# Supplementary material for: Study on axial compressive behavior and mesoscopic structural evolution of FRP confined coal gangue concrete
Source: PLoS One. 2025 May 9;20(5):e0322647. doi: 10.1371/journal.pone.0322647 (PMC12064029; doi:10.1371/journal.pone.0322647)
Supplement: S1 Fig — (XLSX) [file pone.0322647.s001.xlsx]

## Sheet: Sheet1
F-2-C0				F-2-C50				F-2-C100
Strain	Stress	Strain	Stress	Strain	Stress	Strain	Stress	Strain	Stress	Strain	Stress
4.53627e-07	1.29229	2.91971e-05	-0.14235	3.94628e-07	1.30702	0.000147711	1.04221	4.06888e-08	1.15193	3.726e-05	0.80483
9.09534e-07	1.16411	5.91215e-05	1.85053	8.23837e-07	1.18047	0.000147711	2.78437	4.79009e-07	1.15897	3.726e-05	1.77062
1.36544e-06	1.1041	8.92018e-05	4.27046	1.25305e-06	1.10857	0.000177253	4.87393	9.18562e-07	1.01613	3.726e-05	2.73642
1.82135e-06	1.09921	0.000119334	6.83274	1.68226e-06	1.09059	0.000177253	7.8356	1.36e-06	0.93277	7.452e-05	3.38028
2.27725e-06	1.12339	0.000178871	9.96441	2.11146e-06	1.10482	0.000236337	10.0984	1.8e-06	0.91248	0.00011177	4.50704
2.73316e-06	1.15804	0.000325896	12.8114	2.54067e-06	1.13496	0.000295421	11.3158	2.24e-06	0.93071	0.00014903	5.79477
3.18907e-06	1.19257	0.000384965	14.6619	2.96988e-06	1.1688	0.000324963	13.928	2.68e-06	0.96682	0.00018629	7.08249
3.64497e-06	1.22426	0.000502741	17.3665	3.39909e-06	1.20089	0.000384047	15.1455	3.12e-06	1.00479	0.0002608	8.20926
4.10088e-06	1.25258	0.000591163	19.6441	3.8283e-06	1.22959	0.000384047	16.5392	3.56e-06	1.03758	0.00029806	9.65795
4.55679e-06	1.2759	0.000738084	22.2064	4.25751e-06	1.25495	0.000443132	18.6277	4e-06	1.06435	0.00037258	10.9457
5.01269e-06	1.29479	0.000797621	25.3381	4.68671e-06	1.27688	0.000502216	21.2389	4.43e-06	1.08681	0.00048435	12.0724
5.4686e-06	1.31123	0.000915344	27.9004	5.11592e-06	1.29609	0.0005613	23.5017	4.87e-06	1.10709	0.00055887	13.1992
5.92451e-06	1.32645	0.00106	30.605	5.54513e-06	1.31336	0.000620384	25.2418	5.31e-06	1.1258	0.00059613	14.6479
6.38041e-06	1.34084	0.00115	33.452	5.97434e-06	1.32946	0.000679468	26.9819	5.75e-06	1.14328	0.00063338	15.4527
6.83632e-06	1.35426	0.00127	35.4448	6.40355e-06	1.34459	0.000738552	29.0704	6.19e-06	1.1596	0.00074516	16.4185
7.29223e-06	1.36641	0.00142	38.8612	6.83276e-06	1.35845	0.000827179	30.9837	6.63e-06	1.17492	0.00078241	17.3843
7.74813e-06	1.37714	0.00153	41.5658	7.26196e-06	1.37065	0.001	32.8939	7.07e-06	1.18908	0.00093145	18.994
8.20404e-06	1.38638	0.00168	44.4128	7.69117e-06	1.38101	0.00106	34.1113	7.51e-06	1.20208	0.00101	19.9598
8.65995e-06	1.39404	0.00189	46.2633	8.12038e-06	1.38968	0.00115	35.502	7.95e-06	1.21397	0.00104	20.6036
9.11585e-06	1.40018	0.002	47.9715	8.54959e-06	1.39686	0.0013	37.4132	8.39e-06	1.22485	0.00119	21.8913
9.57176e-06	1.40496	0.00218	49.1103	8.9788e-06	1.40291	0.00145	38.8018	8.83e-06	1.23478	0.00123	22.8571
1.00277e-05	1.40871	0.0023	50.1068	9.40801e-06	1.40798	0.0016	40.5388	9.27e-06	1.24391	0.0013	24.1449
1.04836e-05	1.41183	0.0025	50.8185	9.83721e-06	1.41225	0.00174	41.579	9.71e-06	1.25235	0.00138	24.9497
1.09395e-05	1.4147	0.00262	51.5302	1.02664e-05	1.41592	0.00204	41.7429	1.015e-05	1.26018	0.00145	26.0765
1.13954e-05	1.41767	0.00285	51.6726	1.06956e-05	1.41936	0.00222	42.4336	1.059e-05	1.26751	0.00153	27.2032
1.18513e-05	1.42108	0.00306	51.9573	1.11248e-05	1.42297	0.00242	42.4264	1.103e-05	1.27445	0.00168	28.33
1.23072e-05	1.42518	0.00341	51.6726	1.1554e-05	1.42705	0.00263	42.9418	1.147e-05	1.28123	0.00175	29.6177
1.27631e-05	1.43028	0.00373	50.9609	1.19833e-05	1.43186	0.00281	43.4583	1.191e-05	1.28794	0.0019	31.2274
1.3219e-05	1.43655	0.00393	50.8185	1.24125e-05	1.43757	0.00304	43.7985	1.235e-05	1.29467	0.00209	32.837
1.36749e-05	1.44404	0.00425	50.6762	1.28417e-05	1.4443	0.00334	43.9624	1.279e-05	1.30155	0.00227	34.1247
1.41308e-05	1.45283	0.00437	50.8185	1.32709e-05	1.45212	0.0036	44.3016	1.323e-05	1.30871	0.00238	35.0905
1.45867e-05	1.46296	0.00466	51.3879	1.37001e-05	1.46105	0.00396	44.8119	1.367e-05	1.31646	0.0025	35.7344
1.50426e-05	1.47436	0.00498	52.3843	1.41293e-05	1.47107	0.00428	45.4974	1.411e-05	1.32445	0.00265	36.2173
1.54985e-05	1.48686	0.00522	53.0961	1.45585e-05	1.48214	0.0047	45.6572	1.454e-05	1.33387	0.00294	37.3441
1.59544e-05	1.50021	0.00589	54.5196	1.49877e-05	1.49416	0.00493	45.9974	1.498e-05	1.34353	0.00317	38.1489
1.64104e-05	1.51419	0.00656	55.8007	1.54169e-05	1.50704	0.00523	46.684	1.542e-05	1.3534	0.00339	38.9537
1.68663e-05	1.52867	0.00706	56.7972	1.58461e-05	1.52075	0.00555	47.3695	1.586e-05	1.36446	0.00365	39.2757
1.73222e-05	1.5435	0.0077	58.0783	1.62753e-05	1.53511	0.00594	47.5304	1.63e-05	1.37596	0.00391	39.4366
1.77781e-05	1.55852	0.00834	59.3594	1.67045e-05	1.5499	0.00641	48.385	1.674e-05	1.38756	0.00421	39.5976
1.8234e-05	1.57362	0.00896	60.6406	1.71338e-05	1.56495	0.00674	48.7221	1.718e-05	1.40006	0.00436	39.7586
1.86899e-05	1.58865	0.0096	61.7794	1.7563e-05	1.58012	0.00709	49.2324	1.762e-05	1.41221	0.00451	40.0805
1.91458e-05	1.60345	0.01033	62.7758	1.79922e-05	1.59524	0.00727	49.5746	1.806e-05	1.42551	0.00473	40.5634
1.96017e-05	1.61794	0.01097	64.1993	1.84214e-05	1.61017	0.00762	50.2591	1.85e-05	1.43855	0.00496	41.2072
2.00576e-05	1.63204	0.01185	65.4804	1.88506e-05	1.62481	0.00798	50.5952	1.894e-05	1.4517	0.00529	41.8511
2.05135e-05	1.64569	0.01261	66.7616	1.92798e-05	1.63913	0.00827	51.2818	1.938e-05	1.4651	0.00548	42.334
2.09694e-05	1.65888	0.01337	68.1851	1.9709e-05	1.65307	0.00851	51.622	1.982e-05	1.47857	0.00559	42.9779
2.14253e-05	1.67159	0.01413	69.0391	2.01382e-05	1.66661	0.00874	51.6137	2.026e-05	1.49169	0.00592	43.7827
2.18812e-05	1.68383	0.01483	69.7509	2.05674e-05	1.67973	0.00895	52.1292	2.07e-05	1.50549	0.00637	44.7485
2.23371e-05	1.69561	0.01538	70.4626	2.09966e-05	1.69241	0.00922	52.4684	2.114e-05	1.51941	0.00682	45.5533
2.27931e-05	1.7069	0.01573	71.032	2.14258e-05	1.70465	0.00963	53.1508	2.158e-05	1.53283	0.00719	46.5191
2.3249e-05	1.71771			2.1855e-05	1.71646	0.00999	53.8353	2.202e-05	1.54615	0.00764	47.3239
2.37049e-05	1.72809			2.22843e-05	1.72785	0.01031	54.3467	2.246e-05	1.55862	0.00808	47.9678
2.41608e-05	1.73808			2.27135e-05	1.73886	0.01052	54.6879	2.29e-05	1.57172	0.00857	49.0946
2.46167e-05	1.74777			2.31427e-05	1.74954	0.01087	55.024	2.334e-05	1.58443	0.00913	50.0604
2.50726e-05	1.75721			2.35719e-05	1.75994			2.378e-05	1.59713	0.00987	51.3481
2.55285e-05	1.76649			2.40011e-05	1.7701			2.421e-05	1.60943	0.01039	52.3139
2.59844e-05	1.77571			2.44303e-05	1.78006			2.465e-05	1.62157	0.01095	53.4406
2.64403e-05	1.78491			2.48595e-05	1.78987			2.509e-05	1.6333	0.01129	54.0845
2.68962e-05	1.79417			2.52887e-05	1.79962			2.553e-05	1.6451	0.01185	55.0503
2.73522e-05	1.80357			2.57179e-05	1.8094			2.597e-05	1.65647	0.01241	56.338
2.78081e-05	1.81316			2.61471e-05	1.81922			2.641e-05	1.66799	0.01285	57.3038
2.8264e-05	1.82298			2.65763e-05	1.8291			2.685e-05	1.68012	0.01341	58.2696
2.87199e-05	1.83306			2.70055e-05	1.83907			2.729e-05	1.69145	0.01393	59.3964
2.91758e-05	1.84339			2.74347e-05	1.84913			2.773e-05	1.70268	0.01453	60.5231
2.96317e-05	1.85396			2.7864e-05	1.85927			2.817e-05	1.71387	0.0152	61.6499
3.00876e-05	1.86474			2.82932e-05	1.86951			2.861e-05	1.72503	0.01576	62.7767
3.05435e-05	1.87568			2.87224e-05	1.87984			2.905e-05	1.73612	0.01639	63.5815
3.09995e-05	1.88676			2.91516e-05	1.89029			2.949e-05	1.74728	0.01688	64.8692
3.14554e-05	1.89796			2.95808e-05	1.90085			2.993e-05	1.7582	0.0174	65.996
3.19113e-05	1.90926			3.001e-05	1.91152			3.037e-05	1.76954	0.01777	66.6398
3.23672e-05	1.92065			3.04392e-05	1.9223			3.081e-05	1.78034	0.01822	67.2837
3.28231e-05	1.93216			3.08684e-05	1.9332			3.125e-05	1.79163	0.0187	68.0885
3.3279e-05	1.94397			3.12976e-05	1.94416			3.169e-05	1.80413	0.01926	68.5714
3.37349e-05	1.95606			3.17268e-05	1.95515			3.213e-05	1.81576	0.01967	69.5372
3.41909e-05	1.96873			3.2156e-05	1.96615			3.257e-05	1.82748	0.02008	70.1811
3.46468e-05	1.98157			3.25852e-05	1.97713			3.301e-05	1.83892	0.02038	70.3421
3.51027e-05	1.99434			3.30144e-05	1.98814			3.345e-05	1.85076
3.55586e-05	2.00711			3.34437e-05	1.99925			3.389e-05	1.86179
3.60145e-05	2.01997			3.38729e-05	2.0107			3.432e-05	1.87374
3.64705e-05	2.0329			3.43021e-05	2.02264			3.476e-05	1.88632
3.69264e-05	2.04581			3.47313e-05	2.03488			3.52e-05	1.8982
3.73823e-05	2.05874			3.51605e-05	2.04728			3.564e-05	1.91007
3.78382e-05	2.0718			3.55897e-05	2.05971			3.608e-05	1.9218
3.82941e-05	2.08512			3.60189e-05	2.07222			3.652e-05	1.93372
3.87501e-05	2.09858			3.64481e-05	2.08529			3.696e-05	1.94493
3.9206e-05	2.11214			3.68773e-05	2.09847			3.74e-05	1.95693
3.96619e-05	2.1259			3.73065e-05	2.11179			3.784e-05	1.96927
4.01178e-05	2.13994			3.77357e-05	2.12532			3.828e-05	1.98117
4.05738e-05	2.15418			3.81649e-05	2.13927			3.872e-05	1.99305
4.10297e-05	2.16873			3.85941e-05	2.15336			3.916e-05	2.00483
4.14856e-05	2.18374			3.90234e-05	2.16745			3.96e-05	2.01673
4.19415e-05	2.19926			3.94526e-05	2.18197			4.004e-05	2.02788
4.23975e-05	2.21533			3.98818e-05	2.19743			4.048e-05	2.04013
4.28534e-05	2.23201			4.0311e-05	2.2135			4.092e-05	2.05106
4.33093e-05	2.2495			4.07402e-05	2.23007			4.136e-05	2.06235
4.37653e-05	2.26785			4.11694e-05	2.24693			4.18e-05	2.07684
4.42212e-05	2.28717			4.15986e-05	2.26398			4.224e-05	2.08905
4.46771e-05	2.30755			4.20278e-05	2.28138			4.268e-05	2.10123
4.51331e-05	2.32908			4.2457e-05	2.29926			4.312e-05	2.11273
4.5589e-05	2.35179			4.28862e-05	2.31759			4.356e-05	2.12492
4.60449e-05	2.37575			4.33154e-05	2.33627			4.399e-05	2.13634
4.65009e-05	2.40105			4.37446e-05	2.35536			4.443e-05	2.14481
4.69568e-05	2.42776			4.41738e-05	2.37499			4.487e-05	2.15705
4.74128e-05	2.4559			4.4603e-05	2.39534			4.531e-05	2.16955
4.78687e-05	2.48257			4.50323e-05	2.41662			4.575e-05	2.1836
4.83246e-05	2.51315			4.54615e-05	2.4347			4.619e-05	2.19806
4.87806e-05	2.5459			4.58907e-05	2.45811			4.663e-05	2.21207
4.92365e-05	2.58066			4.63199e-05	2.48195			4.707e-05	2.22617
4.96925e-05	2.61704			4.67491e-05	2.50717			4.751e-05	2.24043
5.01484e-05	2.65464			4.71783e-05	2.52933			4.795e-05	2.25516
5.06044e-05	2.69346			4.76075e-05	2.55625			4.839e-05	2.26936
5.10603e-05	2.73348			4.80367e-05	2.58379			4.883e-05	2.27252
5.15163e-05	2.77477			4.84659e-05	2.61205			4.927e-05	2.28939
5.19722e-05	2.81713			4.88951e-05	2.64133			4.971e-05	2.30393
5.24282e-05	2.86044			4.93243e-05	2.66763			5.015e-05	2.31529
5.28841e-05	2.90465			4.97535e-05	2.69733			5.059e-05	2.331
5.33401e-05	2.94949			5.01827e-05	2.71925			5.103e-05	2.34677
5.3796e-05	2.99478			5.06119e-05	2.75434			5.147e-05	2.35757
5.4252e-05	3.04027			5.10412e-05	2.78974			5.191e-05	2.36762
5.47079e-05	3.07678			5.14704e-05	2.82647			5.235e-05	2.38501
5.51639e-05	3.11676			5.18996e-05	2.86427			5.279e-05	2.39979
5.56198e-05	3.16217			5.23288e-05	2.90321			5.323e-05	2.41624
5.60758e-05	3.20465			5.2758e-05	2.9434			5.367e-05	2.43466
5.65318e-05	3.24153			5.31872e-05	2.98446			5.41e-05	2.45177
5.69877e-05	3.28715			5.36164e-05	3.02665			5.454e-05	2.46896
5.74437e-05	3.33193			5.40456e-05	3.06983			5.498e-05	2.48626
5.78996e-05	3.37607			5.44748e-05	3.11371			5.542e-05	2.50035
5.83556e-05	3.41932			5.4904e-05	3.15782			5.586e-05	2.51895
5.88115e-05	3.46195			5.53332e-05	3.19485			5.63e-05	2.53918
5.92675e-05	3.50416			5.57624e-05	3.23771			5.674e-05	2.55982
5.97235e-05	3.53412			5.61916e-05	3.28075			5.718e-05	2.58087
6.01794e-05	3.56925			5.66209e-05	3.32309			5.762e-05	2.60157
6.06354e-05	3.60245			5.70501e-05	3.36485			5.806e-05	2.62123
6.10913e-05	3.64216			5.74793e-05	3.40646			5.85e-05	2.64178
6.15473e-05	3.67772			5.79085e-05	3.44744			5.894e-05	2.6556
6.20032e-05	3.71464			5.83377e-05	3.48227			5.938e-05	2.68196
6.24592e-05	3.74366			5.87669e-05	3.52194			5.982e-05	2.70858
6.29151e-05	3.78199			5.91961e-05	3.56028			6.026e-05	2.73607
6.33711e-05	3.81668			5.96253e-05	3.58282			6.07e-05	2.76246
6.3827e-05	3.84353			6.00545e-05	3.6175			6.114e-05	2.79368
6.4283e-05	3.86434			6.04837e-05	3.65494			6.158e-05	2.82314
6.47389e-05	3.87912			6.09129e-05	3.69158			6.202e-05	2.8519
6.51949e-05	3.90973			6.13421e-05	3.72652			6.246e-05	2.88402
6.56508e-05	3.93289			6.17714e-05	3.7517			6.29e-05	2.91588
6.61068e-05	3.95471			6.22006e-05	3.78419			6.334e-05	2.93203
6.65627e-05	3.98355			6.26298e-05	3.81752			6.378e-05	2.95968
6.70187e-05	4.00374			6.3059e-05	3.84866			6.421e-05	2.99256
6.74746e-05	4.01819			6.34882e-05	3.87397			6.465e-05	3.01963
6.79306e-05	4.04398			6.39174e-05	3.90416			6.509e-05	3.05309
6.83865e-05	4.06944			6.43466e-05	3.93317			6.553e-05	3.08999
6.88425e-05	4.08792			6.47758e-05	3.95942			6.597e-05	3.12601
6.92984e-05	4.10912			6.5205e-05	3.97801			6.641e-05	3.15614
6.97543e-05	4.11388			6.56342e-05	4.00402			6.685e-05	3.17768
7.02103e-05	4.10076			6.60634e-05	4.02369			6.729e-05	3.19453
7.06662e-05	4.11044			6.64927e-05	4.0474			6.773e-05	3.22232
7.11222e-05	4.11404			6.69219e-05	4.06544			6.817e-05	3.25827
7.15781e-05	4.11718			6.73511e-05	4.07772			6.861e-05	3.29203
7.2034e-05	4.13302			6.77803e-05	4.09396			6.905e-05	3.30619
7.249e-05	4.14764			6.82095e-05	4.11687			6.949e-05	3.31343
7.29459e-05	4.15277			6.86387e-05	4.13073			6.993e-05	3.35012
7.34018e-05	4.14988			6.90679e-05	4.1483			7.037e-05	3.38589
7.38578e-05	4.14711			6.94971e-05	4.16255			7.081e-05	3.41183
7.43137e-05	4.15894			6.99263e-05	4.17859			7.125e-05	3.43908
7.47696e-05	4.17753			7.03555e-05	4.18475			7.169e-05	3.4602
7.52256e-05	4.19195			7.07847e-05	4.17347			7.213e-05	3.47841
7.56815e-05	4.18287			7.1214e-05	4.18478			7.257e-05	3.49479
7.61374e-05	4.17488			7.16432e-05	4.19612			7.301e-05	3.51356
7.65933e-05	4.18477			7.20724e-05	4.19345			7.345e-05	3.53502
7.70493e-05	4.20085			7.25016e-05	4.20203			7.388e-05	3.54157
7.75052e-05	4.21534			7.29308e-05	4.21313			7.432e-05	3.55695
7.79611e-05	4.23008			7.336e-05	4.22873			7.476e-05	3.58122
7.8417e-05	4.24422			7.37892e-05	4.24583			7.52e-05	3.59988
7.8873e-05	4.25801			7.42184e-05	4.25048			7.564e-05	3.62598
7.93289e-05	4.26419			7.46476e-05	4.26907			7.608e-05	3.64999
7.97848e-05	4.26432			7.50768e-05	4.29056			7.652e-05	3.66379
8.02407e-05	4.27281			7.5506e-05	4.31209			7.696e-05	3.68829
8.06967e-05	4.28189			7.59353e-05	4.33038			7.74e-05	3.71027
8.11526e-05	4.28308			7.63645e-05	4.32581			7.784e-05	3.72439
8.16085e-05	4.28313			7.67937e-05	4.33531			7.828e-05	3.74484
8.20644e-05	4.27562			7.72229e-05	4.33523			7.872e-05	3.77278
8.25203e-05	4.2819			7.76521e-05	4.33169			7.916e-05	3.79544
8.29763e-05	4.28151			7.80813e-05	4.3233			7.96e-05	3.79986
8.34322e-05	4.26516			7.85105e-05	4.30458			8.004e-05	3.81518
8.38881e-05	4.25347			7.89397e-05	4.30825			8.048e-05	3.83536
8.4344e-05	4.24579			7.93689e-05	4.31195			8.092e-05	3.84563
8.47999e-05	4.24323			7.97981e-05	4.30754			8.136e-05	3.85573
8.52558e-05	4.25852			8.02273e-05	4.30197			8.18e-05	3.872
8.57118e-05	4.25726			8.06566e-05	4.29692			8.224e-05	3.88989
8.61677e-05	4.25763			8.10858e-05	4.30607			8.268e-05	3.91453
8.66236e-05	4.25435			8.1515e-05	4.30782			8.312e-05	3.93468
8.70795e-05	4.26617			8.19442e-05	4.31434			8.356e-05	3.95195
8.75354e-05	4.28177			8.23734e-05	4.32453			8.399e-05	3.95927
8.79913e-05	4.29795			8.28026e-05	4.33686			8.443e-05	3.94816
8.84472e-05	4.31218			8.32318e-05	4.334			8.487e-05	3.93611
8.89031e-05	4.3095			8.3661e-05	4.33635			8.531e-05	3.94006
8.9359e-05	4.30645			8.40902e-05	4.35192			8.575e-05	3.95114
8.98149e-05	4.31725			8.45194e-05	4.37024			8.619e-05	3.94288
9.02708e-05	4.31098			8.49487e-05	4.39029			8.663e-05	3.91999
9.07267e-05	4.31906			8.53779e-05	4.40863			8.707e-05	3.92506
9.11826e-05	4.3299			8.58071e-05	4.42635			8.751e-05	3.91225
9.16385e-05	4.31985			8.62363e-05	4.44362			8.795e-05	3.91121
9.20943e-05	4.31412			8.66655e-05	4.44898			8.839e-05	3.91812
9.25502e-05	4.295			8.70947e-05	4.45691			8.883e-05	3.91714
9.30061e-05	4.28729			8.75239e-05	4.46761			8.927e-05	3.92269
9.3462e-05	4.29589			8.79531e-05	4.47496			8.971e-05	3.92719
9.39178e-05	4.29955			8.83823e-05	4.48304			9.015e-05	3.94116
9.43737e-05	4.29779			8.88115e-05	4.49601			9.059e-05	3.94358
9.48296e-05	4.30775			8.92407e-05	4.506			9.103e-05	3.93574
9.52854e-05	4.3092			8.967e-05	4.5186			9.147e-05	3.93173
9.57413e-05	4.32145			9.00992e-05	4.52143			9.191e-05	3.94903
9.61971e-05	4.33491			9.05284e-05	4.52047			9.235e-05	3.96471
9.6653e-05	4.33808			9.09576e-05	4.5118			9.279e-05	3.98214
9.71089e-05	4.34064			9.13868e-05	4.50529			9.323e-05	3.99712
9.75647e-05	4.34021			9.1816e-05	4.51935			9.367e-05	4.00997
9.80206e-05	4.34527			9.22452e-05	4.51694			9.41e-05	4.01415
9.84769e-05	4.33825			9.26744e-05	4.50436			9.454e-05	3.99136
9.89333e-05	4.30557			9.31036e-05	4.49531			9.498e-05	3.97972
9.93897e-05	4.30496			9.35328e-05	4.50636			9.542e-05	3.9654
9.9846e-05	4.32267			9.39621e-05	4.51495			9.586e-05	3.95413
0.000100302	4.32235			9.43913e-05	4.53279			9.63e-05	3.93754
0.000100759	4.34073			9.48205e-05	4.55204			9.674e-05	3.92789
0.000101215	4.35967			9.52497e-05	4.55349			9.718e-05	3.92895
0.000101672	4.36576			9.56789e-05	4.55379			9.762e-05	3.93243
0.000102128	4.38553			9.61081e-05	4.56854			9.806e-05	3.93382
0.000102584	4.40153			9.65373e-05	4.57669			9.85e-05	3.94618
0.000103041	4.41694			9.69665e-05	4.57303			9.894e-05	3.95393
0.000103497	4.41005			9.73957e-05	4.57159			9.938e-05	3.95049
0.000103953	4.42235			9.78249e-05	4.56595			9.982e-05	3.96181
0.00010441	4.44054			9.82541e-05	4.55231			0.00010026	3.9613
0.000104866	4.44156			9.86834e-05	4.55944			0.0001007	3.95309
0.000105323	4.43774			9.91126e-05	4.57767			0.00010114	3.93373
0.000105779	4.44344			9.95418e-05	4.59378			0.00010158	3.91553
0.000106235	4.45185			9.9971e-05	4.59477			0.00010202	3.89015
0.000106692	4.4665			0.0001004	4.59047			0.00010246	3.88225
0.000107148	4.47209			0.000100829	4.60159			0.0001029	3.88426
0.000107604	4.48231			0.000101259	4.62111			0.00010334	3.87385
0.000108061	4.50932			0.000101688	4.62009			0.00010378	3.8783
0.000108517	4.53835			0.000102117	4.60519			0.00010421	3.89308
0.000108974	4.55723			0.000102546	4.59258			0.00010465	3.90859
0.00010943	4.57213			0.000102975	4.59586			0.00010509	3.91851
0.000109886	4.59396			0.000103405	4.58978			0.00010553	3.90993
0.000110343	4.60162			0.000103834	4.58011			0.00010597	3.9107
0.000110799	4.62217			0.000104263	4.58741			0.00010641	3.91669
0.000111255	4.63867			0.000104692	4.60123			0.00010685	3.9302
0.000111712	4.66053			0.000105122	4.60156			0.00010729	3.94454
0.000112168	4.6832			0.000105551	4.59062			0.00010773	3.96279
0.000112625	4.70697			0.00010598	4.60348			0.00010817	3.98058
0.000113081	4.73177			0.000106409	4.61397			0.00010861	3.99413
0.000113537	4.75554			0.000106838	4.6241			0.00010905	3.99909
0.000113994	4.77823			0.000107268	4.61452			0.00010949	4.00338
0.00011445	4.8017			0.000107697	4.62516			0.00010993	4.01081
0.000114907	4.80839			0.000108126	4.64341			0.00011037	4.01176
0.000115363	4.82181			0.000108555	4.66688			0.00011081	4.03148
0.000115819	4.84503			0.000108984	4.68845			0.00011125	4.04745
0.000116276	4.86522			0.000109414	4.70894			0.00011169	4.06042
0.000116732	4.88533			0.000109843	4.72557			0.00011213	4.06905
0.000117188	4.90078			0.000110272	4.7307			0.00011257	4.06966
0.000117645	4.89663			0.000110701	4.73402			0.00011301	4.06704
0.000118101	4.89599			0.00011113	4.7279			0.00011345	4.07416
0.000118558	4.91548			0.00011156	4.69846			0.00011389	4.08738
0.000119014	4.94028			0.000111989	4.68047			0.00011432	4.08365
0.00011947	4.96315			0.000112418	4.68056			0.00011476	4.07598
0.000119927	4.97223			0.000112847	4.66995			0.0001152	4.05602
0.000120383	4.98047			0.000113276	4.67691			0.00011564	4.041
0.000120839	4.99367			0.000113706	4.68783			0.00011608	4.02342
0.000121296	5.00888			0.000114135	4.67374			0.00011652	4.01089
0.000121752	5.00995			0.000114564	4.67306			0.00011696	4.01455
0.000122209	5.01504			0.000114993	4.68393			0.0001174	4.03021
0.000122665	5.02038			0.000115423	4.70261			0.00011784	4.03448
0.000123121	5.03295			0.000115852	4.72743			0.00011828	4.03696
0.000123578	5.04341			0.000116281	4.74419			0.00011872	4.0398
0.000124034	5.06371			0.00011671	4.74855			0.00011916	4.05413
0.000124491	5.08308			0.000117139	4.76485			0.0001196	4.064
0.000124947	5.10151			0.000117569	4.78802			0.00012004	4.06604
0.000125403	5.1142			0.000117998	4.81252			0.00012048	4.03374
0.00012586	5.1088			0.000118427	4.83711			0.00012092	4.00555
0.000126316	5.11505			0.000118856	4.85335			0.00012136	4.00547
0.000126772	5.1231			0.000119285	4.8365			0.0001218	4.02153
0.000127229	5.11142			0.000119715	4.81276			0.00012224	4.03249
0.000127685	5.11223			0.000120144	4.8167			0.00012268	4.01266
0.000128142	5.12214			0.000120573	4.83144			0.00012312	4.00033
0.000128598	5.13607			0.000121002	4.85325			0.00012356	4.00931
0.000129054	5.15283			0.000121431	4.87575			0.000124	4.02347
0.000129511	5.15774			0.000121861	4.89324			0.00012443	4.03267
0.000129967	5.15404			0.00012229	4.86672			0.00012487	4.03687
0.000130424	5.14937			0.000122719	4.86798			0.00012531	4.04409
0.00013088	5.13567			0.000123148	4.88876			0.00012575	4.05233
0.000131336	5.14103			0.000123578	4.91213			0.00012619	4.06911
0.000131793	5.11927			0.000124007	4.93206			0.00012663	4.06531
0.000132249	5.11493			0.000124436	4.95261			0.00012707	4.06636
0.000132705	5.12607			0.000124865	4.9738			0.00012751	4.07112
0.000133162	5.13472			0.000125294	4.99442			0.00012795	4.08091
0.000133618	5.14586			0.000125724	5.01494			0.00012839	4.0636
0.000134075	5.16003			0.000126153	5.03431			0.00012883	4.04952
0.000134531	5.1777			0.000126582	5.0536			0.00012927	4.03684
0.000134987	5.19633			0.000127011	5.0644			0.00012971	4.02072
0.000135444	5.1984			0.00012744	5.06706			0.00013015	4.02715
0.0001359	5.18953			0.00012787	5.07416			0.00013059	4.03498
0.000136357	5.18587			0.000128299	5.08109			0.00013103	4.03466
0.000136813	5.20293			0.000128728	5.08673			0.00013147	4.03149
0.000137269	5.20701			0.000129157	5.09959			0.00013191	4.01619
0.000137726	5.20514			0.000129587	5.10145			0.00013235	4.0193
0.000138182	5.18258			0.000130016	5.07782			0.00013279	4.03339
0.000138638	5.18464			0.000130445	5.08153			0.00013323	4.03214
0.000139095	5.16486			0.000130874	5.09862			0.00013367	4.01381
0.000139551	5.16992			0.000131303	5.11913			0.00013411	4.01512
0.000140008	5.1865			0.000131733	5.13717			0.00013454	4.03075
0.000140464	5.1983			0.000132162	5.15121			0.00013498	4.04787
0.00014092	5.21016			0.000132591	5.16021			0.00013542	4.07227
0.000141377	5.22259			0.00013302	5.15224			0.00013586	4.08695
0.000141833	5.23443			0.000133449	5.13863			0.0001363	4.09935
0.00014229	5.24673			0.000133879	5.14938			0.00013674	4.11173
0.000142746	5.25885			0.000134308	5.16114			0.00013718	4.10068
0.000143202	5.2671			0.000134737	5.16324			0.00013762	4.10271
0.000143659	5.25457			0.000135166	5.16568			0.00013806	4.11919
0.000144115	5.25215			0.000135595	5.17734			0.0001385	4.12703
0.000144572	5.25803			0.000136025	5.19057			0.00013894	4.13494
0.000145028	5.24119			0.000136454	5.19853			0.00013938	4.16089
0.000145484	5.23958			0.000136883	5.20584			0.00013982	4.18053
0.000145941	5.24293			0.000137312	5.21885			0.00014026	4.19725
0.000146397	5.25463			0.000137742	5.23422			0.0001407	4.22318
0.000146853	5.27197			0.000138171	5.25173			0.00014114	4.23991
0.00014731	5.28813			0.0001386	5.2694			0.00014158	4.25315
0.000147766	5.30088			0.000139029	5.2873			0.00014202	4.27812
0.000148223	5.31297			0.000139458	5.3046			0.00014246	4.29431
0.000148679	5.32376			0.000139888	5.3206			0.0001429	4.31036
0.000149135	5.33277			0.000140317	5.33154			0.00014334	4.32362
0.000149592	5.34672			0.000140746	5.33402			0.00014378	4.33175
0.000150048	5.36285			0.000141175	5.3342			0.00014422	4.34244
0.000150505	5.37462			0.000141604	5.33583			0.00014465	4.34845
0.000150961	5.38194			0.000142034	5.34473			0.00014509	4.32482
0.000151417	5.39789			0.000142463	5.35523			0.00014553	4.31037
0.000151874	5.41858			0.000142892	5.35258			0.00014597	4.31295
0.00015233	5.4384			0.000143321	5.31146			0.00014641	4.31904
0.000152787	5.45169			0.000143751	5.29833			0.00014685	4.33421
0.000153243	5.46403			0.00014418	5.29447			0.00014729	4.34503
0.000153699	5.47929			0.000144609	5.30202			0.00014773	4.34949
0.000154156	5.48744			0.000145038	5.31785			0.00014817	4.35622
0.000154612	5.49568			0.000145467	5.33085			0.00014861	4.36669
0.000155069	5.50335			0.000145897	5.33895			0.00014905	4.37368
0.000155525	5.52063			0.000146326	5.3439			0.00014949	4.37301
0.000155981	5.53466			0.000146755	5.34031			0.00014993	4.38525
0.000156438	5.52885			0.000147184	5.32922			0.00015037	4.37841
0.000156894	5.50935			0.000147613	5.31554			0.00015081	4.35635
0.00015735	5.50066			0.000148043	5.32447			0.00015125	4.35379
0.000157807	5.49358			0.000148472	5.34512			0.00015169	4.35238
0.000158263	5.49523			0.000148901	5.36178			0.00015213	4.35785
0.00015872	5.51139			0.00014933	5.37391			0.00015257	4.38271
0.000159176	5.52447			0.000149759	5.37215			0.00015301	4.39099
0.000159632	5.53403			0.000150189	5.37814			0.00015345	4.38939
0.000160089	5.54461			0.000150618	5.39158			0.00015389	4.40936
0.000160545	5.55672			0.000151047	5.4072			0.00015433	4.42368
0.000161002	5.56819			0.000151476	5.40261			0.00015476	4.39565
0.000161458	5.58284			0.000151906	5.40418			0.0001552	4.39593
0.000161914	5.59506			0.000152335	5.4198			0.00015564	4.40102
0.000162371	5.60303			0.000152764	5.43291			0.00015608	4.40681
0.000162827	5.60832			0.000153193	5.44785			0.00015652	4.40851
0.000163284	5.6218			0.000153622	5.46413			0.00015696	4.40778
0.00016374	5.63521			0.000154052	5.48102			0.0001574	4.41999
0.000164196	5.64438			0.000154481	5.49795			0.00015784	4.43406
0.000164653	5.65808			0.00015491	5.51516			0.00015828	4.44837
0.000165109	5.67577			0.000155339	5.53218			0.00015872	4.45038
0.000165566	5.69118			0.000155768	5.54895			0.00015916	4.43571
0.000166022	5.70643			0.000156198	5.56286			0.0001596	4.44369
0.000166478	5.72291			0.000156627	5.56883			0.00016004	4.4576
0.000166935	5.74069			0.000157056	5.57014			0.00016048	4.47055
0.000167391	5.75979			0.000157485	5.57719			0.00016092	4.48289
0.000167848	5.77868			0.000157915	5.59288			0.00016136	4.49403
0.000168304	5.7973			0.000158344	5.61361			0.0001618	4.50476
0.00016876	5.81548			0.000158773	5.63157			0.00016224	4.51558
0.000169217	5.83225			0.000159202	5.6486			0.00016268	4.52268
0.000169673	5.84736			0.000159631	5.66514			0.00016312	4.52816
0.00017013	5.82605			0.000160061	5.68196			0.00016356	4.53317
0.000170586	5.83747			0.00016049	5.69949			0.000164	4.53134
0.000171042	5.85204			0.000160919	5.71547			0.00016444	4.5308
0.000171499	5.85418			0.000161348	5.71943			0.00016487	4.53912
0.000171955	5.86841			0.000161777	5.71534			0.00016531	4.55257
0.000172412	5.88511			0.000162207	5.71632			0.00016575	4.56577
0.000172868	5.89974			0.000162636	5.73113			0.00016619	4.57626
0.000173324	5.91597			0.000163065	5.74297			0.00016663	4.58026
0.000173781	5.93513			0.000163494	5.74861			0.00016707	4.58883
0.000174237	5.95522			0.000163924	5.75713			0.00016751	4.58693
0.000174693	5.97278			0.000164353	5.76805			0.00016795	4.5922
0.00017515	5.98741			0.000164782	5.77741			0.00016839	4.60433
0.000175606	6.00108			0.000165211	5.79346			0.00016883	4.61362
0.000176063	6.01174			0.00016564	5.81219			0.00016927	4.62109
0.000176519	6.02934			0.00016607	5.82856			0.00016971	4.62897
0.000176975	6.04875			0.000166499	5.83594			0.00017015	4.63365
0.000177432	6.06665			0.000166928	5.83264			0.00017059	4.63779
0.000177888	6.08255			0.000167357	5.83377			0.00017103	4.6444
0.000178345	6.09896			0.000167786	5.84122			0.00017147	4.65317
0.000178801	6.11536			0.000168216	5.85888			0.00017191	4.66301
0.000179257	6.13167			0.000168645	5.8814			0.00017235	4.67542
0.000179714	6.14218			0.000169074	5.89934			0.00017279	4.68665
0.00018017	6.14996			0.000169503	5.91474			0.00017323	4.69308
0.000180627	6.16495			0.000169933	5.92887			0.00017367	4.69679
0.000181083	6.18165			0.000170362	5.94255			0.00017411	4.69635
0.000181539	6.19855			0.000170791	5.95915			0.00017455	4.69575
0.000181996	6.21516			0.00017122	5.96937			0.00017498	4.70136
0.000182452	6.22826			0.000171649	5.97287			0.00017542	4.70651
0.000182909	6.23545			0.000172079	5.98301			0.00017586	4.71182
0.000183365	6.24323			0.000172508	5.99457			0.0001763	4.71899
0.000183821	6.25584			0.000172937	6.00657			0.00017674	4.72637
0.000184278	6.27163			0.000173366	6.00153			0.00017718	4.73447
0.000184734	6.28846			0.000173795	5.99029			0.00017762	4.74234
0.000185191	6.30424			0.000174225	5.96438			0.00017806	4.74381
0.000185647	6.31804			0.000174654	5.9567			0.0001785	4.7444
0.000186103	6.33021			0.000175083	5.96411			0.00017894	4.7588
0.00018656	6.34057			0.000175512	5.97875			0.00017938	4.77489
0.000187016	6.35045			0.000175942	5.99129			0.00017982	4.78917
0.000187473	6.34872			0.000176371	5.99999			0.00018026	4.80133
0.000187929	6.32851			0.0001768	6.01184			0.0001807	4.80321
0.000188385	6.33308			0.000177229	6.0259			0.00018114	4.80558
0.000188842	6.33218			0.000177658	6.03791			0.00018158	4.81086
0.000189298	6.33128			0.000178088	6.04372			0.00018202	4.82078
0.000189755	6.33996			0.000178517	6.03957			0.00018246	4.83141
0.000190211	6.35882			0.000178946	6.04013			0.0001829	4.8438
0.000190667	6.37675			0.000179375	6.05754			0.00018334	4.85544
0.000191124	6.39183			0.000179804	6.07961			0.00018378	4.86728
0.00019158	6.40245			0.000180234	6.10079			0.00018422	4.87932
0.000192037	6.41043			0.000180663	6.11737			0.00018466	4.89117
0.000192493	6.40653			0.000181092	6.13035			0.00018509	4.9023
0.00019295	6.37295			0.000181521	6.14244			0.00018553	4.91116
0.000193406	6.37909			0.000181951	6.15557			0.00018597	4.90627
0.000193862	6.39512			0.00018238	6.17148			0.00018641	4.89343
0.000194319	6.40826			0.000182809	6.18841			0.00018685	4.89412
0.000194775	6.41713			0.000183238	6.20565			0.00018729	4.90305
0.000195232	6.4263			0.000183667	6.22267			0.00018773	4.91541
0.000195688	6.43646			0.000184097	6.23846			0.00018817	4.92734
0.000196144	6.45073			0.000184526	6.25419			0.00018861	4.93721
0.000196601	6.46666			0.000184955	6.2688			0.00018905	4.94531
0.000197057	6.48285			0.000185384	6.28293			0.00018949	4.954
0.000197514	6.49808			0.000185813	6.29482			0.00018993	4.96319
0.00019797	6.5092			0.000186243	6.30169			0.00019037	4.97083
0.000198426	6.51823			0.000186672	6.30769			0.00019081	4.98209
0.000198883	6.53071			0.000187101	6.31165			0.00019125	4.97726
0.000199339	6.54104			0.00018753	6.31808			0.00019169	4.98275
0.000199796	6.54476			0.00018796	6.3306			0.00019213	4.99181
0.000200252	6.55475			0.000188389	6.34428			0.00019257	5.0017
0.000200708	6.56777			0.000188818	6.35868			0.00019301	5.00479
0.000201165	6.58149			0.000189247	6.3723			0.00019345	5.00184
0.000201621	6.58916			0.000189676	6.38614			0.00019389	4.99049
0.000202078	6.59845			0.000190106	6.4002			0.00019433	4.98291
0.000202534	6.61161			0.000190535	6.4142			0.00019477	4.99298
0.00020299	6.62815			0.000190964	6.42748			0.00019521	5.00943
0.000203447	6.64575			0.000191393	6.43664			0.00019564	5.02066
0.000203903	6.66133			0.000191822	6.43483			0.00019608	5.02932
0.00020436	6.67237			0.000192252	6.42346			0.00019652	5.03614
0.000204816	6.68506			0.000192681	6.42133			0.00019696	5.03661
0.000205272	6.70016			0.00019311	6.42577			0.0001974	5.03781
0.000205729	6.71281			0.000193539	6.43356			0.00019784	5.04237
0.000206185	6.72128			0.000193969	6.43882			0.00019828	5.05318
0.000206642	6.73065			0.000194398	6.44456			0.00019872	5.06757
0.000207098	6.74137			0.000194827	6.45522			0.00019916	5.08009
0.000207554	6.75283			0.000195256	6.46854			0.0001996	5.08586
0.000208011	6.76426			0.000195685	6.4803			0.00020004	5.08953
0.000208467	6.77383			0.000196115	6.48908			0.00020048	5.09889
0.000208924	6.78578			0.000196544	6.49247			0.00020092	5.11292
0.00020938	6.79846			0.000196973	6.49396			0.00020136	5.12309
0.000209836	6.80314			0.000197402	6.50062			0.0002018	5.13016
0.000210293	6.79653			0.000197832	6.51158			0.00020224	5.14251
0.000210749	6.79894			0.000198261	6.52231			0.00020268	5.16036
0.000211206	6.7969			0.00019869	6.53123			0.00020312	5.17973
0.000211662	6.79147			0.000199119	6.53932			0.00020356	5.19768
0.000212118	6.79022			0.000199548	6.54661			0.000204	5.21429
0.000212575	6.7986			0.000199978	6.55506			0.00020444	5.22977
0.000213031	6.81589			0.000200407	6.56632			0.00020488	5.24432
0.000213488	6.83236			0.000200836	6.57899			0.00020532	5.25754
0.000213944	6.84775			0.000201265	6.59242			0.00020575	5.26949
0.0002144	6.84318			0.000201694	6.60241			0.00020619	5.28246
0.000214857	6.82988			0.000202124	6.60621			0.00020663	5.296
0.000215313	6.82222			0.000202553	6.61657			0.00020707	5.30914
0.00021577	6.82676			0.000202982	6.62642			0.00020751	5.32093
0.000216226	6.84186			0.000203411	6.63367			0.00020795	5.32818
0.000216682	6.85933			0.000203841	6.63668			0.00020839	5.3261
0.000217139	6.87723			0.00020427	6.61132			0.00020883	5.31812
0.000217595	6.8955			0.000204699	6.60428			0.00020927	5.31407
0.000218052	6.90792			0.000205128	6.60883			0.00020971	5.31974
0.000218508	6.91519			0.000205557	6.61678			0.00021015	5.32993
0.000218965	6.92773			0.000205987	6.62946			0.00021059	5.34047
0.000219421	6.94417			0.000206416	6.64361			0.00021103	5.3519
0.000219877	6.96019			0.000206845	6.65827			0.00021147	5.36349
0.000220334	6.97567			0.000207274	6.67355			0.00021191	5.37375
0.00022079	6.99007			0.000207703	6.68842			0.00021235	5.38373
0.000221247	7.0032			0.000208133	6.69436			0.00021279	5.39369
0.000221703	7.01215			0.000208562	6.68133			0.00021323	5.40292
0.000222159	7.0215			0.000208991	6.6765			0.00021367	5.40872
0.000222616	7.03653			0.00020942	6.67503			0.00021411	5.41173
0.000223072	7.05431			0.00020985	6.6801			0.00021455	5.41358
0.000223529	7.07132			0.000210279	6.65634			0.00021499	5.41781
0.000223985	7.08243			0.000210708	6.64784			0.00021543	5.42379
0.000224441	7.08965			0.000211137	6.66181			0.00021587	5.43072
0.000224898	7.10232			0.000211566	6.67699			0.0002163	5.43977
0.000225354	7.11654			0.000211996	6.68263			0.00021674	5.44928
0.000225811	7.13196			0.000212425	6.68169			0.00021718	5.45896
0.000226267	7.14798			0.000212854	6.69635			0.00021762	5.47063
0.000226723	7.16341			0.000213283	6.71318			0.00021806	5.48301
0.00022718	7.17456			0.000213713	6.72916			0.0002185	5.48475
0.000227636	7.18278			0.000214142	6.74006			0.00021894	5.48988
0.000228093	7.19457			0.000214571	6.74894			0.00021938	5.49555
0.000228549	7.20603			0.000215	6.76281			0.00021982	5.49004
0.000229005	7.21184			0.000215429	6.7766			0.00022026	5.48135
0.000229462	7.2178			0.000215859	6.7857			0.0002207	5.48882
0.000229918	7.22751			0.000216288	6.78877			0.00022114	5.46976
0.000230375	7.2401			0.000216717	6.79212			0.00022158	5.45571
0.000230831	7.25176			0.000217146	6.79872			0.00022202	5.45798
0.000231288	7.26452			0.000217575	6.80543			0.00022246	5.46642
0.000231744	7.27821			0.000218005	6.79733			0.0002229	5.47951
0.0002322	7.29052			0.000218434	6.7597			0.00022334	5.49166
0.000232657	7.30053			0.000218863	6.76324			0.00022378	5.50311
0.000233113	7.30467			0.000219292	6.78102			0.00022422	5.51549
0.00023357	7.30553			0.000219722	6.79708			0.00022466	5.52567
0.000234026	7.3135			0.000220151	6.8099			0.0002251	5.53571
0.000234482	7.31979			0.00022058	6.811			0.00022554	5.54573
0.000234939	7.33008			0.000221009	6.82349			0.00022598	5.55644
0.000235395	7.34113			0.000221438	6.83904			0.00022641	5.5648
0.000235852	7.35166			0.000221868	6.85293			0.00022685	5.56788
0.000236308	7.36352			0.000222297	6.86612			0.00022729	5.56442
0.000236764	7.37155			0.000222726	6.87995			0.00022773	5.56098
0.000237221	7.37525			0.000223155	6.89226			0.00022817	5.56306
0.000237677	7.39832			0.000223585	6.90187			0.00022861	5.57045
0.000238134	7.41312			0.000224014	6.91139			0.00022905	5.58103
0.00023859	7.4251			0.000224443	6.92506			0.00022949	5.5916
0.000239047	7.43499			0.000224872	6.9419			0.00022993	5.60055
0.000239503	7.44369			0.000225301	6.95959			0.00023037	5.60818
0.000239959	7.45561			0.000225731	6.97704			0.00023081	5.61597
0.000240416	7.46791			0.00022616	6.99305			0.00023125	5.62449
0.000240872	7.48336			0.000226589	7.00836			0.00023169	5.63356
0.000241329	7.50105			0.000227018	7.02379			0.00023213	5.6432
0.000241785	7.51684			0.000227447	7.03931			0.00023257	5.65275
0.000242241	7.53177			0.000227877	7.03641			0.00023301	5.662
0.000242698	7.54525			0.000228306	7.0398			0.00023345	5.67119
0.000243154	7.55353			0.000228735	7.05567			0.00023389	5.68021
0.000243611	7.5249			0.000229164	7.06866			0.00023433	5.68866
0.000244067	7.52269			0.000229594	7.08148			0.00023477	5.6966
0.000244523	7.5305			0.000230023	7.09581			0.00023521	5.70256
0.00024498	7.54265			0.000230452	7.10896			0.00023565	5.70471
0.000245436	7.55044			0.000230881	7.1214			0.00023609	5.70935
0.000245893	7.55618			0.00023131	7.13443			0.00023653	5.71751
0.000246349	7.56354			0.00023174	7.14851			0.00023696	5.72698
0.000246806	7.57439			0.000232169	7.16355			0.0002374	5.73732
0.000247262	7.58687			0.000232598	7.17854			0.00023784	5.74724
0.000247718	7.60125			0.000233027	7.19275			0.00023828	5.75674
0.000248175	7.6183			0.000233457	7.19965			0.00023872	5.76611
0.000248631	7.63642			0.000233886	7.20031			0.00023916	5.77542
0.000249088	7.65346			0.000234315	7.2141			0.0002396	5.78404
0.000249544	7.66904			0.000234744	7.22955			0.00024004	5.79001
0.00025	7.68334			0.000235173	7.24378			0.00024048	5.79398
0.000250457	7.69681			0.000235603	7.25656			0.00024092	5.80042
0.000250913	7.70982			0.000236032	7.26848			0.00024136	5.80985
0.00025137	7.72239			0.000236461	7.28058			0.0002418	5.8215
0.000251826	7.73402			0.00023689	7.29356			0.00024224	5.83222
0.000252282	7.74456			0.00023732	7.30762			0.00024268	5.84172
0.000252739	7.75391			0.000237749	7.29604			0.00024312	5.85055
0.000253195	7.76264			0.000238178	7.277			0.00024356	5.85953
0.000253652	7.77198			0.000238607	7.28677			0.000244	5.86902
0.000254108	7.78229			0.000239036	7.30391			0.00024444	5.87854
0.000254565	7.79243			0.000239466	7.31825			0.00024488	5.88744
0.000255021	7.80096			0.000239895	7.33192			0.00024532	5.8943
0.000255477	7.80822			0.000240324	7.34512			0.00024576	5.89736
0.000255934	7.81574			0.000240753	7.35913			0.0002462	5.89996
0.00025639	7.82527			0.000241182	7.37402			0.00024664	5.90487
0.000256847	7.83876			0.000241612	7.38769			0.00024707	5.91166
0.000257303	7.85306			0.000242041	7.39041			0.00024751	5.91865
0.000257759	7.86663			0.00024247	7.39937			0.00024795	5.92623
0.000258216	7.87948			0.000242899	7.41232			0.00024839	5.93433
0.000258672	7.89242			0.000243329	7.4252			0.00024883	5.94209
0.000259129	7.90554			0.000243758	7.43759			0.00024927	5.94901
0.000259585	7.91921			0.000244187	7.44823			0.00024971	5.95685
0.000260041	7.93356			0.000244616	7.4555			0.00025015	5.96634
0.000260498	7.94834			0.000245045	7.46159			0.00025059	5.97563
0.000260954	7.96306			0.000245475	7.47007			0.00025103	5.98097
0.000261411	7.97788			0.000245904	7.47881			0.00025147	5.98615
0.000261867	7.9928			0.000246333	7.48795			0.00025191	5.99294
0.000262324	8.00779			0.000246762	7.4958			0.00025235	5.99959
0.00026278	8.02286			0.000247192	7.49811			0.00025279	6.00541
0.000263236	8.03806			0.000247621	7.50091			0.00025323	6.00772
0.000263693	8.05339			0.00024805	7.50046			0.00025367	5.9984
0.000264149	8.06879			0.000248479	7.49369			0.00025411	5.98737
0.000264606	8.08417			0.000248908	7.49927			0.00025455	5.98773
0.000265062	8.09798			0.000249338	7.5102			0.00025499	5.99285
0.000265518	8.1078			0.000249767	7.5203			0.00025543	5.99903
0.000265975	8.11591			0.000250196	7.52968			0.00025587	6.00659
0.000266431	8.12578			0.000250625	7.53563			0.00025631	6.01395
0.000266888	8.13531			0.000251055	7.53081			0.00025675	6.02188
0.000267344	8.14746			0.000251484	7.53757			0.00025719	5.99843
0.000267801	8.1636			0.000251913	7.55458			0.00025762	5.97585
0.000268257	8.18077			0.000252342	7.57103			0.00025806	5.97276
0.000268713	8.19821			0.000252771	7.58679			0.0002585	5.97731
0.00026917	8.21509			0.000253201	7.59908			0.00025894	5.98934
0.000269626	8.23117			0.00025363	7.60654			0.00025938	6.00521
0.000270083	8.24608			0.000254059	7.61134			0.00025982	6.01856
0.000270539	8.25906			0.000254488	7.61027			0.00026026	6.03209
0.000270995	8.27318			0.000254917	7.61363			0.0002607	6.04579
0.000271452	8.28855			0.000255347	7.62693			0.00026114	6.05971
0.000271908	8.30432			0.000255776	7.64129			0.00026158	6.0726
0.000272365	8.31995			0.000256205	7.65487			0.00026202	6.08556
0.000272821	8.33525			0.000256634	7.66683			0.00026246	6.09801
0.000273278	8.35072			0.000257064	7.6775			0.0002629	6.1101
0.000273734	8.36647			0.000257493	7.68806			0.00026334	6.12245
0.00027419	8.38219			0.000257922	7.69915			0.00026378	6.13369
0.000274647	8.39686			0.000258351	7.70808			0.00026422	6.14135
0.000275103	8.40992			0.00025878	7.71385			0.00026466	6.14676
0.00027556	8.42119			0.00025921	7.7206			0.0002651	6.15415
0.000276016	8.4314			0.000259639	7.72847			0.00026554	6.16473
0.000276472	8.44368			0.000260068	7.7376			0.00026598	6.17629
0.000276929	8.4569			0.000260497	7.7487			0.00026642	6.18777
0.000277385	8.46605			0.000260927	7.7607			0.00026686	6.19921
0.000277842	8.46937			0.000261356	7.77299			0.0002673	6.2105
0.000278298	8.47395			0.000261785	7.78548			0.00026774	6.22142
0.000278755	8.48586			0.000262214	7.79892			0.00026817	6.23124
0.000279211	8.50033			0.000262643	7.81361			0.00026861	6.24004
0.000279667	8.51189			0.000263073	7.82816			0.00026905	6.24853
0.000280124	8.52244			0.000263502	7.84017			0.00026949	6.25562
0.00028058	8.53411			0.000263931	7.84641			0.00026993	6.2413
0.000281037	8.54857			0.00026436	7.85281			0.00027037	6.22485
0.000281493	8.56452			0.00026479	7.86057			0.00027081	6.23046
0.00028195	8.58135			0.000265219	7.87099			0.00027125	6.236
0.000282406	8.59869			0.000265648	7.88344			0.00027169	6.24546
0.000282862	8.6158			0.000266077	7.89627			0.00027213	6.25738
0.000283319	8.63291			0.000266506	7.90936			0.00027257	6.26684
0.000283775	8.65003			0.000266936	7.922			0.00027301	6.27662
0.000284232	8.66685			0.000267365	7.93424			0.00027345	6.28677
0.000284688	8.68332			0.000267794	7.94363			0.00027389	6.29491
0.000285144	8.69901			0.000268223	7.95256			0.00027433	6.3045
0.000285601	8.71359			0.000268653	7.96512			0.00027477	6.31518
0.000286057	8.72728			0.000269082	7.97558			0.00027521	6.32658
0.000286514	8.7401			0.000269511	7.98401			0.00027565	6.33796
0.00028697	8.75252			0.00026994	7.99323			0.00027609	6.34934
0.000287427	8.76536			0.000270369	8.00375			0.00027653	6.36088
0.000287883	8.77862			0.000270799	8.015			0.00027697	6.37233
0.000288339	8.79186			0.000271228	8.02595			0.00027741	6.38386
0.000288796	8.80471			0.000271657	8.03675			0.00027785	6.39467
0.000289252	8.81742			0.000272086	8.04719			0.00027829	6.38845
0.000289709	8.8303			0.000272516	8.05746			0.00027872	6.35914
0.000290165	8.8435			0.000272945	8.06848			0.00027916	6.34463
0.000290621	8.85666			0.000273374	8.0806			0.0002796	6.35566
0.000291078	8.86989			0.000273803	8.09331			0.00028004	6.3707
0.000291534	8.88303			0.000274232	8.10599			0.00028048	6.37871
0.000291991	8.89601			0.000274662	8.11956			0.00028092	6.37609
0.000292447	8.90898			0.000275091	8.10348			0.00028136	6.37231
0.000292904	8.92198			0.00027552	8.10129			0.0002818	6.37216
0.00029336	8.93534			0.000275949	8.11544			0.00028224	6.37815
0.000293816	8.94913			0.000276379	8.12957			0.00028268	6.38852
0.000294273	8.96302			0.000276808	8.1403			0.00028312	6.39614
0.000294729	8.97677			0.000277237	8.14933			0.00028356	6.39735
0.000295186	8.99031			0.000277666	8.15892			0.000284	6.40111
0.000295642	9.0037			0.000278095	8.1703			0.00028444	6.40927
0.000296098	9.01694			0.000278525	8.18331			0.00028488	6.42156
0.000296555	9.03044			0.000278954	8.19781			0.00028532	6.43417
0.000297011	9.04414			0.000279383	8.21307			0.00028576	6.44713
0.000297468	9.05783			0.000279812	8.22808			0.0002862	6.46005
0.000297924	9.07068			0.000280241	8.24282			0.00028664	6.47229
0.000298381	9.08159			0.000280671	8.25725			0.00028708	6.47496
0.000298837	9.09293			0.0002811	8.27187			0.00028752	6.4728
0.000299293	9.10562			0.000281529	8.28624			0.00028796	6.48076
0.00029975	9.11941			0.000281958	8.30025			0.0002884	6.49272
0.000300206	9.13286			0.000282388	8.31431			0.00028883	6.50409
0.000300663	9.14611			0.000282817	8.32836			0.00028927	6.51432
0.000301119	9.15932			0.000283246	8.34234			0.00028971	6.52524
0.000301575	9.17199			0.000283675	8.35617			0.00029015	6.53568
0.000302032	9.18485			0.000284104	8.36963			0.00029059	6.54562
0.000302488	9.19824			0.000284534	8.38265			0.00029103	6.55598
0.000302945	9.21177			0.000284963	8.39517			0.00029147	6.56611
0.000303401	9.22495			0.000285392	8.40742			0.00029191	6.57635
0.000303858	9.2347			0.000285821	8.42006			0.00029235	6.58648
0.000304314	9.24015			0.000286251	8.4163			0.00029279	6.59648
0.00030477	9.24884			0.00028668	8.38065			0.00029323	6.60678
0.000305227	9.26129			0.000287109	8.38079			0.00029367	6.61777
0.000305683	9.27387			0.000287538	8.39539			0.00029411	6.62916
0.00030614	9.28406			0.000287967	8.40839			0.00029455	6.64046
0.000306596	9.29307			0.000288397	8.41953			0.00029499	6.6512
0.000307052	9.30351			0.000288826	8.42995			0.00029543	6.66003
0.000307509	9.31456			0.000289255	8.44183			0.00029587	6.6638
0.000307965	9.32342			0.000289684	8.45333			0.00029631	6.64666
0.000308422	9.33109			0.000290114	8.46076			0.00029675	6.62878
0.000308878	9.33874			0.000290543	8.46438			0.00029719	6.63038
0.000309335	9.3428			0.000290972	8.47234			0.00029763	6.63951
0.000309791	9.35033			0.000291401	8.48404			0.00029807	6.65247
0.000310247	9.3626			0.00029183	8.49584			0.00029851	6.66395
0.000310704	9.37848			0.00029226	8.50722			0.00029895	6.67292
0.00031116	9.39616			0.000292689	8.5192			0.00029938	6.68206
0.000311617	9.41438			0.000293118	8.53164			0.00029982	6.69109
0.000312073	9.43216			0.000293547	8.54511			0.00030026	6.69969
0.00031253	9.44929			0.000293977	8.55919			0.0003007	6.7079
0.000312986	9.4657			0.000294406	8.57332			0.00030114	6.71591
0.000313442	9.48206			0.000294835	8.58602			0.00030158	6.724
0.000313899	9.49594			0.000295264	8.5972			0.00030202	6.73213
0.000314355	9.50735			0.000295693	8.60786			0.00030246	6.74045
0.000314812	9.51597			0.000296123	8.61895			0.0003029	6.74789
0.000315268	9.52523			0.000296552	8.63107			0.00030334	6.75425
0.000315724	9.53805			0.000296981	8.64409			0.00030378	6.75629
0.000316181	9.55216			0.00029741	8.65661			0.00030422	6.7616
0.000316637	9.56404			0.00029784	8.66871			0.00030466	6.76994
0.000317094	9.56921			0.000298269	8.68078			0.0003051	6.77691
0.00031755	9.57364			0.000298698	8.6938			0.00030554	6.7864
0.000318007	9.58387			0.000299127	8.7075			0.00030598	6.79499
0.000318463	9.59647			0.000299556	8.7213			0.00030642	6.8046
0.000318919	9.60202			0.000299986	8.73484			0.00030686	6.80552
0.000319376	9.57638			0.000300415	8.74833			0.0003073	6.80317
0.000319832	9.56152			0.000300844	8.76177			0.00030774	6.81108
0.000320289	9.56225			0.000301273	8.77492			0.00030818	6.82237
0.000320745	9.56859			0.000301703	8.7876			0.00030862	6.83289
0.000321201	9.57679			0.000302132	8.79998			0.00030906	6.84073
0.000321658	9.58728			0.000302561	8.81221			0.0003095	6.84609
0.000322114	9.60051			0.00030299	8.82424			0.00030993	6.85147
0.000322571	9.61497			0.000303419	8.8361			0.00031037	6.85916
0.000323027	9.63101			0.000303849	8.84786			0.00031081	6.86559
0.000323484	9.64828			0.000304278	8.85957			0.00031125	6.87129
0.00032394	9.66575			0.000304707	8.87128			0.00031169	6.87763
0.000324396	9.6838			0.000305136	8.88302			0.00031213	6.88517
0.000324853	9.70195			0.000305566	8.89487			0.00031257	6.89214
0.000325309	9.71994			0.000305995	8.9067			0.00031301	6.89782
0.000325766	9.73768			0.000306424	8.91825			0.00031345	6.90352
0.000326222	9.75511			0.000306853	8.92957			0.00031389	6.90849
0.000326678	9.77203			0.000307282	8.94077			0.00031433	6.91285
0.000327135	9.78805			0.000307712	8.95209			0.00031477	6.9168
0.000327591	9.80235			0.000308141	8.96372			0.00031521	6.91727
0.000328048	9.81324			0.00030857	8.97558			0.00031565	6.91647
0.000328504	9.818			0.000308999	8.9872			0.00031609	6.91871
0.000328961	9.82043			0.000309429	8.99848			0.00031653	6.92387
0.000329417	9.8314			0.000309858	9.00971			0.00031697	6.92895
0.000329873	9.84079			0.000310287	9.02113			0.00031741	6.93271
0.00033033	9.8496			0.000310716	9.03168			0.00031785	6.93855
0.000330786	9.86132			0.000311146	9.04125			0.00031829	6.94737
0.000331243	9.87224			0.000311575	9.0517			0.00031873	6.95636
0.000331699	9.88266			0.000312004	9.06278			0.00031917	6.9657
0.000332156	9.88976			0.000312433	9.07231			0.00031961	6.97499
0.000332612	9.8954			0.000312862	9.08103			0.00032005	6.98407
0.000333068	9.90374			0.000313292	9.09097			0.00032048	6.99305
0.000333525	9.91138			0.000313721	9.10336			0.00032092	7.00181
0.000333981	9.91974			0.00031415	9.11686			0.00032136	7.01043
0.000334438	9.92953			0.000314579	9.12961			0.0003218	7.01917
0.000334894	9.93932			0.000315009	9.13957			0.00032224	7.02791
0.000335351	9.94887			0.000315438	9.14949			0.00032268	7.0352
0.000335807	9.95858			0.000315867	9.1604			0.00032312	7.04174
0.000336263	9.9706			0.000316296	9.17193			0.00032356	7.05094
0.00033672	9.98402			0.000316725	9.18269			0.000324	7.06314
0.000337176	9.99793			0.000317155	9.19309			0.00032444	7.07506
0.000337633	10.0127			0.000317584	9.20184			0.00032488	7.08587
0.000338089	10.0283			0.000318013	9.20953			0.00032532	7.0959
0.000338545	10.0423			0.000318442	9.2179			0.00032576	7.10567
0.000339002	10.0474			0.000318872	9.22809			0.0003262	7.11559
0.000339458	10.0465			0.000319301	9.23933			0.00032664	7.12532
0.000339915	10.0518			0.00031973	9.25155			0.00032708	7.13491
0.000340371	10.0616			0.000320159	9.26396			0.00032752	7.14416
0.000340828	10.0708			0.000320588	9.27633			0.00032796	7.15296
0.000341284	10.0809			0.000321018	9.28804			0.0003284	7.16167
0.00034174	10.0906			0.000321447	9.29924			0.00032884	7.17022
0.000342197	10.1011			0.000321876	9.3108			0.00032928	7.17859
0.000342653	10.1125			0.000322305	9.32283			0.00032972	7.1869
0.00034311	10.1248			0.000322735	9.33537			0.00033016	7.19516
0.000343566	10.1372			0.000323164	9.34853			0.0003306	7.20352
0.000344023	10.1493			0.000323593	9.36136			0.00033104	7.21226
0.000344479	10.1611			0.000324022	9.37377			0.00033147	7.22109
0.000344935	10.1731			0.000324451	9.38545			0.00033191	7.2289
0.000345392	10.185			0.000324881	9.39769			0.00033235	7.23423
0.000345848	10.1968			0.00032531	9.4101			0.00033279	7.23954
0.000346305	10.208			0.000325739	9.42263			0.00033323	7.24658
0.000346761	10.2189			0.000326168	9.43538			0.00033367	7.25502
0.000347218	10.2301			0.000326598	9.44549			0.00033411	7.26557
0.000347674	10.2419			0.000327027	9.4577			0.00033455	7.27619
0.00034813	10.2538			0.000327456	9.46983			0.00033499	7.2863
0.000348587	10.2657			0.000327885	9.48092			0.00033543	7.29608
0.000349043	10.2769			0.000328314	9.4912			0.00033587	7.30551
0.0003495	10.2872			0.000328744	9.50012			0.00033631	7.31497
0.000349956	10.2967			0.000329173	9.50898			0.00033675	7.32415
0.000350412	10.3069			0.000329602	9.51808			0.00033719	7.33305
0.000350869	10.3179			0.000330031	9.52789			0.00033763	7.3417
0.000351325	10.3295			0.000330461	9.53879			0.00033807	7.35006
0.000351782	10.341			0.00033089	9.55054			0.00033851	7.35813
0.000352238	10.3511			0.000331319	9.56263			0.00033895	7.36578
0.000352695	10.3581			0.000331748	9.57507			0.00033939	7.373
0.000353151	10.3619			0.000332177	9.58765			0.00033983	7.38001
0.000353607	10.3646			0.000332607	9.6001			0.00034027	7.38676
0.000354064	10.3705			0.000333036	9.61236			0.00034071	7.39335
0.00035452	10.3789			0.000333465	9.62383			0.00034115	7.40055
0.000354977	10.388			0.000333894	9.63444			0.00034159	7.40905
0.000355433	10.3972			0.000334324	9.64437			0.00034202	7.35289
0.00035589	10.4069			0.000334753	9.65428			0.00034246	7.3118
0.000356346	10.4179			0.000335182	9.66477			0.0003429	7.30626
0.000356802	10.431			0.000335611	9.67581			0.00034334	7.3056
0.000357259	10.4453			0.000336041	9.68785			0.00034378	7.30724
0.000357715	10.4595			0.00033647	9.7003			0.00034422	7.31555
0.000358172	10.4734			0.000336899	9.71331			0.00034466	7.32567
0.000358628	10.4873			0.000337328	9.72688			0.0003451	7.33827
0.000359085	10.5009			0.000337757	9.74092			0.00034554	7.34926
0.000359541	10.5142			0.000338187	9.7551			0.00034598	7.35957
0.000359997	10.5281			0.000338616	9.76917			0.00034642	7.36929
0.000360454	10.5415			0.000339045	9.78286			0.00034686	7.37862
0.00036091	10.5536			0.000339474	9.79602			0.0003473	7.38874
0.000361367	10.5651			0.000339904	9.80884			0.00034774	7.39891
0.000361823	10.5768			0.000340333	9.82112			0.00034818	7.4089
0.00036228	10.5886			0.000340762	9.83284			0.00034862	7.41846
0.000362736	10.5987			0.000341191	9.84418			0.00034906	7.42738
0.000363192	10.6056			0.00034162	9.8554			0.0003495	7.4356
0.000363649	10.6059			0.00034205	9.86639			0.00034994	7.44354
0.000364105	10.5985			0.000342479	9.87357			0.00035038	7.45135
0.000364562	10.5971			0.000342908	9.8664			0.00035082	7.45849
0.000365018	10.6023			0.000343337	9.85294			0.00035126	7.46334
0.000365475	10.611			0.000343767	9.84841			0.0003517	7.46832
0.000365931	10.6179			0.000344196	9.85789			0.00035214	7.47522
0.000366387	10.6239			0.000344625	9.87175			0.00035257	7.48267
0.000366844	10.6321			0.000345054	9.88716			0.00035301	7.49212
0.0003673	10.6424			0.000345483	9.9031			0.00035345	7.50178
0.000367757	10.6533			0.000345913	9.91677			0.00035389	7.51018
0.000368213	10.6648			0.000346342	9.92951			0.00035433	7.51754
0.000368669	10.6761			0.000346771	9.94172			0.00035477	7.52663
0.000369126	10.6865			0.0003472	9.95399			0.00035521	7.53819
0.000369582	10.6967			0.00034763	9.96568			0.00035565	7.55076
0.000370039	10.7072			0.000348059	9.97789			0.00035609	7.56316
0.000370495	10.7182			0.000348488	9.98961			0.00035653	7.57505
0.000370952	10.7295			0.000348917	10.0016			0.00035697	7.58647
0.000371408	10.741			0.000349347	10.0142			0.00035741	7.59735
0.000371864	10.7525			0.000349776	10.0267			0.00035785	7.60764
0.000372321	10.7645			0.000350205	10.039			0.00035829	7.61732
0.000372777	10.7771			0.000350634	10.0513			0.00035873	7.62649
0.000373234	10.7907			0.000351063	10.0635			0.00035917	7.63456
0.00037369	10.8052			0.000351493	10.0754			0.00035961	7.64109
0.000374147	10.8207			0.000351922	10.0866			0.00036005	7.64642
0.000374603	10.836			0.000352351	10.0971			0.00036049	7.65197
0.000375059	10.8502			0.00035278	10.108			0.00036093	7.6589
0.000375516	10.8632			0.00035321	10.1194			0.00036137	7.66679
0.000375972	10.8755			0.000353639	10.1312			0.00036181	7.67471
0.000376429	10.8875			0.000354068	10.1428			0.00036225	7.6818
0.000376885	10.8995			0.000354497	10.1541			0.00036269	7.68725
0.000377342	10.9112			0.000354926	10.1626			0.00036312	7.69224
0.000377798	10.923			0.000355356	10.1678			0.00036356	7.69885
0.000378254	10.9343			0.000355785	10.1691			0.000364	7.70704
0.000378711	10.9454			0.000356214	10.1669			0.00036444	7.71614
0.000379167	10.9574			0.000356643	10.1655			0.00036488	7.72535
0.000379624	10.9687			0.000357073	10.1654			0.00036532	7.73408
0.00038008	10.9793			0.000357502	10.1678			0.00036576	7.74227
0.000380537	10.99			0.000357931	10.1767			0.0003662	7.75009
0.000380993	11.0012			0.00035836	10.1892			0.00036664	7.75805
0.000381449	11.0133			0.000358789	10.1698			0.00036708	7.76664
0.000381906	11.0261			0.000359219	10.1259			0.00036752	7.77517
0.000382362	11.0392			0.000359648	10.1433			0.00036796	7.7835
0.000382819	11.0527			0.000360077	10.1518			0.0003684	7.79034
0.000383275	11.0665			0.000360506	10.1542			0.00036884	7.79597
0.000383732	11.0804			0.000360936	10.158			0.00036928	7.80311
0.000384188	11.0941			0.000361365	10.1637			0.00036972	7.81175
0.000384644	11.1075			0.000361794	10.1708			0.00037016	7.82073
0.000385101	11.1206			0.000362223	10.1815			0.0003706	7.82935
0.000385557	11.1333			0.000362653	10.1922			0.00037104	7.83783
0.000386014	11.1456			0.000363082	10.202			0.00037148	7.84643
0.00038647	11.1577			0.000363511	10.2133			0.00037192	7.85506
0.000386927	11.1696			0.00036394	10.2261			0.00037236	7.86357
0.000387383	11.1816			0.000364369	10.24			0.0003728	7.87218
0.000387839	11.1939			0.000364799	10.2538			0.00037324	7.88095
0.000388296	11.2066			0.000365228	10.2668			0.00037367	7.89011
0.000388752	11.2192			0.000365657	10.2795			0.00037411	7.89943
0.000389209	11.2319			0.000366086	10.292			0.00037455	7.90838
0.000389665	11.2444			0.000366516	10.3044			0.00037499	7.91683
0.000390122	11.2566			0.000366945	10.316			0.00037543	7.92477
0.000390578	11.2687			0.000367374	10.3271			0.00037587	7.9325
0.000391034	11.2807			0.000367803	10.3382			0.00037631	7.94057
0.000391491	11.2924			0.000368232	10.3489			0.00037675	7.94872
0.000391947	11.3038			0.000368662	10.3573			0.00037719	7.95697
0.000392404	11.3148			0.000369091	10.3655			0.00037763	7.96528
0.00039286	11.3255			0.00036952	10.3761			0.00037807	7.97383
0.000393317	11.336			0.000369949	10.3902			0.00037851	7.98251
0.000393773	11.3469			0.000370379	10.4054			0.00037895	7.9911
0.000394229	11.3585			0.000370808	10.4192			0.00037939	7.99973
0.000394686	11.3708			0.000371237	10.4312			0.00037983	8.00843
0.000395142	11.3834			0.000371666	10.4416			0.00038027	8.01692
0.000395599	11.3964			0.000372096	10.4524			0.00038071	8.02273
0.000396055	11.4095			0.000372525	10.4643			0.00038115	8.02405
0.000396512	11.4227			0.000372954	10.4761			0.00038159	8.02412
0.000396968	11.4357			0.000373383	10.4874			0.00038203	8.02586
0.000397424	11.4483			0.000373812	10.4983			0.00038247	8.02756
0.000397881	11.4605			0.000374242	10.5085			0.00038291	8.02711
0.000398337	11.4733			0.000374671	10.5186			0.00038335	8.02512
0.000398794	11.4865			0.0003751	10.5287			0.00038379	8.02617
0.00039925	11.4993			0.000375529	10.538			0.00038423	8.03101
0.000399707	11.5118			0.000375959	10.5457			0.00038466	8.03648
0.000400163	11.5237			0.000376388	10.5509			0.0003851	8.04161
0.000400619	11.5351			0.000376817	10.5554			0.00038554	8.04633
0.000401076	11.5461			0.000377246	10.5612			0.00038598	8.05205
0.000401532	11.557			0.000377675	10.5691			0.00038642	8.05978
0.000401989	11.5682			0.000378105	10.5771			0.00038686	8.0692
0.000402445	11.5798			0.000378534	10.5857			0.0003873	8.0801
0.000402902	11.5913			0.000378963	10.5945			0.00038774	8.09174
0.000403358	11.6029			0.000379392	10.6033			0.00038818	8.10341
0.000403815	11.6143			0.000379822	10.612			0.00038862	8.11472
0.000404271	11.6258			0.000380251	10.6204			0.00038906	8.1257
0.000404727	11.6377			0.00038068	10.6284			0.0003895	8.13636
0.000405184	11.6499			0.000381109	10.6362			0.00038994	8.14678
0.00040564	11.6626			0.000381539	10.6437			0.00039038	8.15679
0.000406097	11.6757			0.000381968	10.6517			0.00039082	8.16635
0.000406553	11.6887			0.000382397	10.6603			0.00039126	8.17566
0.00040701	11.7013			0.000382826	10.6697			0.0003917	8.18494
0.000407466	11.7136			0.000383255	10.6795			0.00039214	8.19419
0.000407922	11.7258			0.000383685	10.6889			0.00039258	8.20313
0.000408379	11.738			0.000384114	10.6977			0.00039302	8.21124
0.000408835	11.7502			0.000384543	10.7066			0.00039346	8.21887
0.000409292	11.7624			0.000384972	10.7165			0.0003939	8.22728
0.000409748	11.7737			0.000385402	10.7291			0.00039434	8.23588
0.000410205	11.7796			0.000385831	10.7436			0.00039478	8.24331
0.000410661	11.7782			0.00038626	10.7589			0.00039521	8.24838
0.000411117	11.7759			0.000386689	10.7738			0.00039565	8.25368
0.000411574	11.7828			0.000387119	10.7865			0.00039609	8.26287
0.00041203	11.7962			0.000387548	10.797			0.00039653	8.27341
0.000412487	11.8114			0.000387977	10.8061			0.00039697	8.28338
0.000412943	11.8256			0.000388406	10.8141			0.00039741	8.29197
0.0004134	11.8375			0.000388835	10.8225			0.00039785	8.29906
0.000413856	11.8479			0.000389265	10.8316			0.00039829	8.30548
0.000414312	11.8576			0.000389694	10.8415			0.00039873	8.31159
0.000414769	11.868			0.000390123	10.8524			0.00039917	8.31787
0.000415225	11.8791			0.000390552	10.8635			0.00039961	8.32334
0.000415682	11.891			0.000390982	10.8748			0.00040005	8.32767
0.000416138	11.9033			0.000391411	10.8854			0.00040049	8.33312
0.000416595	11.9161			0.00039184	10.8949			0.00040093	8.34015
0.000417051	11.9295			0.000392269	10.9033			0.00040137	8.34841
0.000417507	11.9433			0.000392698	10.9108			0.00040181	8.35722
0.000417964	11.9573			0.000393128	10.9171			0.00040225	8.36591
0.00041842	11.9711			0.000393557	10.9224			0.00040269	8.37437
0.000418877	11.985			0.000393986	10.9278			0.00040313	8.38285
0.000419333	11.9994			0.000394415	10.9344			0.00040357	8.39148
0.00041979	12.0143			0.000394845	10.942			0.00040401	8.40035
0.000420246	12.0296			0.000395274	10.9507			0.00040445	8.40939
0.000420703	12.0449			0.000395703	10.9598			0.00040489	8.41843
0.000421159	12.0597			0.000396132	10.9691			0.00040533	8.42724
0.000421615	12.074			0.000396562	10.9779			0.00040577	8.43588
0.000422072	12.0873			0.000396991	10.9856			0.0004062	8.44428
0.000422528	12.0968			0.00039742	10.9925			0.00040664	8.45246
0.000422985	12.1013			0.000397849	10.9991			0.00040708	8.46048
0.000423441	12.1013			0.000398278	11.0055			0.00040752	8.46838
0.000423898	12.1019			0.000398708	11.0123			0.00040796	8.47612
0.000424354	12.1072			0.000399137	11.02			0.0004084	8.48378
0.00042481	12.1168			0.000399566	11.0284			0.00040884	8.49141
0.000425267	12.1276			0.000399995	11.0373			0.00040928	8.49916
0.000425723	12.1387			0.000400425	11.0465			0.00040972	8.50711
0.00042618	12.1504			0.000400854	11.0555			0.00041016	8.51529
0.000426636	12.1627			0.000401283	11.0619			0.0004106	8.52368
0.000427093	12.1753			0.000401712	11.0708			0.00041104	8.52673
0.000427549	12.1878			0.000402142	11.0816			0.00041148	8.51878
0.000428005	12.2003			0.000402571	11.0901			0.00041192	8.5191
0.000428462	12.2129			0.000403	11.0986			0.00041236	8.52767
0.000428918	12.2259			0.000403429	11.1062			0.0004128	8.53736
0.000429375	12.2395			0.000403858	11.1127			0.00041324	8.54432
0.000429831	12.2533			0.000404288	11.1209			0.00041368	8.54959
0.000430288	12.2668			0.000404717	11.1301			0.00041412	8.55238
0.000430744	12.2798			0.000405146	11.1398			0.00041456	8.55378
0.000431201	12.2924			0.000405575	11.1495			0.000415	8.55746
0.000431657	12.3053			0.000406005	11.1588			0.00041544	8.56392
0.000432113	12.3188			0.000406434	11.168			0.00041588	8.57284
0.00043257	12.3326			0.000406863	11.1768			0.00041632	8.5826
0.000433026	12.3467			0.000407292	11.1852			0.00041676	8.59214
0.000433483	12.3427			0.000407722	11.193			0.00041719	8.60106
0.000433939	12.3557			0.000408151	11.2009			0.00041763	8.61057
0.000434396	12.3699			0.00040858	11.2095			0.00041807	8.62076
0.000434852	12.3789			0.000409009	11.2187			0.00041851	8.63066
0.000435308	12.3922			0.000409438	11.2284			0.00041895	8.64011
0.000435765	12.4026			0.000409868	11.2383			0.00041939	8.64917
0.000436221	12.4136			0.000410297	11.2488			0.00041983	8.65796
0.000436678	12.4242			0.000410726	11.2604			0.00042027	8.66699
0.000437134	12.4351			0.000411155	11.273			0.00042071	8.67564
0.000437591	12.4461			0.000411585	11.2852			0.00042115	8.68397
0.000438047	12.4562			0.000412014	11.2971			0.00042159	8.69244
0.000438504	12.4655			0.000412443	11.3084			0.00042203	8.70096
0.00043896	12.4744			0.000412872	11.3194			0.00042247	8.71033
0.000439416	12.484			0.000413302	11.3298			0.00042291	8.72017
0.000439873	12.494			0.000413731	11.3392			0.00042335	8.72843
0.000440329	12.5035			0.00041416	11.3483			0.00042379	8.73462
0.000440786	12.5128			0.000414589	11.3586			0.00042423	8.73932
0.000441242	12.5224			0.000415018	11.3694			0.00042467	8.74287
0.000441699	12.5326			0.000415448	11.3806			0.00042511	8.7457
0.000442155	12.5422			0.000415877	11.392			0.00042555	8.74987
0.000442612	12.551			0.000416306	11.403			0.00042599	8.75585
0.000443068	12.5591			0.000416735	11.4127			0.00042643	8.76269
0.000443524	12.5676			0.000417165	11.4212			0.00042687	8.76963
0.000443981	12.577			0.000417594	11.4292			0.00042731	8.77597
0.000444437	12.5877			0.000418023	11.4381			0.00042774	8.7822
0.000444894	12.5991			0.000418452	11.4478			0.00042818	8.78946
0.00044535	12.611			0.000418882	11.4583			0.00042862	8.79848
0.000445807	12.6237			0.000419311	11.4688			0.00042906	8.80845
0.000446263	12.6377			0.00041974	11.4793			0.0004295	8.8186
0.000446719	12.6528			0.000420169	11.4872			0.00042994	8.82857
0.000447176	12.6684			0.000420598	11.4905			0.00043038	8.83813
0.000447632	12.684			0.000421028	11.4855			0.00043082	8.84738
0.000448089	12.6991			0.000421457	11.4733			0.00043126	8.85646
0.000448545	12.7134			0.000421886	11.4715			0.0004317	8.86532
0.000449002	12.7268			0.000422315	11.4841			0.00043214	8.87391
0.000449458	12.7393			0.000422745	11.4988			0.00043258	8.88231
0.000449915	12.7513			0.000423174	11.5106			0.00043302	8.89066
0.000450371	12.7628			0.000423603	11.5235			0.00043346	8.89899
0.000450827	12.7739			0.000424032	11.5353			0.0004339	8.90736
0.000451284	12.7849			0.000424462	11.548			0.00043434	8.91572
0.00045174	12.7957			0.000424891	11.5619			0.00043478	8.924
0.000452197	12.8067			0.00042532	11.576			0.00043522	8.93218
0.000452653	12.8179			0.000425749	11.59			0.00043566	8.94033
0.00045311	12.8289			0.000426178	11.6036			0.0004361	8.94845
0.000453566	12.8399			0.000426608	11.6162			0.00043654	8.95659
0.000454023	12.851			0.000427037	11.6287			0.00043698	8.96473
0.000454479	12.8622			0.000427466	11.6409			0.00043742	8.973
0.000454935	12.8727			0.000427895	11.6527			0.00043786	8.9811
0.000455392	12.8813			0.000428325	11.6641			0.0004383	8.98871
0.000455848	12.8887			0.000428754	11.6751			0.00043873	8.9958
0.000456305	12.8951			0.000429183	11.6859			0.00043917	9.00268
0.000456761	12.9018			0.000429612	11.6962			0.00043961	9.00981
0.000457218	12.9107			0.000430042	11.7055			0.00044005	9.01701
0.000457674	12.9211			0.000430471	11.7137			0.00044049	9.02438
0.00045813	12.9323			0.0004309	11.7206			0.00044093	9.03163
0.000458587	12.9439			0.000431329	11.7272			0.00044137	9.03853
0.000459043	12.9552			0.000431758	11.7353			0.00044181	9.04491
0.0004595	12.9657			0.000432188	11.7446			0.00044225	9.05076
0.000459956	12.9754			0.000432617	11.7542			0.00044269	9.05651
0.000460413	12.9848			0.000433046	11.7623			0.00044313	9.06284
0.000460869	12.9947			0.000433475	11.7684			0.00044357	9.06899
0.000461326	13.0055			0.000433905	11.7727			0.00044401	9.07438
0.000461782	13.0172			0.000434334	11.7758			0.00044445	9.07697
0.000462238	13.0294			0.000434763	11.7765			0.00044489	9.08499
0.000462695	13.0418			0.000435192	11.7744			0.00044533	9.09472
0.000463151	13.0542			0.000435622	11.7741			0.00044577	9.10457
0.000463608	13.0665			0.000436051	11.7796			0.00044621	9.11474
0.000464064	13.0785			0.00043648	11.7887			0.00044665	9.12482
0.000464521	13.0899			0.000436909	11.7993			0.00044709	9.13463
0.000464977	13.1008			0.000437338	11.8102			0.00044753	9.14441
0.000465434	13.111			0.000437768	11.821			0.00044797	9.15348
0.00046589	13.121			0.000438197	11.8305			0.00044841	9.16183
0.000466346	13.1312			0.000438626	11.8376			0.00044885	9.16965
0.000466803	13.142			0.000439055	11.8433			0.00044929	9.17708
0.000467259	13.1537			0.000439485	11.8497			0.00044972	9.18435
0.000467716	13.1662			0.000439914	11.8588			0.00045016	9.19118
0.000468172	13.179			0.000440343	11.8706			0.0004506	9.19744
0.000468629	13.1916			0.000440772	11.8834			0.00045104	9.20345
0.000469085	13.2043			0.000441202	11.8964			0.00045148	9.20938
0.000469542	13.2176			0.000441631	11.9087			0.00045192	9.21451
0.000469998	13.2312			0.00044206	11.92			0.00045236	9.21923
0.000470454	13.2445			0.000442489	11.93			0.0004528	9.22493
0.000470911	13.2574			0.000442918	11.9385			0.00045324	9.23177
0.000471367	13.2699			0.000443348	11.9454			0.00045368	9.24037
0.000471824	13.2826			0.000443777	11.9507			0.00045412	9.25022
0.00047228	13.2954			0.000444206	11.9548			0.00045456	9.26024
0.000472737	13.3083			0.000444635	11.9591			0.000455	9.27045
0.000473193	13.3217			0.000445065	11.9649			0.00045544	9.2803
0.00047365	13.3355			0.000445494	11.9728			0.00045588	9.28969
0.000474106	13.3496			0.000445923	11.9835			0.00045632	9.29852
0.000474562	13.3632			0.000446352	11.9962			0.00045676	9.30688
0.000475019	13.3757			0.000446782	12.0098			0.0004572	9.31548
0.000475475	13.3873			0.000447211	12.0245			0.00045764	9.32422
0.000475932	13.3982			0.00044764	12.0398			0.00045808	9.33291
0.000476388	13.4088			0.000448069	12.0555			0.00045852	9.34151
0.000476845	13.42			0.000448498	12.0713			0.00045896	9.35022
0.000477301	13.4317			0.000448928	12.0866			0.0004594	9.35917
0.000477758	13.443			0.000449357	12.1015			0.00045984	9.36827
0.000478214	13.4003			0.000449786	12.1155			0.00046028	9.37736
0.00047867	13.3306			0.000450215	12.1288			0.00046071	9.38619
0.000479127	13.3582			0.000450645	12.1412			0.00046115	9.39468
0.000479583	13.3638			0.000451074	12.1525			0.00046159	9.40291
0.00048004	13.382			0.000451503	12.1629			0.00046203	9.41108
0.000480496	13.395			0.000451932	12.1727			0.00046247	9.41925
0.000480953	13.407			0.000452362	12.1822			0.00046291	9.42752
0.000481409	13.4224			0.000452791	12.1916			0.00046335	9.43596
0.000481866	13.4364			0.00045322	12.2013			0.00046379	9.44469
0.000482322	13.4509			0.000453649	12.2113			0.00046423	9.45379
0.000482778	13.4652			0.000454079	12.2218			0.00046467	9.46305
0.000483235	13.4791			0.000454508	12.2322			0.00046511	9.47226
0.000483691	13.4923			0.000454937	12.2423			0.00046555	9.48125
0.000484148	13.5049			0.000455366	12.2517			0.00046599	9.48987
0.000484604	13.5165			0.000455795	12.26			0.00046643	9.49792
0.000485061	13.5278			0.000456225	12.2676			0.00046687	9.50547
0.000485517	13.5389			0.000456654	12.2747			0.00046731	9.51273
0.000485974	13.5502			0.000457083	12.2818			0.00046775	9.5202
0.00048643	13.5617			0.000457512	12.2899			0.00046819	9.52797
0.000486886	13.5737			0.000457942	12.2993			0.00046863	9.53613
0.000487343	13.586			0.000458371	12.3099			0.00046907	9.54454
0.000487799	13.5984			0.0004588	12.3214			0.00046951	9.55291
0.000488256	13.6106			0.000459229	12.3333			0.00046995	9.56103
0.000488712	13.6225			0.000459659	12.3449			0.00047039	9.5689
0.000489169	13.6338			0.000460088	12.3562			0.00047083	9.57672
0.000489625	13.6444			0.000460517	12.3673			0.00047127	9.58446
0.000490082	13.6545			0.000460946	12.3778			0.0004717	9.5918
0.000490538	13.664			0.000461375	12.387			0.00047214	9.59852
0.000490994	13.6728			0.000461805	12.3944			0.00047258	9.60501
0.000491451	13.6813			0.000462234	12.4006			0.00047302	9.6115
0.000491907	13.6897			0.000462663	12.4067			0.00047346	9.61727
0.000492364	13.6988			0.000463092	12.4136			0.0004739	9.6222
0.00049282	13.7088			0.000463522	12.4223			0.00047434	9.62684
0.000493277	13.7203			0.000463951	12.4321			0.00047478	9.63209
0.000493733	13.7329			0.00046438	12.4426			0.00047522	9.63793
0.00049419	13.7463			0.000464809	12.4533			0.00047566	9.64426
0.000494646	13.7601			0.000465239	12.464			0.0004761	9.6508
0.000495102	13.7743			0.000465668	12.4749			0.00047654	9.65738
0.000495559	13.7888			0.000466097	12.4855			0.00047698	9.66366
0.000496015	13.8036			0.000466526	12.4962			0.00047742	9.66941
0.000496472	13.8186			0.000466956	12.5071			0.00047786	9.67474
0.000496928	13.8337			0.000467385	12.5178			0.0004783	9.68002
0.000497385	13.8487			0.000467814	12.5289			0.00047874	9.68559
0.000497841	13.8632			0.000468243	12.5402			0.00047918	9.6917
0.000498298	13.8771			0.000468672	12.5518			0.00047962	9.69816
0.000498754	13.8903			0.000469102	12.5638			0.00048006	9.7046
0.00049921	13.903			0.000469531	12.5756			0.0004805	9.71072
0.000499667	13.9155			0.00046996	12.5869			0.00048094	9.71642
0.000500123	13.9279			0.000470389	12.5972			0.00048138	9.72165
0.00050058	13.9403			0.000470819	12.6068			0.00048182	9.72665
0.000501036	13.9526			0.000471248	12.6164			0.00048226	9.73165
0.000501493	13.9648			0.000471677	12.6264			0.00048269	9.73712
0.000501949	13.9769			0.000472106	12.6372			0.00048313	9.74376
0.000502406	13.9888			0.000472536	12.6487			0.00048357	9.75167
0.000502862	14.0005			0.000472965	12.6607			0.00048401	9.76059
0.000503319	14.012			0.000473394	12.6732			0.00048445	9.77073
0.000503775	14.0233			0.000473823	12.6857			0.00048489	9.7812
0.000504231	14.0342			0.000474253	12.6976			0.00048533	9.79146
0.000504688	14.0454			0.000474682	12.7079			0.00048577	9.80148
0.000505144	14.0571			0.000475111	12.7162			0.00048621	9.81128
0.000505601	14.0693			0.00047554	12.7224			0.00048665	9.82081
0.000506057	14.0818			0.000475969	12.7271			0.00048709	9.83012
0.000506514	14.0945			0.000476399	12.7314			0.00048753	9.83944
0.00050697	14.1073			0.000476828	12.7363			0.00048797	9.84861
0.000507427	14.1201			0.000477257	12.7424			0.00048841	9.85746
0.000507883	14.1329			0.000477686	12.7501			0.00048885	9.86594
0.000508339	14.1457			0.000478116	12.7595			0.00048929	9.87408
0.000508796	14.1585			0.000478545	12.7586			0.00048973	9.88216
0.000509252	14.1713			0.000478974	12.7517			0.00049017	9.89027
0.000509709	14.1839			0.000479403	12.7632			0.00049061	9.89813
0.000510165	14.1965			0.000479833	12.7766			0.00049105	9.90586
0.000510622	14.2088			0.000480262	12.7893			0.00049149	9.91402
0.000511078	14.221			0.000480691	12.8025			0.00049193	9.92222
0.000511535	14.2329			0.00048112	12.8165			0.00049237	9.93022
0.000511991	14.2445			0.000481549	12.8303			0.00049281	9.93815
0.000512447	14.2558			0.000481979	12.8439			0.00049325	9.94681
0.000512904	14.2668			0.000482408	12.8568			0.00049368	9.95525
0.00051336	14.2778			0.000482837	12.8691			0.00049412	9.9629
0.000513817	14.2887			0.000483266	12.8811			0.00049456	9.97022
0.000514273	14.2996			0.000483696	12.8926			0.000495	9.9777
0.00051473	14.3105			0.000484125	12.9038			0.00049544	9.98518
0.000515186	14.3215			0.000484554	12.9147			0.00049588	9.99267
0.000515643	14.3323			0.000484983	12.9252			0.00049632	10.0004
0.000516099	14.3429			0.000485413	12.9356			0.00049676	10.0084
0.000516556	14.3533			0.000485842	12.946			0.0004972	10.0159
0.000517012	14.3637			0.000486271	12.9565			0.00049764	10.0215
0.000517468	14.3744			0.0004867	12.9669			0.00049808	10.0227
0.000517925	14.3858			0.00048713	12.9771			0.00049852	10.0241
0.000518381	14.3979			0.000487559	12.987			0.00049896	10.0277
0.000518838	14.4105			0.000487988	12.9965			0.0004994	10.0304
0.000519294	14.4235			0.000488417	13.0058			0.00049984	10.0333
0.000519751	14.4366			0.000488846	13.0154			0.00050028	10.0365
0.000520207	14.4499			0.000489276	13.0257			0.00050072	10.0399
0.000520664	14.4631			0.000489705	13.037			0.00050116	10.0472
0.00052112	14.4763			0.000490134	13.049			0.0005016	10.055
0.000521576	14.4893			0.000490563	13.0616			0.00050204	10.0634
0.000522033	14.5022			0.000490993	13.0744			0.00050248	10.0715
0.000522489	14.515			0.000491422	13.0872			0.00050292	10.0791
0.000522946	14.5277			0.000491851	13.0996			0.00050336	10.0867
0.000523402	14.5404			0.00049228	13.1112			0.0005038	10.0942
0.000523859	14.5532			0.00049271	13.1221			0.00050424	10.1013
0.000524315	14.5661			0.000493139	13.1322			0.00050467	10.1079
0.000524772	14.579			0.000493568	13.1418			0.00050511	10.1142
0.000525228	14.5918			0.000493997	13.1511			0.00050555	10.1189
0.000525685	14.6045			0.000494427	13.1604			0.00050599	10.1244
0.000526141	14.617			0.000494856	13.1701			0.00050643	10.1324
0.000526597	14.6294			0.000495285	13.1801			0.00050687	10.141
0.000527054	14.6415			0.000495714	13.1904			0.00050731	10.1494
0.00052751	14.6533			0.000496143	13.201			0.00050775	10.1581
0.000527967	14.6647			0.000496573	13.2119			0.00050819	10.167
0.000528423	14.6756			0.000497002	13.2231			0.00050863	10.1758
0.00052888	14.6859			0.000497431	13.2346			0.00050907	10.1847
0.000529336	14.6955			0.00049786	13.2463			0.00050951	10.1938
0.000529793	14.7052			0.00049829	13.2582			0.00050995	10.2028
0.000530249	14.7152			0.000498719	13.2705			0.00051039	10.2119
0.000530706	14.7255			0.000499148	13.2828			0.00051083	10.2208
0.000531162	14.736			0.000499577	13.295			0.00051127	10.2296
0.000531618	14.7465			0.000500007	13.3073			0.00051171	10.2384
0.000532075	14.757			0.000500436	13.3195			0.00051215	10.2471
0.000532531	14.7675			0.000500865	13.3317			0.00051259	10.2558
0.000532988	14.7785			0.000501294	13.3438			0.00051303	10.2643
0.000533444	14.7903			0.000501724	13.3558			0.00051347	10.2726
0.000533901	14.803			0.000502153	13.3675			0.00051391	10.2804
0.000534357	14.8164			0.000502582	13.379			0.00051435	10.2878
0.000534814	14.8303			0.000503011	13.3903			0.00051479	10.2951
0.00053527	14.8445			0.00050344	13.4012			0.00051523	10.3022
0.000535726	14.859			0.00050387	13.4118			0.00051566	10.309
0.000536183	14.8736			0.000504299	13.4223			0.0005161	10.3155
0.000536639	14.8882			0.000504728	13.4327			0.00051654	10.3217
0.000537096	14.9026			0.000505157	13.443			0.00051698	10.3277
0.000537552	14.9169			0.000505587	13.4532			0.00051742	10.3242
0.000538009	14.9309			0.000506016	13.4633			0.00051786	10.3256
0.000538465	14.9449			0.000506445	13.4733			0.0005183	10.3307
0.000538922	14.9587			0.000506874	13.4831			0.00051874	10.34
0.000539378	14.9725			0.000507304	13.4928			0.00051918	10.3471
0.000539835	14.9859			0.000507733	13.5024			0.00051962	10.3567
0.000540291	14.9991			0.000508162	13.5121			0.00052006	10.366
0.000540747	15.012			0.000508591	13.5217			0.0005205	10.3749
0.000541204	15.0246			0.000509021	13.5314			0.00052094	10.3845
0.00054166	15.0372			0.00050945	13.5411			0.00052138	10.3935
0.000542117	15.0496			0.000509879	13.5507			0.00052182	10.4021
0.000542573	15.0619			0.000510308	13.5603			0.00052226	10.4104
0.00054303	15.0742			0.000510738	13.57			0.0005227	10.4156
0.000543486	15.0867			0.000511167	13.5797			0.00052314	10.4176
0.000543943	15.0994			0.000511596	13.5892			0.00052358	10.4215
0.000544399	15.1121			0.000512025	13.5984			0.00052402	10.4261
0.000544856	15.1248			0.000512454	13.6075			0.00052446	10.4312
0.000545312	15.1375			0.000512884	13.6164			0.0005249	10.4369
0.000545768	15.1504			0.000513313	13.6252			0.00052534	10.4427
0.000546225	15.1633			0.000513742	13.6342			0.00052578	10.45
0.000546681	15.1763			0.000514171	13.6434			0.00052622	10.4574
0.000547138	15.1894			0.000514601	13.653			0.00052666	10.464
0.000547594	15.2029			0.00051503	13.6628			0.00052709	10.4685
0.000548051	15.2168			0.000515459	13.6728			0.00052753	10.4707
0.000548507	15.2311			0.000515888	13.6831			0.00052797	10.4716
0.000548964	15.2456			0.000516318	13.6942			0.00052841	10.4734
0.00054942	15.2602			0.000516747	13.7058			0.00052885	10.4782
0.000549877	15.2748			0.000517176	13.7176			0.00052929	10.4855
0.000550333	15.2894			0.000517605	13.7295			0.00052973	10.4951
0.000550789	15.3039			0.000518035	13.7412			0.00053017	10.5061
0.000551246	15.3181			0.000518464	13.7526			0.00053061	10.5178
0.000551702	15.332			0.000518893	13.7639			0.00053105	10.5295
0.000552159	15.3455			0.000519322	13.7754			0.00053149	10.5417
0.000552615	15.3587			0.000519751	13.7873			0.00053193	10.5538
0.000553072	15.3715			0.000520181	13.7992			0.00053237	10.5651
0.000553528	15.3842			0.00052061	13.811			0.00053281	10.5753
0.000553985	15.3965			0.000521039	13.8227			0.00053325	10.5839
0.000554441	15.4086			0.000521468	13.8344			0.00053369	10.5919
0.000554898	15.4204			0.000521898	13.8459			0.00053413	10.5997
0.000555354	15.4319			0.000522327	13.8575			0.00053457	10.608
0.00055581	15.4434			0.000522756	13.869			0.00053501	10.6165
0.000556267	15.4549			0.000523185	13.8804			0.00053545	10.6247
0.000556723	15.4665			0.000523615	13.8918			0.00053589	10.6326
0.00055718	15.4781			0.000524044	13.9034			0.00053633	10.6407
0.000557636	15.4898			0.000524473	13.9149			0.00053677	10.6486
0.000558093	15.5018			0.000524902	13.9263			0.00053721	10.6561
0.000558549	15.514			0.000525332	13.9376			0.00053765	10.6634
0.000559006	15.5261			0.000525761	13.9488			0.00053808	10.6707
0.000559462	15.5373			0.00052619	13.9601			0.00053852	10.6781
0.000559919	15.5473			0.000526619	13.9715			0.00053896	10.6857
0.000560375	15.5566			0.000527049	13.983			0.0005394	10.6935
0.000560832	15.5661			0.000527478	13.9944			0.00053984	10.7016
0.000561288	15.5763			0.000527907	14.0057			0.00054028	10.7098
0.000561744	15.5869			0.000528336	14.0171			0.00054072	10.7182
0.000562201	15.5977			0.000528765	14.0284			0.00054116	10.7267
0.000562657	15.6085			0.000529195	14.0397			0.0005416	10.7354
0.000563114	15.6192			0.000529624	14.0511			0.00054204	10.7444
0.00056357	15.6299			0.000530053	14.0626			0.00054248	10.7535
0.000564027	15.6413			0.000530482	14.074			0.00054292	10.7627
0.000564483	15.6532			0.000530912	14.0854			0.00054336	10.7714
0.00056494	15.6649			0.000531341	14.0965			0.0005438	10.7592
0.000565396	15.6764			0.00053177	14.1074			0.00054424	10.7251
0.000565853	15.6881			0.000532199	14.1179			0.00054468	10.7034
0.000566309	15.6999			0.000532629	14.1282			0.00054512	10.7008
0.000566765	15.7118			0.000533058	14.1386			0.00054556	10.7092
0.000567222	15.7235			0.000533487	14.149			0.000546	10.7244
0.000567678	15.7353			0.000533916	14.1595			0.00054644	10.7383
0.000568135	15.747			0.000534346	14.1703			0.00054688	10.7497
0.000568591	15.7581			0.000534775	14.1812			0.00054732	10.759
0.000569048	15.767			0.000535204	14.1921			0.00054776	10.7669
0.000569504	15.7736			0.000535633	14.203			0.0005482	10.7752
0.000569961	15.7795			0.000536063	14.2138			0.00054864	10.7841
0.000570417	15.7867			0.000536492	14.2236			0.00054908	10.7934
0.000570874	15.7966			0.000536921	14.2312			0.00054951	10.8028
0.00057133	15.8082			0.00053735	14.2366			0.00054995	10.8119
0.000571786	15.821			0.000537779	14.2431			0.00055039	10.821
0.000572243	15.8348			0.000538209	14.2517			0.00055083	10.8297
0.000572699	15.8496			0.000538638	14.2612			0.00055127	10.8385
0.000573156	15.8649			0.000539067	14.2714			0.00055171	10.8472
0.000573612	15.8802			0.000539496	14.2813			0.00055215	10.8558
0.000574069	15.8956			0.000539926	14.2909			0.00055259	10.8643
0.000574525	15.9111			0.000540355	14.3002			0.00055303	10.8727
0.000574982	15.9267			0.000540784	14.3091			0.00055347	10.8814
0.000575438	15.942			0.000541213	14.3181			0.00055391	10.8906
0.000575895	15.9569			0.000541643	14.327			0.00055435	10.8997
0.000576351	15.9714			0.000542072	14.3355			0.00055479	10.909
0.000576808	15.9853			0.000542501	14.3444			0.00055523	10.9184
0.000577264	15.9985			0.00054293	14.354			0.00055567	10.9279
0.00057772	16.0109			0.00054336	14.3642			0.00055611	10.9372
0.000578177	16.0232			0.000543789	14.3748			0.00055655	10.9463
0.000578633	16.0357			0.000544218	14.3854			0.00055699	10.955
0.00057909	16.048			0.000544647	14.396			0.00055743	10.9633
0.000579546	16.0601			0.000545077	14.4069			0.00055787	10.9711
0.000580003	16.072			0.000545506	14.4186			0.00055831	10.9785
0.000580459	16.0836			0.000545935	14.4307			0.00055875	10.9854
0.000580916	16.095			0.000546364	14.443			0.00055919	10.9919
0.000581372	16.1063			0.000546793	14.4557			0.00055963	10.9984
0.000581829	16.1178			0.000547223	14.4689			0.00056007	11.0048
0.000582285	16.1293			0.000547652	14.4821			0.0005605	11.0112
0.000582742	16.1408			0.000548081	14.4948			0.00056094	11.0176
0.000583198	16.1522			0.00054851	14.507			0.00056138	11.0242
0.000583654	16.1635			0.00054894	14.5185			0.00056182	11.0312
0.000584111	16.1748			0.000549369	14.5295			0.00056226	11.0386
0.000584567	16.1859			0.000549798	14.5398			0.0005627	11.0464
0.000585024	16.1972			0.000550227	14.55			0.00056314	11.0545
0.00058548	16.2092			0.000550657	14.5601			0.00056358	11.0631
0.000585937	16.2217			0.000551086	14.5703			0.00056402	11.0719
0.000586393	16.2346			0.000551515	14.5805			0.00056446	11.0807
0.00058685	16.2476			0.000551944	14.5903			0.0005649	11.0897
0.000587306	16.2607			0.000552374	14.5997			0.00056534	11.0986
0.000587763	16.2736			0.000552803	14.6093			0.00056578	11.1073
0.000588219	16.2862			0.000553232	14.6181			0.00056622	11.1156
0.000588676	16.2986			0.000553661	14.6255			0.00056666	11.1236
0.000589132	16.3107			0.000554091	14.6308			0.0005671	11.1314
0.000589588	16.3225			0.00055452	14.6341			0.00056754	11.1391
0.000590045	16.3333			0.000554949	14.6359			0.00056798	11.1467
0.000590501	16.343			0.000555378	14.6374			0.00056842	11.1545
0.000590958	16.3515			0.000555807	14.6402			0.00056886	11.1627
0.000591414	16.3589			0.000556237	14.645			0.0005693	11.1712
0.000591871	16.3659			0.000556666	14.6523			0.00056974	11.1797
0.000592327	16.3735			0.000557095	14.6618			0.00057018	11.1881
0.000592784	16.3823			0.000557524	14.6729			0.00057062	11.1962
0.00059324	16.3928			0.000557954	14.6841			0.00057106	11.2041
0.000593697	16.4051			0.000558383	14.6952			0.0005715	11.2117
0.000594153	16.4182			0.000558812	14.7062			0.00057193	11.219
0.00059461	16.4312			0.000559241	14.7172			0.00057237	11.2264
0.000595066	16.4439			0.000559671	14.7286			0.00057281	11.2338
0.000595522	16.456			0.0005601	14.7406			0.00057325	11.2413
0.000595979	16.4678			0.000560529	14.7534			0.00057369	11.2491
0.000596435	16.4799			0.000560958	14.7671			0.00057413	11.2569
0.000596892	16.4928			0.000561388	14.7812			0.00057457	11.2646
0.000597348	16.5063			0.000561817	14.7955			0.00057501	11.2724
0.000597805	16.52			0.000562246	14.8097			0.00057545	11.2804
0.000598261	16.5333			0.000562675	14.8234			0.00057589	11.2883
0.000598718	16.5459			0.000563105	14.8369			0.00057633	11.296
0.000599174	16.5579			0.000563534	14.8498			0.00057677	11.3029
0.000599631	16.5695			0.000563963	14.8621			0.00057721	11.3095
0.000600087	16.5808			0.000564392	14.8736			0.00057765	11.3159
0.000600544	16.5921			0.000564822	14.8845			0.00057809	11.3221
0.000601	16.6036			0.000565251	14.8948			0.00057853	11.3284
0.000601457	16.6151			0.00056568	14.9047			0.00057897	11.335
0.000601913	16.6266			0.000566109	14.9143			0.00057941	11.3419
0.000602369	16.6383			0.000566538	14.9238			0.00057985	11.3493
0.000602826	16.6502			0.000566968	14.9333			0.00058029	11.357
0.000603282	16.6623			0.000567397	14.9427			0.00058073	11.3649
0.000603739	16.6745			0.000567826	14.9519			0.00058117	11.3729
0.000604195	16.6866			0.000568255	14.9612			0.00058161	11.3808
0.000604652	16.6987			0.000568685	14.9709			0.00058205	11.3884
0.000605108	16.7107			0.000569114	14.9808			0.00058249	11.3953
0.000605565	16.7225			0.000569543	14.9912			0.00058292	11.4016
0.000606021	16.7341			0.000569972	15.0019			0.00058336	11.4076
0.000606478	16.7456			0.000570402	15.0128			0.0005838	11.4136
0.000606934	16.7569			0.000570831	15.024			0.00058424	11.4202
0.000607391	16.768			0.00057126	15.0351			0.00058468	11.4274
0.000607847	16.7791			0.000571689	15.0464			0.00058512	11.4348
0.000608303	16.7901			0.000572119	15.0577			0.00058556	11.4423
0.00060876	16.801			0.000572548	15.069			0.000586	11.4496
0.000609216	16.8118			0.000572977	15.0801			0.00058644	11.4569
0.000609673	16.8225			0.000573406	15.0911			0.00058688	11.464
0.000610129	16.8331			0.000573836	15.1019			0.00058732	11.4709
0.000610586	16.8434			0.000574265	15.1124			0.00058776	11.4778
0.000611042	16.8536			0.000574694	15.1228			0.0005882	11.4847
0.000611499	16.8638			0.000575123	15.1331			0.00058864	11.4917
0.000611955	16.8741			0.000575553	15.1431			0.00058908	11.4987
0.000612412	16.8844			0.000575982	15.153			0.00058952	11.5058
0.000612868	16.8939			0.000576411	15.163			0.00058996	11.5129
0.000613325	16.9023			0.00057684	15.173			0.0005904	11.52
0.000613781	16.9096			0.000577269	15.183			0.00059084	11.5271
0.000614238	16.9157			0.000577699	15.193			0.00059128	11.5343
0.000614694	16.9212			0.000578128	15.2029			0.00059172	11.5416
0.00061515	16.9255			0.000578557	15.2128			0.00059216	11.5489
0.000615607	16.9294			0.000578986	15.2227			0.0005926	11.5565
0.000616063	16.9361			0.000579416	15.2326			0.00059304	11.564
0.00061652	16.9461			0.000579845	15.2426			0.00059348	11.5715
0.000616976	16.9578			0.000580274	15.2526			0.00059392	11.5788
0.000617433	16.9699			0.000580703	15.2628			0.00059435	11.5861
0.000617889	16.9824			0.000581133	15.273			0.00059479	11.5932
0.000618346	16.9951			0.000581562	15.2835			0.00059523	11.6003
0.000618802	17.0087			0.000581991	15.2939			0.00059567	11.6073
0.000619259	17.0236			0.00058242	15.3043			0.00059611	11.5134
0.000619715	17.0399			0.00058285	15.3147			0.00059655	11.3866
0.000620172	17.057			0.000583279	15.3251			0.00059699	11.3906
0.000620628	17.0743			0.000583708	15.3354			0.00059743	11.4218
0.000621085	17.0916			0.000584137	15.3457			0.00059787	11.4329
0.000621541	17.1085			0.000584567	15.3558			0.00059831	11.4423
0.000621997	17.1247			0.000584996	15.3658			0.00059875	11.4522
0.000622454	17.14			0.000585425	15.3757			0.00059919	11.4622
0.00062291	17.1544			0.000585854	15.3855			0.00059963	11.4711
0.000623367	17.1683			0.000586284	15.3951			0.00060007	11.4805
0.000623823	17.1818			0.000586713	15.4047			0.00060051	11.4901
0.00062428	17.195			0.000587142	15.4142			0.00060095	11.4995
0.000624736	17.2083			0.000587571	15.4236			0.00060139	11.5094
0.000625193	17.2217			0.000588001	15.433			0.00060183	11.5195
0.000625649	17.2352			0.00058843	15.4425			0.00060227	11.5296
0.000626106	17.2486			0.000588859	15.452			0.00060271	11.5398
0.000626562	17.2617			0.000589288	15.4615			0.00060315	11.5494
0.000627019	17.2747			0.000589717	15.471			0.00060359	11.5584
0.000627475	17.2876			0.000590147	15.4806			0.00060403	11.5673
0.000627932	17.3006			0.000590576	15.4903			0.00060447	11.576
0.000628388	17.3137			0.000591005	15.5001			0.00060491	11.5845
0.000628844	17.3272			0.000591434	15.5098			0.00060535	11.5931
0.000629301	17.3406			0.000591864	15.5196			0.00060578	11.6022
0.000629757	17.3538			0.000592293	15.5294			0.00060622	11.6118
0.000630214	17.3667			0.000592722	15.5393			0.00060666	11.6215
0.00063067	17.3793			0.000593151	15.5492			0.0006071	11.6315
0.000631127	17.3916			0.000593581	15.5593			0.00060754	11.6417
0.000631583	17.4039			0.00059401	15.5695			0.00060798	11.6518
0.00063204	17.4163			0.000594439	15.5801			0.00060842	11.662
0.000632496	17.4287			0.000594868	15.591			0.00060886	11.6722
0.000632953	17.4415			0.000595298	15.6021			0.0006093	11.6822
0.000633409	17.4545			0.000595727	15.6129			0.00060974	11.692
0.000633866	17.4676			0.000596156	15.6235			0.00061018	11.7018
0.000634322	17.4807			0.000596585	15.6339			0.00061062	11.7114
0.000634779	17.4936			0.000597015	15.6442			0.00061106	11.7211
0.000635235	17.5062			0.000597444	15.6544			0.0006115	11.7307
0.000635692	17.5186			0.000597873	15.6643			0.00061194	11.7402
0.000636148	17.5305			0.000598302	15.674			0.00061238	11.7495
0.000636604	17.5419			0.000598732	15.6835			0.00061282	11.7587
0.000637061	17.5528			0.000599161	15.6933			0.00061326	11.7676
0.000637517	17.5633			0.00059959	15.7033			0.0006137	11.7763
0.000637974	17.5735			0.000600019	15.7135			0.00061414	11.7848
0.00063843	17.584			0.000600449	15.7239			0.00061458	11.7932
0.000638887	17.5948			0.000600878	15.7344			0.00061502	11.8015
0.000639343	17.6062			0.000601307	15.7447			0.00061546	11.8098
0.0006398	17.6181			0.000601736	15.7552			0.0006159	11.8183
0.000640256	17.6305			0.000602165	15.7657			0.00061634	11.8268
0.000640713	17.6431			0.000602595	15.7764			0.00061678	11.8354
0.000641169	17.6559			0.000603024	15.7873			0.00061721	11.8441
0.000641626	17.6687			0.000603453	15.7982			0.00061765	11.8529
0.000642082	17.6816			0.000603882	15.8091			0.00061809	11.862
0.000642539	17.6944			0.000604312	15.82			0.00061853	11.8711
0.000642995	17.7071			0.000604741	15.8309			0.00061897	11.8804
0.000643452	17.7196			0.00060517	15.842			0.00061941	11.8898
0.000643908	17.732			0.000605599	15.8534			0.00061985	11.8991
0.000644364	17.744			0.000606029	15.8651			0.00062029	11.9084
0.000644821	17.7557			0.000606458	15.8768			0.00062073	11.9177
0.000645277	17.767			0.000606887	15.8887			0.00062117	11.9269
0.000645734	17.7782			0.000607316	15.9006			0.00062161	11.9361
0.00064619	17.789			0.000607746	15.9124			0.00062205	11.945
0.000646647	17.7996			0.000608175	15.924			0.00062249	11.9535
0.000647103	17.8101			0.000608604	15.9355			0.00062293	11.9614
0.00064756	17.8207			0.000609033	15.9467			0.00062337	11.9688
0.000648016	17.8314			0.000609463	15.9578			0.00062381	11.9759
0.000648473	17.8425			0.000609892	15.9686			0.00062425	11.9828
0.000648929	17.8543			0.000610321	15.9793			0.00062469	11.9892
0.000649386	17.8669			0.00061075	15.9898			0.00062513	11.9949
0.000649842	17.8801			0.00061118	16.0002			0.00062557	12.0002
0.000650299	17.8938			0.000611609	16.0105			0.00062601	12.0047
0.000650755	17.9077			0.000612038	16.0209			0.00062645	12.0088
0.000651212	17.9214			0.000612467	16.0312			0.00062689	12.013
0.000651668	17.935			0.000612897	16.0417			0.00062733	12.0176
0.000652124	17.9483			0.000613326	16.0524			0.00062777	12.0229
0.000652581	17.9611			0.000613755	16.0633			0.00062821	12.029
0.000653037	17.9735			0.000614184	16.0746			0.00062864	12.0366
0.000653494	17.9856			0.000614613	16.0858			0.00062908	12.0452
0.00065395	17.9974			0.000615043	16.0959			0.00062952	12.0544
0.000654407	18.0091			0.000615472	16.1046			0.00062996	12.0641
0.000654863	18.0206			0.000615901	16.1116			0.0006304	12.0742
0.00065532	18.0319			0.00061633	16.1184			0.00063084	12.0846
0.000655776	18.0431			0.00061676	16.1269			0.00063128	12.0953
0.000656233	18.0541			0.000617189	16.1369			0.00063172	12.1061
0.000656689	18.0651			0.000617618	16.149			0.00063216	12.1169
0.000657146	18.076			0.000618047	16.1612			0.0006326	12.1275
0.000657602	18.0869			0.000618477	16.1731			0.00063304	12.1382
0.000658059	18.0979			0.000618906	16.1865			0.00063348	12.1493
0.000658515	18.109			0.000619335	16.2005			0.00063392	12.16
0.000658972	18.1202			0.000619764	16.2152			0.00063436	12.1703
0.000659428	18.1318			0.000620194	16.2297			0.0006348	12.1795
0.000659885	18.1435			0.000620623	16.2438			0.00063524	12.1878
0.000660341	18.1555			0.000621052	16.2575			0.00063568	12.1955
0.000660797	18.1675			0.000621481	16.271			0.00063612	12.2027
0.000661254	18.1795			0.000621911	16.2844			0.00063656	12.2096
0.00066171	18.1916			0.00062234	16.2975			0.000637	12.2164
0.000662167	18.2036			0.000622769	16.3102			0.00063744	12.223
0.000662623	18.2156			0.000623198	16.3227			0.00063788	12.2297
0.00066308	18.2277			0.000623628	16.3346			0.00063832	12.2363
0.000663536	18.2397			0.000624057	16.3461			0.00063876	12.2428
0.000663993	18.2519			0.000624486	16.357			0.0006392	12.2493
0.000664449	18.264			0.000624915	16.3676			0.00063964	12.256
0.000664906	18.2762			0.000625345	16.3778			0.00064007	12.2628
0.000665362	18.2885			0.000625774	16.3879			0.00064051	12.2698
0.000665819	18.3008			0.000626203	16.3979			0.00064095	12.277
0.000666275	18.313			0.000626632	16.4081			0.00064139	12.2842
0.000666732	18.3246			0.000627062	16.4183			0.00064183	12.2914
0.000667188	18.3358			0.000627491	16.4286			0.00064227	12.2986
0.000667645	18.3468			0.00062792	16.4392			0.00064271	12.306
0.000668101	18.3577			0.000628349	16.4502			0.00064315	12.3136
0.000668558	18.3689			0.000628779	16.4615			0.00064359	12.3214
0.000669014	18.3803			0.000629208	16.4732			0.00064403	12.3294
0.00066947	18.3921			0.000629637	16.4852			0.00064447	12.3376
0.000669927	18.4041			0.000630066	16.4974			0.00064491	12.3458
0.000670383	18.4164			0.000630495	16.5097			0.00064535	12.354
0.00067084	18.429			0.000630925	16.5224			0.00064579	12.3619
0.000671296	18.442			0.000631354	16.5347			0.00064623	12.3695
0.000671753	18.4553			0.000631783	16.5459			0.00064667	12.3768
0.000672209	18.4689			0.000632212	16.5554			0.00064711	12.3837
0.000672666	18.4828			0.000632642	16.5633			0.00064755	12.3904
0.000673122	18.4969			0.000633071	16.5704			0.00064799	12.3969
0.000673579	18.5111			0.0006335	16.5777			0.00064843	12.4031
0.000674035	18.5253			0.000633929	16.5859			0.00064887	12.4093
0.000674492	18.5391			0.000634359	16.5947			0.00064931	12.4153
0.000674948	18.5524			0.000634788	16.6039			0.00064975	12.4213
0.000675405	18.5649			0.000635217	16.6136			0.00065019	12.4272
0.000675861	18.5767			0.000635646	16.6238			0.00065063	12.4334
0.000676318	18.5883			0.000636076	16.6342			0.00065107	12.4396
0.000676774	18.6001			0.000636505	16.6449			0.0006515	12.4461
0.000677231	18.6124			0.000636934	16.6554			0.00065194	12.4527
0.000677687	18.6253			0.000637363	16.6661			0.00065238	12.4596
0.000678143	18.6387			0.000637793	16.6768			0.00065282	12.4667
0.0006786	18.6527			0.000638222	16.6879			0.00065326	12.4737
0.000679056	18.6668			0.000638651	16.6993			0.0006537	12.4806
0.000679513	18.6809			0.00063908	16.7112			0.00065414	12.4874
0.000679969	18.6948			0.00063951	16.7232			0.00065458	12.4942
0.000680426	18.7084			0.000639939	16.7352			0.00065502	12.5013
0.000680882	18.7218			0.000640368	16.7469			0.00065546	12.5084
0.000681339	18.7348			0.000640797	16.7585			0.0006559	12.5158
0.000681795	18.7476			0.000641227	16.7699			0.00065634	12.523
0.000682252	18.7601			0.000641656	16.7811			0.00065678	12.5298
0.000682708	18.7724			0.000642085	16.7924			0.00065722	12.5365
0.000683165	18.7845			0.000642514	16.8041			0.00065766	12.5429
0.000683621	18.7959			0.000642944	16.816			0.0006581	12.5491
0.000684078	18.8067			0.000643373	16.8281			0.00065854	12.5552
0.000684534	18.8167			0.000643802	16.8399			0.00065898	12.5615
0.000684991	18.8261			0.000644231	16.8515			0.00065942	12.568
0.000685447	18.8353			0.000644661	16.8628			0.00065986	12.5747
0.000685904	18.8449			0.00064509	16.8741			0.0006603	12.5814
0.00068636	18.855			0.000645519	16.8852			0.00066074	12.5883
0.000686817	18.8658			0.000645948	16.896			0.00066118	12.5953
0.000687273	18.8775			0.000646378	16.9065			0.00066162	12.6025
0.00068773	18.8898			0.000646807	16.9168			0.00066206	12.6098
0.000688186	18.9028			0.000647236	16.9269			0.0006625	12.6175
0.000688642	18.9164			0.000647665	16.937			0.00066294	12.6254
0.000689099	18.9303			0.000648095	16.9472			0.00066337	12.6334
0.000689555	18.9444			0.000648524	16.9575			0.00066381	12.6416
0.000690012	18.9585			0.000648953	16.968			0.00066425	12.6497
0.000690468	18.9702			0.000649382	16.9786			0.00066469	12.6579
0.000690925	18.9796			0.000649811	16.9894			0.00066513	12.6661
0.000691381	18.9903			0.000650241	17.0003			0.00066557	12.6743
0.000691838	19.0033			0.00065067	17.0112			0.00066601	12.6825
0.000692294	19.0161			0.000651099	17.0223			0.00066645	12.6906
0.000692751	19.0281			0.000651528	17.0334			0.00066689	12.6988
0.000693207	19.0393			0.000651958	17.0447			0.00066733	12.707
0.000693664	19.05			0.000652387	17.0561			0.00066777	12.7152
0.00069412	19.0608			0.000652816	17.0677			0.00066821	12.7235
0.000694577	19.0721			0.000653245	17.0793			0.00066865	12.7313
0.000695033	19.0835			0.000653675	17.091			0.00066909	12.7376
0.00069549	19.0949			0.000654104	17.1027			0.00066953	12.7424
0.000695946	19.1059			0.000654533	17.1142			0.00066997	12.7466
0.000696403	19.1166			0.000654962	17.1251			0.00067041	12.7506
0.000696859	19.1273			0.000655392	17.1316			0.00067085	12.7544
0.000697316	19.138			0.000655821	17.1362			0.00067129	12.7576
0.000697772	19.1489			0.00065625	17.144			0.00067173	12.7603
0.000698229	19.1599			0.000656679	17.1544			0.00067217	12.7634
0.000698685	19.1711			0.000657109	17.1642			0.00067261	12.7677
0.000699141	19.1828			0.000657538	17.1732			0.00067305	12.773
0.000699598	19.1948			0.000657967	17.1823			0.00067349	12.7785
0.000700054	19.2074			0.000658396	17.192			0.00067393	12.783
0.000700511	19.2203			0.000658826	17.2021			0.00067437	12.7889
0.000700967	19.2335			0.000659255	17.2127			0.0006748	12.7933
0.000701424	19.2468			0.000659684	17.2237			0.00067524	12.7974
0.00070188	19.2602			0.000660113	17.2353			0.00067568	12.8039
0.000702337	19.2738			0.000660543	17.2473			0.00067612	12.8115
0.000702793	19.2876			0.000660972	17.2591			0.00067656	12.8199
0.00070325	19.3015			0.000661401	17.2708			0.000677	12.8278
0.000703706	19.3154			0.00066183	17.2822			0.00067744	12.8364
0.000704163	19.3292			0.00066226	17.2934			0.00067788	12.8458
0.000704619	19.343			0.000662689	17.3042			0.00067832	12.8552
0.000705076	19.3565			0.000663118	17.3148			0.00067876	12.8648
0.000705532	19.3699			0.000663547	17.3251			0.0006792	12.8741
0.000705989	19.3832			0.000663977	17.3351			0.00067964	12.8836
0.000706445	19.3963			0.000664406	17.3449			0.00068008	12.893
0.000706902	19.4092			0.000664835	17.3549			0.00068052	12.9024
0.000707358	19.4219			0.000665264	17.3652			0.00068096	12.9115
0.000707815	19.4344			0.000665694	17.3754			0.0006814	12.9205
0.000708271	19.4467			0.000666123	17.3857			0.00068184	12.9292
0.000708728	19.4588			0.000666552	17.3962			0.00068228	12.9376
0.000709184	19.4706			0.000666981	17.4068			0.00068272	12.9459
0.000709641	19.4822			0.000667411	17.4176			0.00068316	12.9542
0.000710097	19.4935			0.00066784	17.4288			0.0006836	12.9625
0.000710554	19.5046			0.000668269	17.4401			0.00068404	12.9709
0.00071101	19.5154			0.000668698	17.4518			0.00068448	12.9792
0.000711466	19.5261			0.000669128	17.4635			0.00068492	12.9874
0.000711923	19.5366			0.000669557	17.4754			0.00068536	12.9956
0.000712379	19.5471			0.000669986	17.4874			0.0006858	13.0037
0.000712836	19.5578			0.000670415	17.4995			0.00068623	13.0115
0.000713292	19.5687			0.000670845	17.5115			0.00068667	13.0191
0.000713749	19.5799			0.000671274	17.5235			0.00068711	13.0264
0.000714205	19.5914			0.000671703	17.5353			0.00068755	13.0335
0.000714662	19.6032			0.000672132	17.5471			0.00068799	13.0404
0.000715118	19.6152			0.000672562	17.5588			0.00068843	13.0471
0.000715575	19.6274			0.000672991	17.5705			0.00068887	13.0537
0.000716031	19.6395			0.00067342	17.582			0.00068931	13.0603
0.000716488	19.6517			0.000673849	17.5933			0.00068975	13.0669
0.000716944	19.6638			0.000674278	17.6045			0.00069019	13.0736
0.000717401	19.6761			0.000674708	17.6156			0.00069063	13.0805
0.000717857	19.6884			0.000675137	17.6266			0.00069107	13.0873
0.000718314	19.7008			0.000675566	17.6377			0.00069151	13.0942
0.00071877	19.713			0.000675995	17.6488			0.00069195	13.101
0.000719227	19.725			0.000676425	17.66			0.00069239	13.1078
0.000719683	19.7367			0.000676854	17.6712			0.00069283	13.1146
0.00072014	19.7481			0.000677283	17.6824			0.00069327	13.1214
0.000720596	19.7594			0.000677712	17.6936			0.00069371	13.1283
0.000721053	19.7705			0.000678142	17.7047			0.00069415	13.1354
0.000721509	19.7816			0.000678571	17.7156			0.00069459	13.1427
0.000721966	19.7926			0.000679	17.7263			0.00069503	13.1503
0.000722422	19.8037			0.000679429	17.7369			0.00069547	13.1581
0.000722879	19.815			0.000679859	17.7473			0.00069591	13.1662
0.000723335	19.8265			0.000680288	17.7575			0.00069635	13.1742
0.000723792	19.8382			0.000680717	17.7676			0.00069679	13.1823
0.000724248	19.8502			0.000681146	17.777			0.00069723	13.1905
0.000724704	19.8624			0.000681576	17.7859			0.00069767	13.1989
0.000725161	19.8748			0.000682005	17.7939			0.0006981	13.2077
0.000725617	19.8873			0.000682434	17.8015			0.00069854	13.2166
0.000726074	19.8997			0.000682863	17.8094			0.00069898	13.2257
0.00072653	19.9123			0.000683293	17.8181			0.00069942	13.2348
0.000726987	19.9248			0.000683722	17.8268			0.00069986	13.2439
0.000727443	19.9374			0.000684151	17.8357			0.0007003	13.2531
0.0007279	19.9502			0.00068458	17.8445			0.00070074	13.2625
0.000728356	19.963			0.00068501	17.8533			0.00070118	13.2717
0.000728813	19.9758			0.000685439	17.8624			0.00070162	13.2808
0.000729269	19.9884			0.000685868	17.8716			0.00070206	13.2898
0.000729726	20.001			0.000686297	17.8805			0.0007025	13.2988
0.000730182	20.0134			0.000686727	17.8894			0.00070294	13.3077
0.000730639	20.0258			0.000687156	17.8983			0.00070338	13.3164
0.000731095	20.0381			0.000687585	17.9077			0.00070382	13.3248
0.000731552	20.0504			0.000688014	17.918			0.00070426	13.3327
0.000732008	20.0627			0.000688444	17.9296			0.0007047	13.3402
0.000732465	20.075			0.000688873	17.9422			0.00070514	13.3472
0.000732921	20.0874			0.000689302	17.9554			0.00070558	13.3538
0.000733378	20.0996			0.000689731	17.969			0.00070602	13.3602
0.000733834	20.1116			0.000690161	17.9826			0.00070646	13.3667
0.000734291	20.1234			0.00069059	17.9961			0.0007069	13.3733
0.000734747	20.1351			0.000691019	18.0092			0.00070734	13.3802
0.000735204	20.1466			0.000691448	18.0219			0.00070778	13.3874
0.00073566	20.1578			0.000691878	18.0342			0.00070822	13.3948
0.000736117	20.169			0.000692307	18.0461			0.00070866	13.4024
0.000736573	20.1807			0.000692736	18.0574			0.0007091	13.4103
0.00073703	20.193			0.000693165	18.0682			0.00070954	13.4186
0.000737486	20.2055			0.000693595	18.0784			0.00070997	13.4273
0.000737943	20.2174			0.000694024	18.0884			0.00071041	13.4361
0.000738399	20.2289			0.000694453	18.0982			0.00071085	13.4452
0.000738856	20.2401			0.000694882	18.1078			0.00071129	13.4543
0.000739312	20.2511			0.000695312	18.1174			0.00071173	13.4635
0.000739769	20.2619			0.000695741	18.1271			0.00071217	13.4726
0.000740225	20.2722			0.00069617	18.137			0.00071261	13.4816
0.000740681	20.2822			0.000696599	18.1472			0.00071305	13.4902
0.000741138	20.2917			0.000697029	18.1575			0.00071349	13.4986
0.000741594	20.3007			0.000697458	18.1679			0.00071393	13.5071
0.000742051	20.3093			0.000697887	18.1783			0.00071437	13.5156
0.000742507	20.3178			0.000698316	18.1887			0.00071481	13.524
0.000742964	20.3267			0.000698746	18.1992			0.00071525	13.5325
0.00074342	20.3364			0.000699175	18.2095			0.00071569	13.541
0.000743877	20.3476			0.000699604	18.2198			0.00071613	13.5493
0.000744333	20.3604			0.000700033	18.23			0.00071657	13.5573
0.00074479	20.3748			0.000700463	18.2402			0.00071701	13.5652
0.000745246	20.3899			0.000700892	18.2503			0.00071745	13.5729
0.000745703	20.4054			0.000701321	18.2605			0.00071789	13.5806
0.000746159	20.4212			0.00070175	18.2707			0.00071833	13.5882
0.000746616	20.4369			0.00070218	18.2811			0.00071877	13.5959
0.000747072	20.4524			0.000702609	18.2915			0.00071921	13.6036
0.000747529	20.4673			0.000703038	18.302			0.00071965	13.6114
0.000747985	20.4814			0.000703467	18.3124			0.00072009	13.619
0.000748442	20.4943			0.000703897	18.3227			0.00072053	13.6267
0.000748898	20.5058			0.000704326	18.3329			0.00072097	13.6341
0.000749355	20.5162			0.000704755	18.3429			0.0007214	13.6414
0.000749811	20.5263			0.000705184	18.3529			0.00072184	13.6487
0.000750268	20.5371			0.000705614	18.363			0.00072228	13.6559
0.000750724	20.5491			0.000706043	18.3732			0.00072272	13.663
0.000751181	20.5622			0.000706472	18.3836			0.00072316	13.6701
0.000751637	20.576			0.000706901	18.3941			0.0007236	13.6771
0.000752094	20.5902			0.000707331	18.4046			0.00072404	13.6842
0.00075255	20.6043			0.00070776	18.415			0.00072448	13.6912
0.000753007	20.618			0.000708189	18.4253			0.00072492	13.6984
0.000753463	20.6306			0.000708618	18.4352			0.00072536	13.7058
0.00075392	20.6419			0.000709048	18.4448			0.0007258	13.7132
0.000754376	20.6517			0.000709477	18.4544			0.00072624	13.7204
0.000754833	20.6601			0.000709906	18.4636			0.00072668	13.7275
0.000755289	20.6675			0.000710335	18.4727			0.00072712	13.7345
0.000755746	20.6743			0.000710765	18.4817			0.00072756	13.7414
0.000756202	20.6804			0.000711194	18.4907			0.000728	13.7482
0.000756659	20.6858			0.000711623	18.4998			0.00072844	13.7548
0.000757115	20.6915			0.000712052	18.5092			0.00072888	13.7614
0.000757572	20.6981			0.000712482	18.5188			0.00072932	13.7678
0.000758028	20.7065			0.000712911	18.5286			0.00072976	13.7742
0.000758485	20.7166			0.00071334	18.5388			0.0007302	13.7806
0.000758941	20.7284			0.000713769	18.5494			0.00073064	13.7871
0.000759398	20.7415			0.000714199	18.5602			0.00073108	13.7937
0.000759854	20.7558			0.000714628	18.5713			0.00073152	13.8005
0.000760311	20.7711			0.000715057	18.5826			0.00073196	13.8075
0.000760767	20.7871			0.000715486	18.5938			0.0007324	13.7732
0.000761223	20.8036			0.000715915	18.605			0.00073284	13.7872
0.00076168	20.8201			0.000716345	18.6161			0.00073327	13.7771
0.000762136	20.8364			0.000716774	18.6269			0.00073371	13.7874
0.000762593	20.8523			0.000717203	18.6375			0.00073415	13.7987
0.000763049	20.8678			0.000717632	18.6477			0.00073459	13.7997
0.000763506	20.8828			0.000718062	18.6578			0.00073503	13.7985
0.000763962	20.8973			0.000718491	18.6679			0.00073547	13.8031
0.000764419	20.9113			0.00071892	18.678			0.00073591	13.808
0.000764875	20.9248			0.000719349	18.6882			0.00073635	13.8113
0.000765332	20.938			0.000719779	18.6986			0.00073679	13.8162
0.000765788	20.9511			0.000720208	18.7093			0.00073723	13.8229
0.000766245	20.964			0.000720637	18.7202			0.00073767	13.8294
0.000766701	20.9763			0.000721066	18.7311			0.00073811	13.8359
0.000767158	20.9881			0.000721496	18.7419			0.00073855	13.8436
0.000767614	20.9992			0.000721925	18.7524			0.00073899	13.8518
0.000768071	21.0098			0.000722354	18.7628			0.00073943	13.86
0.000768527	21.0201			0.000722783	18.7731			0.00073987	13.8691
0.000768984	21.0301			0.000723213	18.783			0.00074031	13.8788
0.00076944	21.0402			0.000723642	18.7926			0.00074075	13.8885
0.000769897	21.0507			0.000724071	18.8016			0.00074119	13.8983
0.000770353	21.0615			0.0007245	18.8104			0.00074163	13.9082
0.00077081	21.0727			0.00072493	18.8188			0.00074207	13.9177
0.000771266	21.0842			0.000725359	18.8272			0.00074251	13.927
0.000771723	21.0959			0.000725788	18.8355			0.00074295	13.9364
0.000772179	21.1077			0.000726217	18.8439			0.00074339	13.9459
0.000772636	21.1197			0.000726647	18.8523			0.00074383	13.9553
0.000773092	21.1317			0.000727076	18.8607			0.00074427	13.9643
0.000773549	21.144			0.000727505	18.8694			0.00074471	13.9731
0.000774005	21.1564			0.000727934	18.8783			0.00074514	13.9817
0.000774462	21.1689			0.000728364	18.8874			0.00074558	13.9903
0.000774918	21.1814			0.000728793	18.8965			0.00074602	13.9988
0.000775375	21.1936			0.000729222	18.9052			0.00074646	14.0072
0.000775831	21.2057			0.000729651	18.9137			0.0007469	14.0155
0.000776288	21.2176			0.000730081	18.9218			0.00074734	14.0239
0.000776744	21.2292			0.00073051	18.9297			0.00074778	14.0323
0.000777201	21.2406			0.000730939	18.9377			0.00074822	14.0406
0.000777657	21.2518			0.000731368	18.9458			0.00074866	14.0488
0.000778114	21.2626			0.000731798	18.9541			0.0007491	14.0569
0.00077857	21.273			0.000732227	18.9626			0.00074954	14.0648
0.000779027	21.2829			0.000732656	18.9713			0.00074998	14.0727
0.000779483	21.2924			0.000733085	18.9805			0.00075042	14.0807
0.00077994	21.3006			0.000733515	18.9903			0.00075086	14.0886
0.000780396	21.3007			0.000733944	19.0009			0.0007513	14.0965
0.000780853	21.2967			0.000734373	19.0131			0.00075174	14.1045
0.000781309	21.3011			0.000734802	19.0264			0.00075218	14.1126
0.000781766	21.3093			0.000735232	19.0401			0.00075262	14.1207
0.000782222	21.3166			0.000735661	19.0539			0.00075306	14.1288
0.000782679	21.3237			0.00073609	19.0678			0.0007535	14.1371
0.000783135	21.3308			0.000736519	19.0813			0.00075394	14.1456
0.000783592	21.3384			0.000736949	19.0942			0.00075438	14.1541
0.000784048	21.3457			0.000737378	19.1069			0.00075482	14.1627
0.000784505	21.3528			0.000737807	19.1193			0.00075526	14.1712
0.000784961	21.3603			0.000738236	19.1316			0.0007557	14.1798
0.000785418	21.3683			0.000738666	19.1438			0.00075614	14.1883
0.000785874	21.377			0.000739095	19.1558			0.00075657	14.1967
0.000786331	21.3864			0.000739524	19.1673			0.00075701	14.205
0.000786787	21.3966			0.000739953	19.1783			0.00075745	14.2131
0.000787244	21.4078			0.000740383	19.1889			0.00075789	14.2209
0.0007877	21.42			0.000740812	19.1992			0.00075833	14.2283
0.000788157	21.4329			0.000741241	19.2095			0.00075877	14.2356
0.000788613	21.4461			0.00074167	19.2201			0.00075921	14.2425
0.00078907	21.4588			0.0007421	19.231			0.00075965	14.2489
0.000789526	21.4708			0.000742529	19.2425			0.00076009	14.2544
0.000789983	21.4822			0.000742958	19.2544			0.00076053	14.2587
0.000790439	21.4931			0.000743387	19.2664			0.00076097	14.263
0.000790896	21.5037			0.000743817	19.2783			0.00076141	14.2689
0.000791352	21.5133			0.000744246	19.2899			0.00076185	14.2765
0.000791809	21.521			0.000744675	19.3014			0.00076229	14.285
0.000792265	21.5262			0.000745104	19.313			0.00076273	14.294
0.000792722	21.5292			0.000745534	19.3249			0.00076317	14.3033
0.000793178	21.5314			0.000745963	19.3367			0.00076361	14.3129
0.000793635	21.5342			0.000746392	19.3484			0.00076405	14.3228
0.000794091	21.5389			0.000746821	19.3599			0.00076449	14.3331
0.000794548	21.5451			0.000747251	19.3711			0.00076493	14.3436
0.000795004	21.5519			0.00074768	19.3821			0.00076537	14.3542
0.000795461	21.5588			0.000748109	19.3928			0.00076581	14.3646
0.000795917	21.5657			0.000748538	19.4032			0.00076625	14.3748
0.000796374	21.5723			0.000748968	19.4132			0.00076669	14.3847
0.00079683	21.5788			0.000749397	19.4227			0.00076713	14.3943
0.000797287	21.585			0.000749826	19.432			0.00076757	14.4036
0.000797743	21.5909			0.000750255	19.4409			0.00076801	14.4127
0.0007982	21.5967			0.000750685	19.4495			0.00076844	14.4217
0.000798656	21.6025			0.000751114	19.4579			0.00076888	14.4307
0.000799113	21.6087			0.000751543	19.4662			0.00076932	14.4396
0.000799569	21.6162			0.000751972	19.4745			0.00076976	14.4486
0.000800026	21.6253			0.000752402	19.4828			0.0007702	14.4577
0.000800482	21.6356			0.000752831	19.4914			0.00077064	14.4667
0.000800939	21.6464			0.00075326	19.5003			0.00077108	14.4759
0.000801395	21.6573			0.000753689	19.5096			0.00077152	14.4852
0.000801852	21.6683			0.000754119	19.5194			0.00077196	14.4944
0.000802308	21.6795			0.000754548	19.5297			0.0007724	14.5035
0.000802765	21.6913			0.000754977	19.5402			0.00077284	14.5125
0.000803221	21.7033			0.000755407	19.551			0.00077328	14.5213
0.000803678	21.7153			0.000755836	19.5619			0.00077372	14.5299
0.000804134	21.7268			0.000756265	19.5728			0.00077416	14.5384
0.000804591	21.7376			0.000756694	19.5838			0.0007746	14.5468
0.000805047	21.7477			0.000757124	19.5945			0.00077504	14.5551
0.000805504	21.757			0.000757553	19.6049			0.00077548	14.5633
0.00080596	21.7658			0.000757982	19.6148			0.00077592	14.5714
0.000806417	21.7744			0.000758411	19.624			0.00077636	14.5794
0.000806873	21.7827			0.000758841	19.6325			0.0007768	14.5872
0.00080733	21.7909			0.00075927	19.6404			0.00077724	14.595
0.000807786	21.7994			0.000759699	19.6481			0.00077768	14.6028
0.000808243	21.8086			0.000760128	19.6559			0.00077812	14.6106
0.000808699	21.8188			0.000760558	19.664			0.00077856	14.6182
0.000809156	21.8304			0.000760987	19.6723			0.000779	14.6257
0.000809612	21.8429			0.000761416	19.6807			0.00077944	14.633
0.000810069	21.8565			0.000761845	19.6892			0.00077988	14.6401
0.000810525	21.871			0.000762275	19.6976			0.00078031	14.647
0.000810981	21.886			0.000762704	19.7054			0.00078075	14.6539
0.000811438	21.9013			0.000763133	19.7123			0.00078119	14.6607
0.000811894	21.9165			0.000763562	19.7185			0.00078163	14.6674
0.000812351	21.9316			0.000763992	19.7255			0.00078207	14.6743
0.000812807	21.9465			0.000764421	19.734			0.00078251	14.6811
0.000813264	21.9608			0.00076485	19.7433			0.00078295	14.6878
0.00081372	21.9741			0.000765279	19.753			0.00078339	14.6942
0.000814177	21.9863			0.000765709	19.7626			0.00078383	14.7002
0.000814633	21.9972			0.000766138	19.7722			0.00078427	14.7058
0.00081509	22.0067			0.000766567	19.782			0.00078471	14.7108
0.000815546	22.0152			0.000766996	19.7922			0.00078515	14.7154
0.000816003	22.0237			0.000767426	19.8029			0.00078559	14.7196
0.000816459	22.0334			0.000767855	19.8139			0.00078603	14.7237
0.000816916	22.0446			0.000768284	19.8253			0.00078647	14.7279
0.000817372	22.0568			0.000768713	19.8368			0.00078691	14.7325
0.000817829	22.0693			0.000769143	19.8485			0.00078735	14.7375
0.000818285	22.0817			0.000769572	19.8603			0.00078779	14.743
0.000818742	22.0938			0.000770001	19.8722			0.00078823	14.749
0.000819198	22.1054			0.00077043	19.884			0.00078867	14.7555
0.000819655	22.1166			0.00077086	19.8957			0.00078911	14.7623
0.000820111	22.1276			0.000771289	19.9073			0.00078955	14.7692
0.000820568	22.1382			0.000771718	19.9187			0.00078999	14.7764
0.000821024	22.1473			0.000772147	19.9299			0.00079043	14.7835
0.000821481	22.1572			0.000772577	19.941			0.00079087	14.7907
0.000821937	22.1691			0.000773006	19.952			0.00079131	14.798
0.000822394	22.1802			0.000773435	19.9629			0.00079175	14.8052
0.00082285	22.1898			0.000773864	19.9736			0.00079219	14.8125
0.000823307	22.1979			0.000774294	19.9842			0.00079262	14.8197
0.000823763	22.205			0.000774723	19.9948			0.00079306	14.827
0.00082422	22.2113			0.000775152	20.0053			0.0007935	14.8342
0.000824676	22.2172			0.000775581	20.0158			0.00079394	14.8413
0.000825133	22.2226			0.000776011	20.0263			0.00079438	14.8483
0.00082559	22.2275			0.00077644	20.0368			0.00079482	14.8552
0.000826046	22.2321			0.000776869	20.0474			0.00079526	14.862
0.000826503	22.2365			0.000777298	20.0579			0.0007957	14.8686
0.000826959	22.2408			0.000777728	20.0685			0.00079614	14.8745
0.000827416	22.2452			0.000778157	20.0792			0.00079658	14.8779
0.000827872	22.2498			0.000778586	20.09			0.00079702	14.8807
0.000828329	22.2548			0.000779015	20.1008			0.00079746	14.8856
0.000828785	22.2603			0.000779445	20.1117			0.0007979	14.8894
0.000829242	22.2665			0.000779874	20.1226			0.00079834	14.8928
0.000829698	22.2733			0.000780303	20.1335			0.00079878	14.8963
0.000830155	22.281			0.000780732	20.1445			0.00079922	14.9011
0.000830611	22.2897			0.000781162	20.1553			0.00079966	14.9072
0.000831068	22.2997			0.000781591	20.1658			0.0008001	14.9136
0.000831524	22.3112			0.00078202	20.176			0.00080054	14.9207
0.000831981	22.3239			0.000782449	20.1857			0.00080098	14.9282
0.000832437	22.3374			0.000782879	20.1952			0.00080142	14.9358
0.000832894	22.3512			0.000783308	20.2049			0.00080186	14.9436
0.00083335	22.3654			0.000783737	20.2151			0.0008023	14.9515
0.000833807	22.3796			0.000784166	20.226			0.00080274	14.9596
0.000834263	22.3937			0.000784596	20.2376			0.00080318	14.9677
0.00083472	22.4074			0.000785025	20.2498			0.00080362	14.9754
0.000835176	22.4208			0.000785454	20.2622			0.00080406	14.9827
0.000835633	22.4337			0.000785883	20.2748			0.00080449	14.9897
0.000836089	22.4461			0.000786313	20.2873			0.00080493	14.9969
0.000836546	22.4579			0.000786742	20.2997			0.00080537	15.0041
0.000837002	22.4688			0.000787171	20.3118			0.00080581	15.0114
0.000837459	22.479			0.0007876	20.3235			0.00080625	15.0187
0.000837915	22.4888			0.00078803	20.3349			0.00080669	15.0261
0.000838372	22.4986			0.000788459	20.3459			0.00080713	15.0334
0.000838828	22.5085			0.000788888	20.3569			0.00080757	15.0409
0.000839285	22.5186			0.000789317	20.3678			0.00080801	15.0486
0.000839741	22.5288			0.000789747	20.3786			0.00080845	15.0567
0.000840198	22.5394			0.000790176	20.3893			0.00080889	15.0652
0.000840654	22.5499			0.000790605	20.3999			0.00080933	15.074
0.000841111	22.5603			0.000791034	20.4103			0.00080977	15.0831
0.000841567	22.5708			0.000791464	20.4207			0.00081021	15.0924
0.000842024	22.5812			0.000791893	20.431			0.00081065	15.1018
0.00084248	22.5918			0.000792322	20.4413			0.00081109	15.1113
0.000842937	22.6024			0.000792751	20.4519			0.00081153	15.1208
0.000843393	22.6129			0.000793181	20.4628			0.00081197	15.1304
0.00084385	22.6233			0.00079361	20.474			0.00081241	15.1399
0.000844306	22.6329			0.000794039	20.4857			0.00081285	15.1494
0.000844763	22.6412			0.000794468	20.4975			0.00081329	15.1587
0.000845219	22.6478			0.000794898	20.5094			0.00081373	15.1679
0.000845676	22.6527			0.000795327	20.5215			0.00081417	15.177
0.000846132	22.6562			0.000795756	20.5338			0.00081461	15.1858
0.000846589	22.6594			0.000796185	20.5466			0.00081505	15.1943
0.000847045	22.6637			0.000796615	20.5597			0.00081549	15.2028
0.000847502	22.6695			0.000797044	20.5727			0.00081593	15.2114
0.000847958	22.6767			0.000797473	20.5856			0.00081636	15.22
0.000848415	22.6848			0.000797903	20.5981			0.0008168	15.2283
0.000848871	22.6936			0.000798332	20.6104			0.00081724	15.2366
0.000849328	22.7027			0.000798761	20.6222			0.00081768	15.2447
0.000849784	22.712			0.00079919	20.6334			0.00081812	15.2527
0.000850241	22.7217			0.00079962	20.644			0.00081856	15.2607
0.000850697	22.7318			0.000800049	20.6538			0.000819	15.2686
0.000851154	22.7422			0.000800478	20.6628			0.00081944	15.2766
0.00085161	22.7529			0.000800907	20.6712			0.00081988	15.2846
0.000852067	22.7638			0.000801337	20.6787			0.00082032	15.2927
0.000852523	22.7747			0.000801766	20.6856			0.00082076	15.3007
0.00085298	22.7857			0.000802195	20.6918			0.0008212	15.3087
0.000853436	22.7967			0.000802624	20.6975			0.00082164	15.3166
0.000853893	22.8076			0.000803054	20.7032			0.00082208	15.3246
0.000854349	22.8185			0.000803483	20.7095			0.00082252	15.3326
0.000854806	22.8295			0.000803912	20.7167			0.00082296	15.3404
0.000855262	22.8406			0.000804341	20.7248			0.0008234	15.3481
0.000855719	22.8519			0.000804771	20.7338			0.00082384	15.3559
0.000856175	22.8636			0.0008052	20.7435			0.00082428	15.3639
0.000856632	22.8757			0.000805629	20.7541			0.00082472	15.3721
0.000857088	22.8882			0.000806058	20.7649			0.00082516	15.3804
0.000857545	22.901			0.000806488	20.7755			0.0008256	15.3888
0.000858001	22.914			0.000806917	20.7856			0.00082604	15.3971
0.000858458	22.9272			0.000807346	20.7955			0.00082648	15.4055
0.000858914	22.9403			0.000807775	20.8052			0.00082692	15.4139
0.000859371	22.9534			0.000808205	20.8143			0.00082736	15.4223
0.000859827	22.9666			0.000808634	20.8229			0.0008278	15.4308
0.000860284	22.9797			0.000809063	20.8316			0.00082824	15.4393
0.00086074	22.993			0.000809492	20.8404			0.00082867	15.4479
0.000861197	23.0063			0.000809922	20.8495			0.00082911	15.4564
0.000861653	23.0197			0.000810351	20.8587			0.00082955	15.4648
0.00086211	23.0327			0.00081078	20.868			0.00082999	15.473
0.000862566	23.0447			0.000811209	20.8773			0.00083043	15.4812
0.000863023	23.0552			0.000811639	20.8868			0.00083087	15.4893
0.000863479	23.0642			0.000812068	20.8966			0.00083131	15.4974
0.000863936	23.0717			0.000812497	20.9065			0.00083175	15.5055
0.000864392	23.078			0.000812926	20.9162			0.00083219	15.5135
0.000864849	23.0838			0.000813356	20.9255			0.00083263	15.5214
0.000865305	23.0901			0.000813785	20.9336			0.00083307	15.5293
0.000865762	23.0976			0.000814214	20.9404			0.00083351	15.5371
0.000866218	23.1065			0.000814643	20.9464			0.00083395	15.545
0.000866675	23.1168			0.000815073	20.9524			0.00083439	15.5528
0.000867131	23.1281			0.000815502	20.9589			0.00083483	15.5607
0.000867588	23.1402			0.000815931	20.9666			0.00083527	15.5685
0.000868044	23.1533			0.00081636	20.9755			0.00083571	15.5764
0.000868501	23.1672			0.00081679	20.9854			0.00083615	15.5842
0.000868957	23.1817			0.000817219	20.996			0.00083659	15.5919
0.000869414	23.1966			0.000817648	21.007			0.00083703	15.5995
0.00086987	23.2116			0.000818077	21.0181			0.00083747	15.6071
0.000870327	23.2264			0.000818507	21.0293			0.00083791	15.6145
0.000870783	23.2411			0.000818936	21.0407			0.00083835	15.6218
0.00087124	23.2552			0.000819365	21.0521			0.00083879	15.629
0.000871696	23.2686			0.000819795	21.0634			0.00083923	15.636
0.000872153	23.2811			0.000820224	21.0745			0.00083967	15.6429
0.000872609	23.2926			0.000820653	21.0855			0.00084011	15.6496
0.000873066	23.3032			0.000821082	21.0965			0.00084054	15.6561
0.000873522	23.313			0.000821512	21.1077			0.00084098	15.6624
0.000873979	23.3224			0.000821941	21.1189			0.00084142	15.6686
0.000874435	23.3316			0.00082237	21.1299			0.00084186	15.6746
0.000874892	23.3408			0.000822799	21.1407			0.0008423	15.6806
0.000875348	23.3501			0.000823229	21.1504			0.00084274	15.6868
0.000875805	23.3597			0.000823658	21.1589			0.00084318	15.6932
0.000876261	23.3697			0.000824087	21.1665			0.00084362	15.7
0.000876718	23.3802			0.000824516	21.1734			0.00084406	15.7072
0.000877174	23.3912			0.000824946	21.1792			0.0008445	15.7148
0.000877631	23.4028			0.000825375	21.1839			0.00084494	15.7229
0.000878087	23.4148			0.000825804	21.188			0.00084538	15.7313
0.000878544	23.4272			0.000826233	21.192			0.00084582	15.74
0.000879	23.4399			0.000826663	21.1965			0.00084626	15.7488
0.000879457	23.4529			0.000827092	21.2019			0.0008467	15.7576
0.000879913	23.466			0.000827521	21.2085			0.00084714	15.7665
0.00088037	23.4793			0.00082795	21.2166			0.00084758	15.7752
0.000880827	23.4927			0.00082838	21.2261			0.00084802	15.7839
0.000881283	23.5062			0.000828809	21.2368			0.00084846	15.7924
0.00088174	23.5197			0.000829238	21.2482			0.0008489	15.8008
0.000882196	23.5334			0.000829667	21.2601			0.00084934	15.809
0.000882653	23.547			0.000830097	21.272			0.00084978	15.8169
0.000883109	23.5606			0.000830526	21.2837			0.00085022	15.8245
0.000883566	23.5741			0.000830955	21.295			0.00085066	15.8319
0.000884022	23.5875			0.000831384	21.3056			0.0008511	15.839
0.000884479	23.6006			0.000831814	21.3154			0.00085154	15.846
0.000884935	23.6132			0.000832243	21.3245			0.00085198	15.8528
0.000885392	23.6252			0.000832672	21.333			0.00085242	15.8594
0.000885848	23.6364			0.000833101	21.341			0.00085285	15.866
0.000886305	23.647			0.000833531	21.3486			0.00085329	15.8725
0.000886761	23.6572			0.00083396	21.356			0.00085373	15.879
0.000887218	23.667			0.000834389	21.3631			0.00085417	15.8854
0.000887674	23.6771			0.000834818	21.3705			0.00085461	15.8917
0.000888131	23.6876			0.000835248	21.3781			0.00085505	15.8979
0.000888587	23.6987			0.000835677	21.3857			0.00085549	15.9042
0.000889044	23.7102			0.000836106	21.3932			0.00085593	15.9105
0.0008895	23.7221			0.000836535	21.4004			0.00085637	15.9169
0.000889957	23.7344			0.000836965	21.4073			0.00085681	15.9235
0.000890413	23.7471			0.000837394	21.4139			0.00085725	15.9304
0.00089087	23.76			0.000837823	21.4205			0.00085769	15.9375
0.000891326	23.7732			0.000838253	21.4276			0.00085813	15.9448
0.000891783	23.7864			0.000838682	21.4356			0.00085857	15.9524
0.000892239	23.7997			0.000839111	21.4447			0.00085901	15.9602
0.000892696	23.8129			0.00083954	21.4548			0.00085945	15.9681
0.000893152	23.826			0.00083997	21.4656			0.00085989	15.9759
0.000893609	23.8391			0.000840399	21.4769			0.00086033	15.9837
0.000894065	23.8519			0.000840828	21.4886			0.00086077	15.9915
0.000894522	23.8645			0.000841257	21.5003			0.00086121	15.9994
0.000894978	23.8765			0.000841687	21.5121			0.00086165	16.0075
0.000895435	23.888			0.000842116	21.5239			0.00086209	16.0158
0.000895891	23.8989			0.000842545	21.5356			0.00086253	16.0243
0.000896348	23.909			0.000842974	21.5471			0.00086297	16.033
0.000896804	23.9182			0.000843404	21.5585			0.00086341	16.0417
0.000897261	23.9264			0.000843833	21.5698			0.00086385	16.0505
0.000897717	23.9337			0.000844262	21.5811			0.00086429	16.0593
0.000898174	23.9402			0.000844691	21.5924			0.00086472	16.0679
0.00089863	23.9463			0.000845121	21.6038			0.00086516	16.0765
0.000899087	23.9522			0.00084555	21.615			0.0008656	16.085
0.000899543	23.9581			0.000845979	21.6261			0.00086604	16.0933
0.0009	23.9643			0.000846408	21.637			0.00086648	16.1016
0.000900456	23.9709			0.000846838	21.6476			0.00086692	16.1099
0.000900913	23.9779			0.000847267	21.6579			0.00086736	16.1183
0.000901369	23.9857			0.000847696	21.668			0.0008678	16.1266
0.000901826	23.9945			0.000848125	21.678			0.00086824	16.1348
0.000902282	24.0043			0.000848555	21.6878			0.00086868	16.1429
0.000902739	24.0149			0.000848984	21.6977			0.00086912	16.151
0.000903196	24.0263			0.000849413	21.7077			0.00086956	16.1589
0.000903652	24.0382			0.000849842	21.7178			0.00087	16.1667
0.000904109	24.0507			0.000850272	21.7281			0.00087044	16.1743
0.000904565	24.0639			0.000850701	21.7386			0.00087088	16.1819
0.000905022	24.0779			0.00085113	21.7491			0.00087132	16.1895
0.000905478	24.0924			0.000851559	21.7597			0.00087176	16.1971
0.000905935	24.1075			0.000851989	21.7701			0.0008722	16.2048
0.000906391	24.1228			0.000852418	21.7804			0.00087264	16.2126
0.000906848	24.1382			0.000852847	21.7905			0.00087308	16.2207
0.000907304	24.1532			0.000853277	21.8004			0.00087352	16.229
0.000907761	24.1677			0.000853706	21.81			0.00087396	16.2374
0.000908217	24.1817			0.000854135	21.8194			0.0008744	16.2459
0.000908674	24.1951			0.000854564	21.8288			0.00087484	16.2544
0.00090913	24.2079			0.000854994	21.8383			0.00087528	16.263
0.000909587	24.22			0.000855423	21.8481			0.00087572	16.2715
0.000910043	24.2314			0.000855852	21.8578			0.00087616	16.28
0.0009105	24.2423			0.000856281	21.8669			0.0008766	16.2885
0.000910956	24.2527			0.000856711	21.8748			0.00087703	16.2971
0.000911413	24.2627			0.00085714	21.8807			0.00087747	16.3057
0.000911869	24.2726			0.000857569	21.8842			0.00087791	16.3142
[truncated: 44,738 more rows]
