# Supplementary material for: Study on axial compressive behavior and mesoscopic structural evolution of FRP confined coal gangue concrete
Source: PLoS One. 2025 May 9;20(5):e0322647. doi: 10.1371/journal.pone.0322647 (PMC12064029; doi:10.1371/journal.pone.0322647)
Supplement: S2 Fig — (XLSX) [file pone.0322647.s002.xlsx]

## Sheet: Sheet1
FG-2-C0		FG-2-C50		FG-2-C100		F-0-C0			FC-2-C0		FC-2-C50		FC-2-C100		F-0-C0			FB-2-C0		FB-2-C50		FB-2-C100		F-0-C0
0.000453627	1.29229	0.000394628	1.30702	4.06888e-05	1.15193	0.000453993	1.28764		0.000453627	1.29229	0.000394628	1.30702	4.06888e-05	1.15193	0.000453993	1.28764		0.000453627	1.29229	0.000394628	1.30702	4.06888e-05	1.15193	0.000453993	1.28764
0.000909534	1.16411	0.000823837	1.18047	0.000479009	1.15897	0.00091036	1.13845		0.000909534	1.16411	0.000823837	1.18048	0.000479009	1.15897	0.00091036	1.13845		0.000909534	1.16411	0.000823837	1.18047	0.000479009	1.15897	0.00091036	1.13845
0.00137	1.1041	0.00125	1.10857	0.000918562	1.01613	0.00137	1.04964		0.00137	1.10415	0.00125	1.10862	0.000918562	1.01614	0.00137	1.04964		0.00137	1.10411	0.00125	1.10857	0.000918562	1.01613	0.00137	1.04964
0.00182	1.09921	0.00168	1.09059	0.00136	0.93277	0.00182	1.01431		0.00182	1.0994	0.00168	1.09078	0.00136	0.93284	0.00182	1.01431		0.00182	1.09922	0.00168	1.09061	0.00136	0.93277	0.00182	1.01431
0.00228	1.12339	0.00211	1.10482	0.0018	0.91248	0.00228	1.00846		0.00228	1.12396	0.00211	1.10539	0.0018	0.91276	0.00228	1.00846		0.00228	1.12343	0.00211	1.10486	0.0018	0.9125	0.00228	1.00846
0.00273	1.15804	0.00254	1.13496	0.00224	0.9307	0.00274	1.0137		0.00273	1.15942	0.00254	1.13634	0.00224	0.9315	0.00274	1.0137		0.00273	1.15814	0.00254	1.13506	0.00224	0.93077	0.00274	1.0137
0.00319	1.19257	0.00297	1.1688	0.00268	0.96681	0.00319	1.01961		0.00319	1.19547	0.00297	1.17171	0.00268	0.96863	0.00319	1.01961		0.00319	1.19279	0.00297	1.16902	0.00268	0.96696	0.00319	1.01961
0.00364	1.22426	0.0034	1.20089	0.00312	1.00477	0.00365	1.02317		0.00364	1.22973	0.0034	1.2063	0.00312	1.00836	0.00365	1.02317		0.00364	1.2247	0.0034	1.20134	0.00312	1.00508	0.00365	1.02317
0.0041	1.25258	0.00383	1.22959	0.00356	1.03752	0.0041	1.02394		0.0041	1.26195	0.00383	1.23875	0.00356	1.04397	0.0041	1.02394		0.0041	1.2534	0.00383	1.23042	0.00356	1.03814	0.0041	1.02394
0.00456	1.2759	0.00426	1.25495	0.004	1.06426	0.00456	1.02123		0.00456	1.29076	0.00426	1.26938	0.004	1.07482	0.00456	1.02123		0.00456	1.27732	0.00426	1.25638	0.004	1.06536	0.00456	1.02123
0.00501	1.29479	0.00469	1.27688	0.00443	1.08665	0.00502	1.0154		0.00501	1.31705	0.00469	1.2983	0.00443	1.10268	0.00502	1.0154		0.00501	1.29711	0.00469	1.27918	0.00443	1.08849	0.00502	1.0154
0.00547	1.31123	0.00512	1.29609	0.00487	1.10684	0.00547	1.00848		0.00547	1.34291	0.00512	1.3264	0.00487	1.12981	0.00547	1.00848		0.00547	1.31483	0.00512	1.29963	0.00487	1.10975	0.00547	1.00848
0.00592	1.32645	0.00555	1.31336	0.00531	1.12541	0.00593	1.00202		0.00592	1.36969	0.00555	1.35453	0.00531	1.15685	0.00593	1.00202		0.00592	1.3318	0.00555	1.3186	0.00531	1.1298	0.00593	1.00202
0.00638	1.34084	0.00597	1.32946	0.00575	1.1427	0.00639	0.99672		0.00638	1.39781	0.00597	1.38346	0.00575	1.18413	0.00639	0.99672		0.00638	1.34849	0.00597	1.33694	0.00575	1.14906	0.00639	0.99672
0.00684	1.35426	0.0064	1.34459	0.00619	1.15879	0.00684	0.99265		0.00684	1.42719	0.0064	1.4134	0.00619	1.21175	0.00684	0.99265		0.00684	1.36485	0.0064	1.35491	0.00619	1.16767	0.00684	0.99265
0.00729	1.36641	0.00683	1.35845	0.00663	1.1738	0.0073	0.98971		0.00729	1.45763	0.00683	1.44405	0.00663	1.23984	0.0073	0.98971		0.00729	1.38068	0.00683	1.3723	0.00663	1.18582	0.0073	0.98971
0.00775	1.37714	0.00726	1.37065	0.00707	1.18759	0.00776	0.98766		0.00775	1.48893	0.00726	1.4751	0.00707	1.26828	0.00776	0.98766		0.00775	1.39587	0.00726	1.38874	0.00707	1.20342	0.00776	0.98766
0.0082	1.38638	0.00769	1.38101	0.00751	1.20012	0.00821	0.98616		0.0082	1.52088	0.00769	1.50637	0.00751	1.29705	0.00821	0.98616		0.0082	1.4104	0.00769	1.40411	0.00751	1.22049	0.00821	0.98616
0.00866	1.39404	0.00812	1.38968	0.00795	1.21145	0.00867	0.9849		0.00866	1.55315	0.00812	1.5378	0.00795	1.32616	0.00867	0.9849		0.00866	1.4242	0.00812	1.41852	0.00795	1.23711	0.00867	0.9849
0.00912	1.40018	0.00855	1.39686	0.00839	1.22167	0.00912	0.98362		0.00912	1.58565	0.00855	1.56937	0.00839	1.35568	0.00912	0.98362		0.00912	1.4373	0.00855	1.4322	0.00839	1.25342	0.00912	0.98362
0.00957	1.40496	0.00898	1.40291	0.00883	1.23083	0.00958	0.98223		0.00957	1.61821	0.00898	1.60113	0.00883	1.38557	0.00958	0.98223		0.00957	1.44975	0.00898	1.44541	0.00883	1.26946	0.00958	0.98223
0.01003	1.40871	0.00941	1.40798	0.00927	1.23908	0.01004	0.98077		0.01003	1.65093	0.00941	1.63299	0.00927	1.41582	0.01004	0.98077		0.01003	1.46188	0.00941	1.45825	0.00927	1.2854	0.01004	0.98077
0.01048	1.41183	0.00984	1.41225	0.00971	1.24654	0.01049	0.97936		0.01048	1.68395	0.00984	1.66497	0.00971	1.44642	0.01049	0.97936		0.01048	1.4741	0.00984	1.47088	0.00971	1.30128	0.01049	0.97936
0.01094	1.4147	0.01027	1.41592	0.01015	1.2533	0.01095	0.97806		0.01094	1.71738	0.01027	1.69713	0.01015	1.47728	0.01095	0.97806		0.01094	1.48673	0.01027	1.48355	0.01015	1.31716	0.01095	0.97806
0.0114	1.41767	0.0107	1.41936	0.01059	1.25946	0.01141	0.97686		0.0114	1.75126	0.0107	1.72957	0.01059	1.50833	0.01141	0.97686		0.0114	1.49997	0.0107	1.49646	0.01059	1.33307	0.01141	0.97686
0.01185	1.42108	0.01112	1.42297	0.01103	1.2651	0.01186	0.9757		0.01185	1.78564	0.01112	1.76241	0.01103	1.53949	0.01186	0.9757		0.01185	1.51387	0.01112	1.50975	0.01103	1.34896	0.01186	0.9757
0.01231	1.42518	0.01155	1.42705	0.01147	1.27043	0.01232	0.97451		0.01231	1.82039	0.01155	1.79566	0.01147	1.57076	0.01232	0.97451		0.01231	1.52845	0.01155	1.52345	0.01147	1.36482	0.01232	0.97451
0.01276	1.43028	0.01198	1.43186	0.01191	1.27559	0.01278	0.97323		0.01276	1.85554	0.01198	1.82936	0.01191	1.60213	0.01278	0.97323		0.01276	1.54374	0.01198	1.53768	0.01191	1.38067	0.01278	0.97323
0.01322	1.43655	0.01241	1.43757	0.01235	1.2808	0.01323	0.97184		0.01322	1.89103	0.01241	1.86355	0.01235	1.63363	0.01323	0.97184		0.01322	1.55965	0.01241	1.55247	0.01235	1.3965	0.01323	0.97184
0.01367	1.44404	0.01284	1.4443	0.01279	1.28623	0.01369	0.97034		0.01367	1.92686	0.01284	1.89818	0.01279	1.66536	0.01369	0.97034		0.01367	1.57618	0.01284	1.56783	0.01279	1.41242	0.01369	0.97034
0.01413	1.45283	0.01327	1.45212	0.01323	1.29201	0.01415	0.96877		0.01413	1.963	0.01327	1.93325	0.01323	1.69734	0.01415	0.96877		0.01413	1.59329	0.01327	1.58374	0.01323	1.42844	0.01415	0.96877
0.01459	1.46296	0.0137	1.46105	0.01367	1.29826	0.0146	0.96717		0.01459	1.99945	0.0137	1.9687	0.01367	1.72965	0.0146	0.96717		0.01459	1.61092	0.0137	1.60018	0.01367	1.44463	0.0146	0.96717
0.01504	1.47436	0.01413	1.47107	0.01411	1.30503	0.01506	0.96554		0.01504	2.03615	0.01413	2.00454	0.01411	1.7623	0.01506	0.96554		0.01504	1.62897	0.01413	1.61709	0.01411	1.46099	0.01506	0.96554
0.0155	1.48686	0.01456	1.48214	0.01454	1.31177	0.01551	0.96391		0.0155	2.07311	0.01456	2.04074	0.01454	1.79528	0.01551	0.96391		0.0155	1.64731	0.01456	1.63438	0.01454	1.47752	0.01551	0.96391
0.01595	1.50021	0.01499	1.49416	0.01498	1.32023	0.01597	0.96228		0.01595	2.11028	0.01499	2.07725	0.01498	1.82858	0.01597	0.96228		0.01595	1.6658	0.01499	1.65201	0.01498	1.49425	0.01597	0.96228
0.01641	1.51419	0.01542	1.50704	0.01542	1.32902	0.01643	0.96061		0.01641	2.14761	0.01542	2.11407	0.01542	1.86218	0.01643	0.96061		0.01641	1.68432	0.01542	1.66992	0.01542	1.51111	0.01643	0.96061
0.01687	1.52867	0.01585	1.52075	0.01586	1.33878	0.01688	0.95888		0.01687	2.18505	0.01585	2.15114	0.01586	1.89604	0.01688	0.95888		0.01687	1.70274	0.01585	1.68806	0.01586	1.52816	0.01688	0.95888
0.01732	1.5435	0.01628	1.53511	0.0163	1.3486	0.01734	0.9571		0.01732	2.22257	0.01628	2.1884	0.0163	1.93019	0.01734	0.9571		0.01732	1.72101	0.01628	1.70634	0.0163	1.54473	0.01734	0.9571
0.01778	1.55852	0.0167	1.5499	0.01674	1.35938	0.0178	0.95529		0.01778	2.26011	0.0167	2.2258	0.01674	1.96459	0.0178	0.95529		0.01778	1.73907	0.0167	1.72466	0.01674	1.56148	0.0178	0.95529
0.01823	1.57362	0.01713	1.56495	0.01718	1.37028	0.01825	0.95348		0.01823	2.29764	0.01713	2.26329	0.01718	1.99926	0.01825	0.95348		0.01823	1.75686	0.01713	1.74295	0.01718	1.57906	0.01825	0.95348
0.01869	1.58865	0.01756	1.58012	0.01762	1.38159	0.01871	0.95168		0.01869	2.33516	0.01756	2.30082	0.01762	2.03415	0.01871	0.95168		0.01869	1.77438	0.01756	1.7611	0.01762	1.59691	0.01871	0.95168
0.01915	1.60345	0.01799	1.59524	0.01806	1.39365	0.01917	0.94989		0.01915	2.37265	0.01799	2.33835	0.01806	2.06921	0.01917	0.94989		0.01915	1.7916	0.01799	1.77907	0.01806	1.61425	0.01917	0.94989
0.0196	1.61794	0.01842	1.61017	0.0185	1.40564	0.01962	0.94811		0.0196	2.41013	0.01842	2.37587	0.0185	2.10445	0.01962	0.94811		0.0196	1.80855	0.01842	1.79687	0.0185	1.63194	0.01962	0.94811
0.02006	1.63204	0.01885	1.62481	0.01894	1.41739	0.02008	0.94635		0.02006	2.44758	0.01885	2.41336	0.01894	2.1398	0.02008	0.94635		0.02006	1.82525	0.01885	1.81451	0.01894	1.64935	0.02008	0.94635
0.02051	1.64569	0.01928	1.63913	0.01938	1.43026	0.02053	0.94458		0.02051	2.48503	0.01928	2.45078	0.01938	2.17526	0.02053	0.94458		0.02051	1.84176	0.01928	1.83199	0.01938	1.66694	0.02053	0.94458
0.02097	1.65888	0.01971	1.65307	0.01982	1.44278	0.02099	0.9428		0.02097	2.52247	0.01971	2.48811	0.01982	2.2109	0.02099	0.9428		0.02097	1.85811	0.01971	1.84935	0.01982	1.68441	0.02099	0.9428
0.02143	1.67159	0.02014	1.66661	0.02026	1.45537	0.02145	0.94099		0.02143	2.55994	0.02014	2.52536	0.02026	2.24585	0.02145	0.94099		0.02143	1.87433	0.02014	1.86658	0.02026	1.70197	0.02145	0.94099
0.02188	1.68383	0.02057	1.67973	0.0207	1.46797	0.0219	0.93915		0.02188	2.59746	0.02057	2.56252	0.0207	2.2823	0.0219	0.93915		0.02188	1.89048	0.02057	1.88372	0.0207	1.71935	0.0219	0.93915
0.02234	1.69561	0.021	1.69241	0.02114	1.48054	0.02236	0.93729		0.02234	2.63507	0.021	2.5996	0.02114	2.31819	0.02236	0.93729		0.02234	1.90663	0.021	1.90079	0.02114	1.73613	0.02236	0.93729
0.02279	1.7069	0.02143	1.70465	0.02158	1.49305	0.02282	0.9354		0.02279	2.6728	0.02143	2.63663	0.02158	2.35384	0.02282	0.9354		0.02279	1.92285	0.02143	1.91782	0.02158	1.75459	0.02282	0.9354
0.02325	1.71771	0.02186	1.71646	0.02202	1.50537	0.02327	0.93348		0.02325	2.71066	0.02186	2.67363	0.02202	2.38915	0.02327	0.93348		0.02325	1.93921	0.02186	1.9348	0.02202	1.77177	0.02327	0.93348
0.0237	1.72809	0.02228	1.72785	0.02246	1.51738	0.02373	0.93154		0.0237	2.74869	0.02228	2.71061	0.02246	2.42569	0.02373	0.93154		0.0237	1.9557	0.02228	1.95177	0.02246	1.78794	0.02373	0.93154
0.02416	1.73808	0.02271	1.73886	0.0229	1.52955	0.02419	0.92956		0.02416	2.78689	0.02271	2.7476	0.0229	2.46158	0.02419	0.92956		0.02416	1.97236	0.02271	1.96874	0.0229	1.80604	0.02419	0.92956
0.02462	1.74777	0.02314	1.74954	0.02334	1.54167	0.02464	0.92757		0.02462	2.82532	0.02314	2.78463	0.02334	2.49726	0.02464	0.92757		0.02462	1.98919	0.02314	1.98573	0.02334	1.82456	0.02464	0.92757
0.02507	1.75721	0.02357	1.75994	0.02378	1.5532	0.0251	0.92555		0.02507	2.86397	0.02357	2.82172	0.02378	2.53225	0.0251	0.92555		0.02507	2.00617	0.02357	2.00278	0.02378	1.84137	0.0251	0.92555
0.02553	1.76649	0.024	1.7701	0.02421	1.56449	0.02555	0.92353		0.02553	2.90284	0.024	2.85891	0.02421	2.56918	0.02555	0.92353		0.02553	2.0233	0.024	2.01987	0.02421	1.85882	0.02555	0.92353
0.02598	1.77571	0.02443	1.78006	0.02465	1.57586	0.02601	0.92151		0.02598	2.94192	0.02443	2.89623	0.02465	2.6051	0.02601	0.92151		0.02598	2.04053	0.02443	2.03698	0.02465	1.87714	0.02601	0.92151
0.02644	1.78491	0.02486	1.78987	0.02509	1.5869	0.02647	0.91951		0.02644	2.98122	0.02486	2.93371	0.02509	2.6407	0.02647	0.91951		0.02644	2.05785	0.02486	2.05415	0.02509	1.89443	0.02647	0.91951
0.0269	1.79417	0.02529	1.79962	0.02553	1.59708	0.02692	0.91753		0.0269	3.02075	0.02529	2.97136	0.02553	2.67585	0.02692	0.91753		0.0269	2.07521	0.02529	2.07137	0.02553	1.9126	0.02692	0.91753
0.02735	1.80357	0.02572	1.8094	0.02597	1.60777	0.02738	0.9156		0.02735	3.06049	0.02572	3.00919	0.02597	2.71301	0.02738	0.9156		0.02735	2.09259	0.02572	2.08865	0.02597	1.92949	0.02738	0.9156
0.02781	1.81316	0.02615	1.81922	0.02641	1.6181	0.02784	0.9137		0.02781	3.10044	0.02615	3.04722	0.02641	2.7491	0.02784	0.9137		0.02781	2.11001	0.02615	2.10601	0.02641	1.9467	0.02784	0.9137
0.02826	1.82298	0.02658	1.8291	0.02685	1.62844	0.02829	0.91185		0.02826	3.14059	0.02658	3.08544	0.02685	2.78494	0.02829	0.91185		0.02826	2.12742	0.02658	2.12342	0.02685	1.96419	0.02829	0.91185
0.02872	1.83306	0.02701	1.83907	0.02729	1.63843	0.02875	0.91004		0.02872	3.18093	0.02701	3.12387	0.02729	2.81995	0.02875	0.91004		0.02872	2.14482	0.02701	2.14087	0.02729	1.98163	0.02875	0.91004
0.02918	1.84339	0.02743	1.84913	0.02773	1.6485	0.02921	0.90828		0.02918	3.22147	0.02743	3.16249	0.02773	2.85796	0.02921	0.90828		0.02918	2.16218	0.02743	2.15834	0.02773	1.99959	0.02921	0.90828
0.02963	1.85396	0.02786	1.85927	0.02817	1.65825	0.02966	0.90657		0.02963	3.26219	0.02786	3.20132	0.02817	2.89431	0.02966	0.90657		0.02963	2.17951	0.02786	2.1758	0.02817	2.01698	0.02966	0.90657
0.03009	1.86474	0.02829	1.86951	0.02861	1.66796	0.03012	0.90494		0.03009	3.3031	0.02829	3.24034	0.02861	2.93008	0.03012	0.90494		0.03009	2.19681	0.02829	2.19323	0.02861	2.03598	0.03012	0.90494
0.03054	1.87568	0.02872	1.87984	0.02905	1.67742	0.03057	0.90337		0.03054	3.34419	0.02872	3.27956	0.02905	2.96398	0.03057	0.90337		0.03054	2.21409	0.02872	2.21063	0.02905	2.05368	0.03057	0.90337
0.031	1.88676	0.02915	1.89029	0.02949	1.68704	0.03103	0.90187		0.031	3.38549	0.02915	3.31896	0.02949	3.00087	0.03103	0.90187		0.031	2.23135	0.02915	2.22798	0.02949	2.0713	0.03103	0.90187
0.03146	1.89796	0.02958	1.90085	0.02993	1.69637	0.03149	0.90045		0.03146	3.42699	0.02958	3.35855	0.02993	3.03741	0.03149	0.90045		0.03146	2.24863	0.02958	2.24528	0.02993	2.08881	0.03149	0.90045
0.03191	1.90926	0.03001	1.91152	0.03037	1.70607	0.03194	0.89911		0.03191	3.46485	0.03001	3.39832	0.03037	3.07377	0.03194	0.89911		0.03191	2.26594	0.03001	2.26256	0.03037	2.10589	0.03194	0.89911
0.03237	1.92065	0.03044	1.9223	0.03081	1.71557	0.0324	0.89782		0.03237	3.50698	0.03044	3.43828	0.03081	3.11263	0.0324	0.89782		0.03237	2.28329	0.03044	2.27983	0.03081	2.12302	0.0324	0.89782
0.03282	1.93216	0.03087	1.9332	0.03125	1.72626	0.03286	0.8966		0.03282	3.54901	0.03087	3.47842	0.03125	3.15006	0.03286	0.8966		0.03282	2.30069	0.03087	2.29711	0.03125	2.14192	0.03286	0.8966
0.03328	1.94397	0.0313	1.94416	0.03169	1.7362	0.03331	0.89544		0.03328	3.59142	0.0313	3.51876	0.03169	3.18691	0.03331	0.89544		0.03328	2.31815	0.0313	2.3144	0.03169	2.15961	0.03331	0.89544
0.03373	1.95606	0.03173	1.95515	0.03213	1.74623	0.03377	0.89433		0.03373	3.63427	0.03173	3.55931	0.03213	3.22523	0.03377	0.89433		0.03373	2.33569	0.03173	2.33173	0.03213	2.1771	0.03377	0.89433
0.03419	1.96873	0.03216	1.96615	0.03257	1.7563	0.03423	0.89326		0.03419	3.67734	0.03216	3.59634	0.03257	3.25841	0.03423	0.89326		0.03419	2.3533	0.03216	2.3491	0.03257	2.19419	0.03423	0.89326
0.03465	1.98157	0.03259	1.97713	0.03301	1.76636	0.03468	0.89224		0.03465	3.72073	0.03259	3.63748	0.03301	3.29034	0.03468	0.89224		0.03465	2.37103	0.03259	2.36651	0.03301	2.21303	0.03468	0.89224
0.0351	1.99434	0.03301	1.98814	0.03345	1.77652	0.03514	0.89125		0.0351	3.76445	0.03301	3.67827	0.03345	3.32876	0.03514	0.89125		0.0351	2.38887	0.03301	2.38397	0.03345	2.23093	0.03514	0.89125
0.03556	2.00711	0.03344	1.99925	0.03389	1.78649	0.03559	0.8903		0.03556	3.80401	0.03344	3.71999	0.03389	3.36804	0.03559	0.8903		0.03556	2.40683	0.03344	2.40147	0.03389	2.24869	0.03559	0.8903
0.03601	2.01997	0.03387	2.0107	0.03432	1.79681	0.03605	0.88939		0.03601	3.84147	0.03387	3.75674	0.03432	3.40568	0.03605	0.88939		0.03601	2.42492	0.03387	2.41903	0.03432	2.26603	0.03605	0.88939
0.03647	2.0329	0.0343	2.02264	0.03476	1.8085	0.03651	0.88852		0.03647	3.88636	0.0343	3.79855	0.03476	3.44389	0.03651	0.88852		0.03647	2.44311	0.0343	2.43665	0.03476	2.28478	0.03651	0.88852
0.03693	2.04581	0.03473	2.03488	0.0352	1.81952	0.03696	0.88768		0.03693	3.92758	0.03473	3.84074	0.0352	3.47561	0.03696	0.88768		0.03693	2.46139	0.03473	2.45432	0.0352	2.30286	0.03696	0.88768
0.03738	2.05874	0.03516	2.04728	0.03564	1.83067	0.03742	0.88689		0.03738	3.96891	0.03516	3.88329	0.03564	3.5099	0.03742	0.88689		0.03738	2.47977	0.03516	2.47204	0.03564	2.32073	0.03742	0.88689
0.03784	2.0718	0.03559	2.05971	0.03608	1.84155	0.03788	0.88616		0.03784	4.01425	0.03559	3.92622	0.03608	3.54381	0.03788	0.88616		0.03784	2.49822	0.03559	2.48981	0.03608	2.33784	0.03788	0.88616
0.03829	2.08512	0.03602	2.07222	0.03652	1.85265	0.03833	0.88548		0.03829	4.05982	0.03602	3.96943	0.03652	3.57574	0.03833	0.88548		0.03829	2.51673	0.03602	2.50761	0.03652	2.35713	0.03833	0.88548
0.03875	2.09858	0.03645	2.08529	0.03696	1.86269	0.03879	0.88488		0.03875	4.10117	0.03645	4.01287	0.03696	3.60794	0.03879	0.88488		0.03875	2.5353	0.03645	2.52545	0.03696	2.37533	0.03879	0.88488
0.03921	2.11214	0.03688	2.09847	0.0374	1.87313	0.03925	0.88438		0.03921	4.14488	0.03688	4.05663	0.0374	3.64904	0.03925	0.88438		0.03921	2.55395	0.03688	2.54331	0.0374	2.39313	0.03925	0.88438
0.03966	2.1259	0.03731	2.11179	0.03784	1.88473	0.0397	0.884		0.03966	4.19153	0.03731	4.10076	0.03784	3.68682	0.0397	0.884		0.03966	2.57269	0.03731	2.56121	0.03784	2.41046	0.0397	0.884
0.04012	2.13994	0.03774	2.12532	0.03828	1.89562	0.04016	0.8838		0.04012	4.24015	0.03774	4.14528	0.03828	3.72632	0.04016	0.8838		0.04012	2.59158	0.03774	2.57914	0.03828	2.42991	0.04016	0.8838
0.04057	2.15418	0.03816	2.13927	0.03872	1.90838	0.04061	0.88382		0.04057	4.28882	0.03816	4.19015	0.03872	3.76528	0.04061	0.88382		0.04057	2.61068	0.03816	2.59714	0.03872	2.44812	0.04061	0.88382
0.04103	2.16873	0.03859	2.15336	0.03916	1.92112	0.04107	0.88413		0.04103	4.33338	0.03859	4.2354	0.03916	3.79436	0.04107	0.88413		0.04103	2.63007	0.03859	2.61519	0.03916	2.4624	0.04107	0.88413
0.04149	2.18374	0.03902	2.16745	0.0396	1.93399	0.04153	0.8848		0.04149	4.38446	0.03902	4.26947	0.0396	3.82441	0.04153	0.8848		0.04149	2.64986	0.03902	2.63337	0.0396	2.47906	0.04153	0.8848
0.04194	2.19926	0.03945	2.18197	0.04004	1.94672	0.04198	0.88592		0.04194	4.42877	0.03945	4.31251	0.04004	3.86121	0.04198	0.88592		0.04194	2.67015	0.03945	2.65163	0.04004	2.49897	0.04198	0.88592
0.0424	2.21533	0.03988	2.19743	0.04048	1.95969	0.04244	0.88759		0.0424	4.47211	0.03988	4.34861	0.04048	3.89629	0.04244	0.88759		0.0424	2.69106	0.03988	2.66999	0.04048	2.51751	0.04244	0.88759
0.04285	2.23201	0.04031	2.2135	0.04092	1.97146	0.0429	0.88993		0.04285	4.5161	0.04031	4.39619	0.04092	3.92622	0.0429	0.88993		0.04285	2.71105	0.04031	2.68853	0.04092	2.53048	0.0429	0.88993
0.04331	2.2495	0.04074	2.23007	0.04136	1.98411	0.04335	0.89306		0.04331	4.57089	0.04074	4.44305	0.04136	3.9616	0.04335	0.89306		0.04331	2.73166	0.04074	2.70323	0.04136	2.55024	0.04335	0.89306
0.04377	2.26785	0.04117	2.24693	0.0418	1.99842	0.04381	0.89709		0.04376	4.62501	0.04117	4.48226	0.0418	4.00164	0.04381	0.89709		0.04376	2.75523	0.04117	2.72248	0.0418	2.56854	0.04381	0.89709
0.04422	2.28717	0.0416	2.26398	0.04224	2.01099	0.04427	0.90215		0.04422	4.67065	0.0416	4.52708	0.04224	4.04088	0.04427	0.90215		0.04422	2.77989	0.0416	2.74143	0.04224	2.58658	0.04427	0.90215
0.04468	2.30755	0.04203	2.28138	0.04268	2.02366	0.04472	0.90836		0.04468	4.7193	0.04203	4.57388	0.04268	4.08199	0.04472	0.90836		0.04468	2.80602	0.04203	2.76104	0.04268	2.59769	0.04472	0.90836
0.04513	2.32908	0.04246	2.29926	0.04312	2.03541	0.04518	0.91582		0.04513	4.76686	0.04246	4.62264	0.04312	4.11535	0.04518	0.91582		0.04513	2.83349	0.04246	2.78076	0.04312	2.61977	0.04518	0.91582
0.04559	2.35179	0.04289	2.31759	0.04356	2.0489	0.04563	0.92464		0.04559	4.80096	0.04289	4.6721	0.04356	4.1549	0.04563	0.92464		0.04559	2.86239	0.04289	2.79598	0.04356	2.6372	0.04563	0.92464
0.04604	2.37575	0.04332	2.33627	0.04399	2.06292	0.04609	0.9349		0.04604	4.84944	0.04332	4.72246	0.04399	4.18	0.04609	0.9349		0.04604	2.89285	0.04332	2.81643	0.04399	2.65463	0.04609	0.9349
0.0465	2.40105	0.04374	2.35536	0.04443	2.07562	0.04655	0.94668		0.0465	4.90103	0.04374	4.76974	0.04443	4.21551	0.04655	0.94668		0.0465	2.92497	0.04374	2.83779	0.04443	2.67446	0.04655	0.94668
0.04696	2.42776	0.04417	2.37499	0.04487	2.09144	0.047	0.96003		0.04696	4.95315	0.04417	4.81759	0.04487	4.2554	0.047	0.96003		0.04696	2.95885	0.04417	2.85989	0.04487	2.69308	0.047	0.96003
0.04741	2.4559	0.0446	2.39534	0.04531	2.10595	0.04746	0.97499		0.04741	5.00435	0.0446	4.86262	0.04531	4.27565	0.04746	0.97499		0.04741	2.99449	0.0446	2.88263	0.04531	2.71118	0.04746	0.97499
0.04787	2.48257	0.04503	2.41662	0.04575	2.11517	0.04792	0.99158		0.04787	5.06014	0.04503	4.91399	0.04575	4.30633	0.04792	0.99158		0.04787	3.03197	0.04503	2.90627	0.04575	2.72919	0.04792	0.99158
0.04832	2.51315	0.04546	2.4347	0.04619	2.12933	0.04837	1.00978		0.04832	5.11243	0.04546	4.95326	0.04619	4.34902	0.04837	1.00978		0.04832	3.07126	0.04546	2.93083	0.04619	2.74504	0.04837	1.00978
0.04878	2.5459	0.04589	2.45811	0.04663	2.14555	0.04883	1.02959		0.04878	5.159	0.04589	5.00764	0.04663	4.38054	0.04883	1.02959		0.04878	3.1124	0.04589	2.95642	0.04663	2.75547	0.04883	1.02959
0.04924	2.58066	0.04632	2.48195	0.04707	2.15878	0.04929	1.05097		0.04924	5.21372	0.04632	5.05287	0.04707	4.4217	0.04929	1.05097		0.04924	3.15531	0.04632	2.9832	0.04707	2.76912	0.04929	1.05097
0.04969	2.61704	0.04675	2.50717	0.04751	2.17056	0.04974	1.07384		0.04969	5.26234	0.04675	5.10442	0.04751	4.46332	0.04974	1.07384		0.04969	3.19996	0.04675	3.01129	0.04751	2.78252	0.04974	1.07384
0.05015	2.65464	0.04718	2.52933	0.04795	2.18672	0.0502	1.09815		0.05015	5.30912	0.04718	5.15392	0.04795	4.50171	0.0502	1.09815		0.05015	3.24618	0.04718	3.04074	0.04795	2.80313	0.0502	1.09815
0.0506	2.69346	0.04761	2.55625	0.04839	2.204	0.05065	1.12382		0.0506	5.35407	0.04761	5.20656	0.04839	4.5049	0.05065	1.12382		0.0506	3.29034	0.04761	3.0716	0.04839	2.82216	0.05065	1.12382
0.05106	2.73348	0.04804	2.58379	0.04883	2.221	0.05111	1.15073		0.05106	5.39347	0.04804	5.26206	0.04883	4.54036	0.05111	1.15073		0.05106	3.33792	0.04804	3.1039	0.04883	2.84042	0.05111	1.15073
0.05152	2.77477	0.04847	2.61205	0.04927	2.2387	0.05157	1.17875		0.05151	5.44004	0.04847	5.31367	0.04927	4.57711	0.05157	1.17875		0.05151	3.38205	0.04847	3.13767	0.04927	2.86101	0.05157	1.17875
0.05197	2.81713	0.0489	2.64133	0.04971	2.25544	0.05202	1.20776		0.05197	5.48259	0.0489	5.35958	0.04971	4.606	0.05202	1.20776		0.05197	3.4272	0.0489	3.17291	0.04971	2.88043	0.05202	1.20776
0.05243	2.86044	0.04932	2.66763	0.05015	2.26852	0.05248	1.23762		0.05243	5.53812	0.04932	5.39956	0.05015	4.65266	0.05248	1.23762		0.05243	3.47385	0.04932	3.20964	0.05015	2.89962	0.05248	1.23762
0.05288	2.90465	0.04975	2.69733	0.05059	2.28703	0.05294	1.26817		0.05288	5.59386	0.04975	5.44479	0.05059	4.67538	0.05294	1.26817		0.05288	3.5189	0.04975	3.24785	0.05059	2.92001	0.05294	1.26817
0.05334	2.94949	0.05018	2.71925	0.05103	2.30479	0.05339	1.29924		0.05334	5.64207	0.05018	5.48697	0.05103	4.68347	0.05339	1.29924		0.05334	3.56716	0.05018	3.28753	0.05103	2.94073	0.05339	1.29924
0.0538	2.99478	0.05061	2.75434	0.05147	2.32064	0.05385	1.33065		0.05379	5.6699	0.05061	5.5329	0.05147	4.72421	0.05385	1.33065		0.05379	3.6201	0.05061	3.32866	0.05147	2.96129	0.05385	1.33065
0.05425	3.04027	0.05104	2.78974	0.05191	2.33409	0.05431	1.36223		0.05425	5.71528	0.05104	5.57998	0.05191	4.7647	0.05431	1.36223		0.05425	3.67282	0.05104	3.36939	0.05191	2.98098	0.05431	1.36223
0.05471	3.07678	0.05147	2.82647	0.05235	2.34467	0.05476	1.39379		0.05471	5.75273	0.05147	5.6334	0.05235	4.78449	0.05476	1.39379		0.05471	3.71706	0.05147	3.40938	0.05235	3.00439	0.05476	1.39379
0.05516	3.11676	0.0519	2.86427	0.05279	2.35917	0.05522	1.42518		0.05516	5.80382	0.0519	5.67045	0.05279	4.77425	0.05522	1.42518		0.05516	3.75657	0.0519	3.45463	0.05279	3.02254	0.05522	1.42518
0.05562	3.16217	0.05233	2.90321	0.05323	2.37886	0.05567	1.45626		0.05562	5.84708	0.05233	5.71791	0.05323	4.79371	0.05567	1.45626		0.05562	3.80883	0.05233	3.49709	0.05323	3.03285	0.05567	1.45626
0.05608	3.20465	0.05276	2.9434	0.05367	2.39635	0.05613	1.48697		0.05607	5.8753	0.05276	5.75842	0.05367	4.81805	0.05613	1.48697		0.05607	3.85166	0.05276	3.54228	0.05367	3.05521	0.05613	1.48697
0.05653	3.24153	0.05319	2.98446	0.0541	2.41893	0.05659	1.51725		0.05653	5.91187	0.05319	5.77411	0.0541	4.85623	0.05659	1.51725		0.05653	3.89753	0.05319	3.58931	0.0541	3.07877	0.05659	1.51725
0.05699	3.28715	0.05362	3.02665	0.05454	2.43741	0.05704	1.54702		0.05699	5.93493	0.05362	5.79713	0.05454	4.89072	0.05704	1.54702		0.05699	3.94518	0.05362	3.63586	0.05454	3.10347	0.05704	1.54702
0.05744	3.33193	0.05405	3.06983	0.05498	2.45293	0.0575	1.57621		0.05744	5.95805	0.05405	5.8378	0.05498	4.93354	0.0575	1.57621		0.05744	3.98292	0.05405	3.67953	0.05498	3.11351	0.0575	1.57621
0.0579	3.37607	0.05447	3.11371	0.05542	2.47632	0.05796	1.60475		0.0579	6.00393	0.05447	5.87502	0.05542	4.97823	0.05796	1.60475		0.0579	4.0276	0.05447	3.71836	0.05542	3.1435	0.05796	1.60475
0.05836	3.41932	0.0549	3.15782	0.05586	2.4849	0.05841	1.63256		0.05835	6.04952	0.0549	5.88491	0.05586	5.00535	0.05841	1.63256		0.05835	4.07358	0.0549	3.76455	0.05586	3.16337	0.05841	1.63256
0.05881	3.46195	0.05533	3.19485	0.0563	2.50568	0.05887	1.65958		0.05881	6.08539	0.05533	5.91734	0.0563	5.02954	0.05887	1.65958		0.05881	4.11442	0.05533	3.81373	0.0563	3.18211	0.05887	1.65958
0.05927	3.50416	0.05576	3.23771	0.05674	2.5256	0.05933	1.68576		0.05927	6.0951	0.05576	5.95206	0.05674	5.06185	0.05933	1.68576		0.05927	4.15575	0.05576	3.86244	0.05674	3.21243	0.05933	1.68576
0.05972	3.53412	0.05619	3.28075	0.05718	2.54652	0.05978	1.71107		0.05972	6.12536	0.05619	5.9781	0.05718	5.10162	0.05978	1.71107		0.05972	4.1951	0.05619	3.90615	0.05718	3.24186	0.05978	1.71107
0.06018	3.56925	0.05662	3.32309	0.05762	2.56764	0.06024	1.73547		0.06018	6.1521	0.05662	5.99584	0.05762	5.13588	0.06024	1.73547		0.06018	4.22972	0.05662	3.94151	0.05762	3.27178	0.06024	1.73547
0.06064	3.60245	0.05705	3.36485	0.05806	2.58201	0.06069	1.75893		0.06063	6.15901	0.05705	6.01594	0.05806	5.17478	0.06069	1.75893		0.06063	4.27173	0.05705	3.98436	0.05806	3.30432	0.06069	1.75893
0.06109	3.64216	0.05748	3.40646	0.0585	2.6019	0.06115	1.78143		0.06109	6.18431	0.05748	6.04091	0.0585	5.1631	0.06115	1.78143		0.06109	4.30095	0.05748	4.03081	0.0585	3.33677	0.06115	1.78143
0.06155	3.67772	0.05791	3.44744	0.05894	2.6278	0.06161	1.80297		0.06154	6.20654	0.05791	6.07957	0.05894	5.16997	0.06161	1.80297		0.06154	4.31126	0.05791	4.07786	0.05894	3.36466	0.06161	1.80297
0.062	3.71464	0.05834	3.48227	0.05938	2.65221	0.06206	1.82353		0.062	6.21549	0.05834	6.11455	0.05938	5.18661	0.06206	1.82353		0.062	4.34347	0.05834	4.12351	0.05938	3.3945	0.06206	1.82353
0.06246	3.74366	0.05877	3.52194	0.05982	2.67046	0.06252	1.84312		0.06246	6.21729	0.05877	6.14514	0.05982	5.21176	0.06252	1.84312		0.06246	4.36719	0.05877	4.16806	0.05982	3.42609	0.06252	1.84312
0.06292	3.78199	0.0592	3.56028	0.06026	2.69393	0.06298	1.86175		0.06291	6.21566	0.0592	6.15387	0.06026	5.23435	0.06298	1.86175		0.06291	4.38871	0.0592	4.21187	0.06026	3.45606	0.06298	1.86175
0.06337	3.81668	0.05963	3.58282	0.0607	2.71832	0.06343	1.87942		0.06337	6.20987	0.05963	6.17347	0.0607	5.251	0.06343	1.87942		0.06337	4.39954	0.05963	4.25497	0.0607	3.48296	0.06343	1.87942
0.06383	3.84353	0.06005	3.6175	0.06114	2.74273	0.06389	1.89615		0.06382	6.20914	0.06005	6.20058	0.06114	5.26815	0.06389	1.89615		0.06382	4.41884	0.06005	4.29723	0.06114	3.50994	0.06389	1.89615
0.06428	3.86434	0.06048	3.65494	0.06158	2.76683	0.06435	1.91195		0.06428	6.24244	0.06048	6.21484	0.06158	5.2545	0.06435	1.91195		0.06428	4.44264	0.06048	4.33563	0.06158	3.54413	0.06435	1.91195
0.06474	3.87912	0.06091	3.69158	0.06202	2.78329	0.0648	1.92685		0.06474	6.23883	0.06091	6.21444	0.06202	5.24934	0.0648	1.92685		0.06474	4.45858	0.06091	4.36597	0.06202	3.56354	0.0648	1.92685
0.06519	3.90973	0.06134	3.72652	0.06246	2.81011	0.06526	1.94088		0.06519	6.19883	0.06134	6.20047	0.06246	5.25203	0.06526	1.94088		0.06519	4.49162	0.06134	4.40133	0.06246	3.60454	0.06526	1.94088
0.06565	3.93289	0.06177	3.7517	0.0629	2.83639	0.06571	1.95405		0.06565	6.15842	0.06177	6.18417	0.0629	5.28219	0.06571	1.95405		0.06565	4.52125	0.06177	4.42494	0.0629	3.63899	0.06571	1.95405
0.06611	3.95471	0.0622	3.78419	0.06334	2.86561	0.06617	1.96642		0.0661	6.16858	0.0622	6.20635	0.06334	5.30566	0.06617	1.96642		0.0661	4.54128	0.0622	4.44772	0.06334	3.66802	0.06617	1.96642
0.06656	3.98355	0.06263	3.81752	0.06378	2.8901	0.06663	1.978		0.06656	6.16903	0.06263	6.24152	0.06377	5.30422	0.06663	1.978		0.06656	4.54813	0.06263	4.48499	0.06378	3.69239	0.06663	1.978
0.06702	4.00374	0.06306	3.84866	0.06421	2.90987	0.06708	1.98884		0.06702	6.18959	0.06306	6.27877	0.06421	5.31613	0.06708	1.98884		0.06702	4.5492	0.06306	4.52121	0.06421	3.7181	0.06708	1.98884
0.06747	4.01819	0.06349	3.87397	0.06465	2.93386	0.06754	1.99896		0.06747	6.19463	0.06349	6.28412	0.06465	5.33311	0.06754	1.99896		0.06747	4.57279	0.06349	4.54928	0.06465	3.75681	0.06754	1.99896
0.06793	4.04398	0.06392	3.90416	0.06509	2.96019	0.068	2.00841		0.06793	6.19053	0.06392	6.31008	0.06509	5.34572	0.068	2.00841		0.06793	4.59961	0.06392	4.57526	0.06509	3.79733	0.068	2.00841
0.06839	4.06944	0.06435	3.93317	0.06553	2.96808	0.06845	2.01722		0.06838	6.17075	0.06435	6.32585	0.06553	5.37235	0.06845	2.01722		0.06838	4.62197	0.06435	4.6044	0.06553	3.8381	0.06845	2.01722
0.06884	4.08792	0.06478	3.95942	0.06597	2.99465	0.06891	2.02542		0.06884	6.16307	0.06478	6.32099	0.06597	5.41081	0.06891	2.02542		0.06884	4.64064	0.06478	4.63519	0.06597	3.87655	0.06891	2.02542
0.0693	4.10912	0.06521	3.97801	0.06641	3.02956	0.06937	2.03306		0.0693	6.13613	0.06521	6.3323	0.06641	5.42153	0.06937	2.03306		0.0693	4.65636	0.06521	4.65454	0.06641	3.89809	0.06937	2.03306
0.06975	4.11388	0.06563	4.00402	0.06685	3.06233	0.06982	2.04018		0.06975	6.14414	0.06563	6.36646	0.06685	5.42911	0.06982	2.04018		0.06975	4.67955	0.06563	4.67972	0.06685	3.91772	0.06982	2.04018
0.07021	4.10076	0.06606	4.02369	0.06729	3.09493	0.07028	2.04681		0.07021	6.13112	0.06606	6.38369	0.06729	5.44378	0.07028	2.04681		0.07021	4.70356	0.06606	4.69672	0.06729	3.9337	0.07028	2.04681
0.07067	4.11044	0.06649	4.0474	0.06773	3.12326	0.07073	2.05299		0.07066	6.14203	0.06649	6.37156	0.06773	5.4522	0.07073	2.05299		0.07066	4.72619	0.06649	4.72475	0.06773	3.96842	0.07073	2.05299
0.07112	4.11404	0.06692	4.06544	0.06817	3.14354	0.07119	2.05876		0.07112	6.16984	0.06692	6.39311	0.06817	5.454	0.07119	2.05876		0.07112	4.74835	0.06692	4.74907	0.06817	4.00768	0.07119	2.05876
0.07158	4.11718	0.06735	4.07772	0.06861	3.17172	0.07165	2.06413		0.07157	6.17266	0.06735	6.40866	0.06861	5.45933	0.07165	2.06413		0.07157	4.75991	0.06735	4.75519	0.06861	4.04537	0.07165	2.06413
0.07203	4.13302	0.06778	4.09396	0.06905	3.20515	0.0721	2.06915		0.07203	6.1929	0.06778	6.43241	0.06905	5.48701	0.0721	2.06915		0.07203	4.76983	0.06778	4.77194	0.06905	4.07916	0.0721	2.06915
0.07249	4.14764	0.06821	4.11687	0.06949	3.23696	0.07256	2.07385		0.07249	6.23224	0.06821	6.4421	0.06949	5.49593	0.07256	2.07385		0.07249	4.77385	0.06821	4.79101	0.06949	4.114	0.07256	2.07385
0.07295	4.15277	0.06864	4.13073	0.06993	3.26585	0.07302	2.07826		0.07294	6.26902	0.06864	6.45009	0.06993	5.43931	0.07302	2.07826		0.07294	4.78395	0.06864	4.78944	0.06993	4.13556	0.07302	2.07826
0.0734	4.14988	0.06907	4.1483	0.07037	3.28418	0.07347	2.08241		0.0734	6.27889	0.06907	6.42144	0.07037	5.39226	0.07347	2.08241		0.0734	4.8007	0.06907	4.79244	0.07037	4.14387	0.07347	2.08241
0.07386	4.14711	0.0695	4.16255	0.07081	3.30143	0.07393	2.08632		0.07385	6.27018	0.0695	6.40433	0.07081	5.36357	0.07393	2.08632		0.07385	4.81334	0.0695	4.80503	0.07081	4.165	0.07393	2.08632
0.07431	4.15894	0.06993	4.17859	0.07125	3.32734	0.07439	2.09003		0.07431	6.29122	0.06993	6.40762	0.07125	5.36501	0.07439	2.09003		0.07431	4.83021	0.06993	4.81872	0.07125	4.17728	0.07439	2.09003
0.07477	4.17753	0.07036	4.18475	0.07169	3.35709	0.07484	2.09355		0.07477	6.30256	0.07036	6.38213	0.07169	5.35398	0.07484	2.09355		0.07477	4.83822	0.07036	4.8192	0.07169	4.21089	0.07484	2.09355
0.07523	4.19195	0.07078	4.17347	0.07213	3.38956	0.0753	2.09691		0.07522	6.32749	0.07079	6.37495	0.07213	5.35624	0.0753	2.09691		0.07522	4.84015	0.07078	4.80972	0.07213	4.24074	0.0753	2.09691
0.07568	4.18287	0.07121	4.18478	0.07257	3.41229	0.07575	2.10014		0.07568	6.34617	0.07121	6.37974	0.07257	5.37981	0.07575	2.10014		0.07568	4.84281	0.07121	4.82227	0.07257	4.25921	0.07575	2.10014
0.07614	4.17488	0.07164	4.19612	0.07301	3.43212	0.07621	2.10325		0.07613	6.33342	0.07164	6.40938	0.07301	5.39751	0.07621	2.10325		0.07613	4.83063	0.07164	4.83895	0.07301	4.27823	0.07621	2.10325
0.07659	4.18477	0.07207	4.19345	0.07345	3.44666	0.07667	2.10626		0.07659	6.31513	0.07207	6.40568	0.07345	5.40186	0.07667	2.10626		0.07659	4.82825	0.07207	4.84694	0.07345	4.30857	0.07667	2.10626
0.07705	4.20085	0.0725	4.20203	0.07388	3.46999	0.07712	2.10918		0.07705	6.30349	0.0725	6.41245	0.07388	5.39274	0.07712	2.10918		0.07705	4.84884	0.0725	4.8618	0.07388	4.33196	0.07712	2.10918
0.07751	4.21534	0.07293	4.21313	0.07432	3.49108	0.07758	2.11205		0.0775	6.26196	0.07293	6.42259	0.07432	5.40075	0.07758	2.11205		0.0775	4.85819	0.07293	4.87052	0.07432	4.34269	0.07758	2.11205
0.07796	4.23008	0.07336	4.22873	0.07476	3.50396	0.07804	2.11486		0.07796	6.24048	0.07336	6.44357	0.07476	5.41779	0.07804	2.11486		0.07796	4.87771	0.07336	4.88142	0.07476	4.3325	0.07804	2.11486
0.07842	4.24422	0.07379	4.24583	0.0752	3.52877	0.07849	2.11763		0.07841	6.26663	0.07379	6.44595	0.0752	5.4249	0.07849	2.11763		0.07841	4.88784	0.07379	4.8878	0.0752	4.33356	0.07849	2.11763
0.07887	4.25801	0.07422	4.25048	0.07564	3.54695	0.07895	2.12037		0.07887	6.2812	0.07422	6.41958	0.07564	5.4191	0.07895	2.12037		0.07887	4.88171	0.07422	4.91209	0.07564	4.33784	0.07895	2.12037
0.07933	4.26419	0.07465	4.26907	0.07608	3.56537	0.07941	2.12312		0.07932	6.29727	0.07465	6.41716	0.07608	5.42639	0.07941	2.12312		0.07932	4.87289	0.07465	4.92622	0.07608	4.32851	0.07941	2.12312
0.07978	4.26432	0.07508	4.29056	0.07652	3.59146	0.07986	2.12587		0.07978	6.32848	0.07508	6.43983	0.07652	5.43406	0.07986	2.12587		0.07978	4.86473	0.07508	4.94808	0.07652	4.3362	0.07986	2.12587
0.08024	4.27281	0.07551	4.31209	0.07696	3.61141	0.08032	2.12864		0.08024	6.3653	0.07551	6.4541	0.07696	5.4306	0.08032	2.12864		0.08024	4.87644	0.07551	4.95849	0.07696	4.34593	0.08032	2.12864
0.0807	4.28189	0.07594	4.33038	0.0774	3.61647	0.08077	2.13143		0.08069	6.39101	0.07594	6.4493	0.0774	5.44987	0.08077	2.13143		0.08069	4.89196	0.07594	4.96206	0.0774	4.34696	0.08077	2.13143
0.08115	4.28308	0.07636	4.32581	0.07784	3.63523	0.08123	2.13424		0.08115	6.41033	0.07636	6.42683	0.07784	5.47193	0.08123	2.13424		0.08115	4.8886	0.07636	4.96258	0.07784	4.35113	0.08123	2.13424
0.08161	4.28313	0.07679	4.33531	0.07828	3.66169	0.08169	2.13709		0.0816	6.44898	0.07679	6.4081	0.07828	5.49967	0.08169	2.13709		0.0816	4.87497	0.07679	4.95957	0.07828	4.36221	0.08169	2.13709
0.08206	4.27562	0.07722	4.33523	0.07872	3.67807	0.08214	2.13999		0.08206	6.48319	0.07722	6.40431	0.07872	5.51387	0.08214	2.13999		0.08206	4.87891	0.07722	4.93319	0.07872	4.37347	0.08214	2.13999
0.08252	4.2819	0.07765	4.33169	0.07916	3.69582	0.0826	2.14295		0.08252	6.50487	0.07765	6.40678	0.07916	5.52966	0.0826	2.14295		0.08252	4.89693	0.07765	4.91723	0.07916	4.38333	0.0826	2.14295
0.08298	4.28151	0.07808	4.3233	0.0796	3.71215	0.08306	2.14598		0.08297	6.52334	0.07808	6.41749	0.0796	5.50172	0.08306	2.14598		0.08297	4.90808	0.07808	4.92845	0.0796	4.3961	0.08306	2.14598
0.08343	4.26516	0.07851	4.30458	0.08004	3.72592	0.08351	2.1491		0.08343	6.53389	0.07851	6.39319	0.08004	5.4713	0.08351	2.1491		0.08343	4.91918	0.07851	4.93568	0.08004	4.38491	0.08351	2.1491
0.08389	4.25347	0.07894	4.30825	0.08048	3.74588	0.08397	2.15231		0.08388	6.55531	0.07894	6.41206	0.08048	5.45722	0.08397	2.15231		0.08388	4.91796	0.07894	4.9581	0.08048	4.39115	0.08397	2.15231
0.08434	4.24579	0.07937	4.31195	0.08092	3.7616	0.08443	2.15562		0.08434	6.53849	0.07937	6.44221	0.08092	5.44507	0.08443	2.15562		0.08434	4.91819	0.07937	4.95986	0.08092	4.39441	0.08443	2.15562
0.0848	4.24323	0.0798	4.30754	0.08136	3.75708	0.08488	2.15903		0.0848	6.52757	0.0798	6.46514	0.08136	5.4413	0.08488	2.15903		0.0848	4.91089	0.0798	4.96408	0.08136	4.39953	0.08488	2.15903
0.08526	4.25852	0.08023	4.30197	0.0818	3.77211	0.08534	2.16256		0.08525	6.55154	0.08023	6.48734	0.0818	5.45565	0.08534	2.16256		0.08525	4.90317	0.08023	4.97048	0.0818	4.41367	0.08534	2.16256
0.08571	4.25726	0.08066	4.29692	0.08224	3.791	0.0858	2.1662		0.08571	6.57549	0.08066	6.52282	0.08224	5.46682	0.0858	2.1662		0.08571	4.90588	0.08066	4.95694	0.08224	4.41151	0.0858	2.1662
0.08617	4.25763	0.08109	4.30607	0.08268	3.81302	0.08625	2.16996		0.08616	6.60605	0.08109	6.54463	0.08268	5.49045	0.08625	2.16996		0.08616	4.92209	0.08109	4.9671	0.08268	4.416	0.08625	2.16996
0.08662	4.25435	0.08151	4.30782	0.08312	3.8295	0.08671	2.17386		0.08662	6.62306	0.08152	6.55041	0.08312	5.512	0.08671	2.17386		0.08662	4.90959	0.08152	4.98233	0.08312	4.41284	0.08671	2.17386
0.08708	4.26617	0.08194	4.31434	0.08356	3.83048	0.08716	2.1779		0.08708	6.63751	0.08194	6.55638	0.08355	5.5224	0.08716	2.1779		0.08708	4.90377	0.08194	4.98884	0.08356	4.42039	0.08716	2.1779
0.08754	4.28177	0.08237	4.32453	0.08399	3.84424	0.08762	2.18209		0.08753	6.67473	0.08237	6.58484	0.08399	5.50413	0.08762	2.18209		0.08753	4.92725	0.08237	5.0011	0.08399	4.42509	0.08762	2.18209
0.08799	4.29795	0.0828	4.33686	0.08443	3.86227	0.08808	2.18644		0.08799	6.71326	0.0828	6.61888	0.08443	5.50322	0.08808	2.18644		0.08799	4.94708	0.0828	4.99474	0.08443	4.44014	0.08808	2.18644
0.08845	4.31218	0.08323	4.334	0.08487	3.87788	0.08853	2.19095		0.08844	6.74894	0.08323	6.6536	0.08487	5.53009	0.08853	2.19095		0.08844	4.91853	0.08323	4.99943	0.08487	4.45945	0.08853	2.19095
0.0889	4.3095	0.08366	4.33635	0.08531	3.89841	0.08899	2.19565		0.0889	6.78229	0.08366	6.68671	0.08531	5.54733	0.08899	2.19565		0.0889	4.84941	0.08366	5.01611	0.08531	4.47258	0.08899	2.19565
0.08936	4.30645	0.08409	4.35192	0.08575	3.89719	0.08945	2.20053		0.08935	6.81524	0.08409	6.71964	0.08575	5.5277	0.08945	2.20053		0.08935	4.83799	0.08409	5.02551	0.08575	4.48096	0.08945	2.20053
0.08981	4.31725	0.08452	4.37024	0.08619	3.90779	0.0899	2.20562		0.08981	6.84647	0.08452	6.7522	0.08619	5.54249	0.0899	2.20562		0.08981	4.848	0.08452	5.03519	0.08619	4.47915	0.0899	2.20562
0.09027	4.31098	0.08495	4.39029	0.08663	3.92132	0.09036	2.21092		0.09027	6.88099	0.08495	6.76014	0.08663	5.5653	0.09036	2.21092		0.09027	4.85101	0.08495	5.03029	0.08663	4.48895	0.09036	2.21092
0.09073	4.31906	0.08538	4.40863	0.08707	3.90397	0.09082	2.21645		0.09072	6.90798	0.08538	6.76304	0.08707	5.5846	0.09082	2.21645		0.09072	4.86519	0.08538	5.03768	0.08707	4.47342	0.09082	2.21645
0.09118	4.3299	0.08581	4.42635	0.08751	3.91061	0.09127	2.22221		0.09118	6.92009	0.08581	6.76549	0.08751	5.5876	0.09127	2.22221		0.09118	4.87974	0.08581	5.02919	0.08751	4.46285	0.09127	2.22221
0.09164	4.31985	0.08624	4.44362	0.08795	3.9131	0.09173	2.22823		0.09163	6.92859	0.08624	6.76741	0.08795	5.5703	0.09173	2.22823		0.09163	4.89255	0.08624	5.03713	0.08795	4.44527	0.09173	2.22823
0.09209	4.31412	0.08667	4.44898	0.08839	3.89439	0.09218	2.23451		0.09209	6.92415	0.08667	6.77404	0.08839	5.56803	0.09218	2.23451		0.09209	4.90076	0.08667	5.04561	0.08839	4.45121	0.09218	2.23451
0.09255	4.295	0.08709	4.45691	0.08883	3.89183	0.09264	2.24107		0.09255	6.94007	0.0871	6.80022	0.08883	5.58687	0.09264	2.24107		0.09255	4.92007	0.08709	5.06018	0.08883	4.4751	0.09264	2.24107
0.09301	4.28729	0.08752	4.46761	0.08927	3.8927	0.0931	2.24793		0.093	6.95869	0.08752	6.83084	0.08927	5.63086	0.0931	2.24793		0.093	4.94225	0.08752	5.05831	0.08927	4.49237	0.0931	2.24793
0.09346	4.29589	0.08795	4.47496	0.08971	3.88549	0.09355	2.2551		0.09346	6.97746	0.08795	6.85321	0.08971	5.64458	0.09355	2.2551		0.09346	4.95648	0.08795	5.0631	0.08971	4.49814	0.09355	2.2551
0.09392	4.29955	0.08838	4.48304	0.09015	3.87239	0.09401	2.26259		0.09391	6.99044	0.08838	6.86565	0.09015	5.65597	0.09401	2.26259		0.09391	4.96698	0.08838	5.06367	0.09015	4.48581	0.09401	2.26259
0.09437	4.29779	0.08881	4.49601	0.09059	3.83923	0.09447	2.27044		0.09437	7.00192	0.08881	6.88451	0.09059	5.67994	0.09447	2.27044		0.09437	4.97039	0.08881	5.05665	0.09059	4.45224	0.09447	2.27044
0.09483	4.30775	0.08924	4.506	0.09103	3.84281	0.09492	2.27864		0.09483	7.03029	0.08924	6.89701	0.09103	5.69956	0.09492	2.27864		0.09483	4.96879	0.08924	5.04776	0.09103	4.43795	0.09492	2.27864
0.09529	4.3092	0.08967	4.5186	0.09147	3.86179	0.09538	2.28723		0.09528	7.05416	0.08967	6.92415	0.09147	5.70825	0.09538	2.28723		0.09528	4.97262	0.08967	5.06127	0.09147	4.44441	0.09538	2.28723
0.09574	4.32145	0.0901	4.52143	0.09191	3.8732	0.09584	2.29621		0.09574	7.07935	0.0901	6.95589	0.09191	5.71558	0.09584	2.29621		0.09574	4.96059	0.0901	5.05173	0.09191	4.46597	0.09584	2.29621
0.0962	4.33491	0.09053	4.52047	0.09235	3.86946	0.09629	2.3056		0.09619	7.11215	0.09053	6.98817	0.09235	5.71765	0.09629	2.3056		0.09619	4.96815	0.09053	5.06531	0.09235	4.48518	0.09629	2.3056
0.09665	4.33808	0.09096	4.5118	0.09279	3.86927	0.09675	2.31543		0.09665	7.14676	0.09096	7.01834	0.09279	5.72061	0.09675	2.31543		0.09665	4.98451	0.09096	5.07276	0.09279	4.49858	0.09675	2.31543
0.09711	4.34064	0.09139	4.50529	0.09323	3.86477	0.0972	2.3257		0.09711	7.14446	0.09139	7.04657	0.09323	5.71645	0.0972	2.3257		0.0971	5.01032	0.09139	5.0835	0.09323	4.49198	0.0972	2.3257
0.09756	4.34021	0.09182	4.51935	0.09367	3.86126	0.09766	2.33644		0.09756	7.15405	0.09182	7.07313	0.09366	5.71066	0.09766	2.33644		0.09756	5.01016	0.09182	5.08179	0.09367	4.48213	0.09766	2.33644
0.09802	4.34527	0.09225	4.51694	0.0941	3.85908	0.09812	2.34765		0.09802	7.18907	0.09225	7.10201	0.0941	5.70298	0.09812	2.34765		0.09802	5.01308	0.09225	5.07485	0.0941	4.45774	0.09812	2.34765
0.09848	4.33825	0.09267	4.50436	0.09454	3.84405	0.09857	2.35936		0.09847	7.22103	0.09267	7.111	0.09454	5.71544	0.09857	2.35936		0.09847	5.02261	0.09267	5.06611	0.09454	4.45624	0.09857	2.35936
0.09893	4.30557	0.0931	4.49531	0.09498	3.84447	0.09903	2.37157		0.09893	7.25348	0.0931	7.13484	0.09498	5.74453	0.09903	2.37157		0.09893	5.00887	0.0931	5.07066	0.09498	4.45209	0.09903	2.37157
0.09939	4.30496	0.09353	4.50636	0.09542	3.84897	0.09949	2.3843		0.09938	7.27877	0.09353	7.15901	0.09542	5.75857	0.09949	2.3843		0.09938	5.00648	0.09353	5.09113	0.09542	4.42764	0.09949	2.3843
0.09985	4.32267	0.09396	4.51495	0.09586	3.85308	0.09994	2.39755		0.09984	7.30138	0.09396	7.18431	0.09586	5.77217	0.09994	2.39755		0.09984	5.00531	0.09396	5.10742	0.09586	4.41704	0.09994	2.39755
0.1003	4.32235	0.09439	4.53279	0.0963	3.86575	0.1004	2.41133		0.1003	7.3093	0.09439	7.20722	0.0963	5.77506	0.1004	2.41133		0.1003	4.99424	0.09439	5.10462	0.0963	4.41476	0.1004	2.41133
0.10076	4.34073	0.09482	4.55204	0.09674	3.88174	0.10086	2.42565		0.10075	7.33214	0.09482	7.23282	0.09674	5.78424	0.10086	2.42565		0.10075	5.01186	0.09482	5.08839	0.09674	4.39642	0.10086	2.42565
0.10122	4.35967	0.09525	4.55349	0.09718	3.89856	0.10131	2.44051		0.10121	7.3554	0.09525	7.24465	0.09718	5.79432	0.10131	2.44051		0.10121	5.02552	0.09525	5.09183	0.09718	4.38622	0.10131	2.44051
0.10167	4.36576	0.09568	4.55379	0.09762	3.911	0.10177	2.4559		0.10166	7.36462	0.09568	7.25168	0.09762	5.80123	0.10177	2.4559		0.10166	5.03556	0.09568	5.0777	0.09762	4.39432	0.10177	2.4559
0.10213	4.38553	0.09611	4.56854	0.09806	3.91153	0.10222	2.47183		0.10212	7.36943	0.09611	7.26335	0.09806	5.80473	0.10222	2.47183		0.10212	5.03789	0.09611	5.05644	0.09806	4.40215	0.10222	2.47183
0.10258	4.40153	0.09654	4.57669	0.0985	3.91291	0.10268	2.48829		0.10258	7.39915	0.09654	7.27628	0.0985	5.81705	0.10268	2.48829		0.10258	5.0348	0.09654	5.04575	0.0985	4.41667	0.10268	2.48829
0.10304	4.41694	0.09697	4.57303	0.09894	3.91907	0.10314	2.50525		0.10303	7.43175	0.09697	7.28593	0.09894	5.84309	0.10314	2.50525		0.10303	5.03461	0.09697	5.04541	0.09894	4.4303	0.10314	2.50525
0.1035	4.41005	0.0974	4.57159	0.09938	3.89509	0.10359	2.52272		0.10349	7.46357	0.0974	7.30044	0.09938	5.85557	0.10359	2.52272		0.10349	5.05049	0.0974	5.01714	0.09938	4.42187	0.10359	2.52272
0.10395	4.42235	0.09782	4.56595	0.09982	3.88745	0.10405	2.54066		0.10394	7.49339	0.09783	7.32628	0.09982	5.86315	0.10405	2.54066		0.10394	5.06306	0.09783	4.98941	0.09982	4.41277	0.10405	2.54066
0.10441	4.44054	0.09825	4.55231	0.10026	3.89939	0.10451	2.55906		0.1044	7.51868	0.09825	7.34775	0.10026	5.88048	0.10451	2.55906		0.1044	5.0758	0.09825	4.96894	0.10026	4.41863	0.10451	2.55906
0.10487	4.44156	0.09868	4.55944	0.1007	3.90608	0.10496	2.57789		0.10486	7.53442	0.09868	7.36372	0.1007	5.91211	0.10496	2.57789		0.10486	5.09003	0.09868	4.96215	0.1007	4.41015	0.10496	2.57789
0.10532	4.43774	0.09911	4.57767	0.10114	3.92025	0.10542	2.59712		0.10531	7.54294	0.09911	7.37246	0.10114	5.92705	0.10542	2.59712		0.10531	5.11371	0.09911	4.96325	0.10114	4.40918	0.10542	2.59712
0.10578	4.44344	0.09954	4.59378	0.10158	3.92973	0.10588	2.6167		0.10577	7.56025	0.09954	7.38428	0.10158	5.92683	0.10588	2.6167		0.10577	5.13047	0.09954	4.96331	0.10158	4.4205	0.10588	2.6167
0.10624	4.45185	0.09997	4.59477	0.10202	3.91678	0.10633	2.63661		0.10622	7.58805	0.09997	7.41162	0.10202	5.94172	0.10633	2.63661		0.10622	5.149	0.09997	4.95559	0.10202	4.41545	0.10633	2.63661
0.10669	4.4665	0.1004	4.59047	0.10246	3.92448	0.10679	2.65681		0.10668	7.61594	0.1004	7.43114	0.10246	5.95662	0.10679	2.65681		0.10668	5.18338	0.1004	4.97373	0.10246	4.39784	0.10679	2.65681
0.10715	4.47209	0.10083	4.60159	0.1029	3.91349	0.10724	2.67724		0.10713	7.63744	0.10083	7.40892	0.1029	5.95642	0.10724	2.67724		0.10713	5.21754	0.10083	4.99089	0.1029	4.40501	0.10724	2.67724
0.1076	4.48231	0.10126	4.62111	0.10334	3.88728	0.1077	2.69788		0.10759	7.65911	0.10126	7.38493	0.10334	5.96565	0.1077	2.69788		0.10759	5.25072	0.10126	4.98817	0.10334	4.39539	0.1077	2.69788
0.10806	4.50932	0.10169	4.62009	0.10378	3.87984	0.10816	2.71866		0.10805	7.68294	0.10169	7.38556	0.10377	5.98699	0.10816	2.71866		0.10805	5.26887	0.10169	5.00801	0.10378	4.38531	0.10816	2.71866
0.10852	4.53835	0.10212	4.60519	0.10421	3.87872	0.10861	2.73954		0.1085	7.71053	0.10212	7.41083	0.10421	6.00667	0.10861	2.73954		0.1085	5.28346	0.10212	5.03546	0.10421	4.40086	0.10861	2.73954
0.10897	4.55723	0.10255	4.59258	0.10465	3.86983	0.10907	2.76048		0.10896	7.73402	0.10255	7.43378	0.10465	6.01621	0.10907	2.76048		0.10896	5.286	0.10255	5.06281	0.10465	4.41648	0.10907	2.76048
0.10943	4.57213	0.10298	4.59586	0.10509	3.854	0.10953	2.78141		0.10941	7.75419	0.10298	7.45719	0.10509	6.03192	0.10953	2.78141		0.10941	5.29812	0.10298	5.08946	0.10509	4.42869	0.10953	2.78141
0.10989	4.59396	0.1034	4.58978	0.10553	3.85377	0.10998	2.80231		0.10987	7.77604	0.10341	7.48288	0.10553	6.02722	0.10998	2.80231		0.10987	5.31746	0.1034	5.11765	0.10553	4.44211	0.10998	2.80231
0.11034	4.60162	0.10383	4.58011	0.10597	3.85785	0.11044	2.82314		0.11033	7.7803	0.10383	7.50931	0.10597	6.02643	0.11044	2.82314		0.11033	5.34367	0.10383	5.11693	0.10597	4.42011	0.11044	2.82314
0.1108	4.62217	0.10426	4.58741	0.10641	3.84306	0.1109	2.84388		0.11078	7.78122	0.10426	7.53817	0.10641	6.05456	0.1109	2.84388		0.11078	5.37149	0.10426	5.11267	0.10641	4.38555	0.1109	2.84388
0.11126	4.63867	0.10469	4.60123	0.10685	3.84196	0.11135	2.8645		0.11124	7.79835	0.10469	7.55663	0.10685	6.07892	0.11135	2.8645		0.11124	5.39518	0.10469	5.12346	0.10685	4.39159	0.11135	2.8645
0.11171	4.66053	0.10512	4.60156	0.10729	3.83281	0.11181	2.88498		0.11169	7.80961	0.10512	7.5614	0.10729	6.08606	0.11181	2.88498		0.11169	5.40699	0.10512	5.14078	0.10729	4.40892	0.11181	2.88498
0.11217	4.6832	0.10555	4.59062	0.10773	3.83362	0.11226	2.9053		0.11215	7.81313	0.10555	7.56687	0.10773	6.08859	0.11226	2.9053		0.11215	5.43334	0.10555	5.1714	0.10773	4.42319	0.11226	2.9053
0.11262	4.70697	0.10598	4.60348	0.10817	3.85006	0.11272	2.92544		0.11261	7.8257	0.10598	7.5845	0.10817	6.11158	0.11272	2.92544		0.11261	5.46554	0.10598	5.19284	0.10817	4.43222	0.11272	2.92544
0.11308	4.73177	0.10641	4.61397	0.10861	3.86632	0.11318	2.94536		0.11306	7.84837	0.10641	7.61297	0.10861	6.13333	0.11318	2.94536		0.11306	5.48037	0.10641	5.19684	0.10861	4.4121	0.11318	2.94536
0.11354	4.75554	0.10684	4.6241	0.10905	3.87859	0.11363	2.96505		0.11352	7.87479	0.10684	7.63875	0.10905	6.16027	0.11363	2.96505		0.11352	5.48616	0.10684	5.20516	0.10905	4.40224	0.11363	2.96505
0.11399	4.77823	0.10727	4.61452	0.10949	3.87305	0.11409	2.98449		0.11397	7.89953	0.10727	7.66163	0.10949	6.17276	0.11409	2.98449		0.11397	5.5017	0.10727	5.20486	0.10949	4.3896	0.11409	2.98449
0.11445	4.8017	0.1077	4.62516	0.10993	3.86362	0.11455	3.00365		0.11443	7.90414	0.1077	7.67963	0.10993	6.16986	0.11455	3.00365		0.11443	5.49945	0.1077	5.21476	0.10993	4.39527	0.11455	3.00365
0.11491	4.80839	0.10813	4.64341	0.11037	3.86729	0.115	3.02252		0.11489	7.90233	0.10813	7.69239	0.11037	6.15609	0.115	3.02252		0.11488	5.50578	0.10813	5.23471	0.11037	4.40274	0.115	3.02252
0.11536	4.82181	0.10856	4.66688	0.11081	3.87599	0.11546	3.04109		0.11534	7.91621	0.10856	7.70929	0.11081	6.17317	0.11546	3.04109		0.11534	5.51617	0.10856	5.26418	0.11081	4.4081	0.11546	3.04109
0.11582	4.84503	0.10898	4.68845	0.11125	3.87664	0.11592	3.05933		0.1158	7.93985	0.10899	7.72302	0.11125	6.20262	0.11592	3.05933		0.1158	5.52527	0.10898	5.27829	0.11125	4.42222	0.11592	3.05933
0.11628	4.86522	0.10941	4.70894	0.11169	3.87826	0.11637	3.07723		0.11625	7.9662	0.10941	7.73374	0.11169	6.22125	0.11637	3.07723		0.11625	5.53867	0.10941	5.29155	0.11169	4.42569	0.11637	3.07723
0.11673	4.88533	0.10984	4.72557	0.11213	3.8852	0.11683	3.09478		0.11671	7.98509	0.10984	7.75079	0.11213	6.24797	0.11683	3.09478		0.11671	5.55974	0.10984	5.30997	0.11213	4.42834	0.11683	3.09478
0.11719	4.90078	0.11027	4.7307	0.11257	3.90111	0.11729	3.11197		0.11716	8.00115	0.11027	7.77271	0.11257	6.25455	0.11729	3.11197		0.11716	5.58478	0.11027	5.33539	0.11257	4.45444	0.11729	3.11197
0.11764	4.89663	0.1107	4.73402	0.11301	3.91091	0.11774	3.12879		0.11762	8.02353	0.1107	7.78648	0.11301	6.26822	0.11774	3.12879		0.11762	5.61152	0.1107	5.35767	0.11301	4.47146	0.11774	3.12879
0.1181	4.89599	0.11113	4.7279	0.11345	3.91674	0.1182	3.14523		0.11808	8.04025	0.11113	7.8011	0.11344	6.29704	0.1182	3.14523		0.11808	5.63442	0.11113	5.35558	0.11345	4.48152	0.1182	3.14523
0.11856	4.91548	0.11156	4.69846	0.11389	3.92997	0.11865	3.16128		0.11853	8.05443	0.11156	7.80503	0.11388	6.31931	0.11865	3.16128		0.11853	5.64507	0.11156	5.37211	0.11389	4.5038	0.11865	3.16128
0.11901	4.94028	0.11199	4.68047	0.11432	3.94137	0.11911	3.17693		0.11899	8.07554	0.11199	7.77449	0.11432	6.33552	0.11911	3.17693		0.11899	5.6409	0.11199	5.39249	0.11432	4.51925	0.11911	3.17693
0.11947	4.96315	0.11242	4.68056	0.11476	3.95123	0.11957	3.19219		0.11944	8.09239	0.11242	7.75233	0.11476	6.3534	0.11957	3.19219		0.11944	5.64076	0.11242	5.41303	0.11476	4.5281	0.11957	3.19219
0.11993	4.97223	0.11285	4.66995	0.1152	3.95582	0.12002	3.20705		0.1199	8.05739	0.11285	7.75565	0.1152	6.37731	0.12002	3.20705		0.1199	5.65794	0.11285	5.44318	0.1152	4.53066	0.12002	3.20705
0.12038	4.98047	0.11328	4.67691	0.11564	3.95698	0.12048	3.2215		0.12036	8.06341	0.11328	7.76801	0.11564	6.3808	0.12048	3.2215		0.12036	5.68123	0.11328	5.4666	0.11564	4.51974	0.12048	3.2215
0.12084	4.99367	0.11371	4.68783	0.11608	3.94309	0.12094	3.23555		0.12081	8.08871	0.11371	7.77659	0.11608	6.37421	0.12094	3.23555		0.12081	5.69659	0.11371	5.47795	0.11608	4.50439	0.12094	3.23555
0.1213	5.00888	0.11413	4.67374	0.11652	3.94429	0.12139	3.24919		0.12127	8.10073	0.11414	7.77616	0.11652	6.378	0.12139	3.24919		0.12127	5.69135	0.11414	5.5018	0.11652	4.51228	0.12139	3.24919
0.12175	5.00995	0.11456	4.67306	0.11696	3.95418	0.12185	3.26244		0.12172	8.10379	0.11457	7.75947	0.11696	6.39428	0.12185	3.26244		0.12172	5.69288	0.11456	5.53042	0.11696	4.49423	0.12185	3.26244
0.12221	5.01504	0.11499	4.68393	0.1174	3.9717	0.12231	3.27528		0.12218	8.10115	0.11499	7.77434	0.1174	6.41255	0.12231	3.27528		0.12218	5.69851	0.11499	5.55954	0.1174	4.49116	0.12231	3.27528
0.12267	5.02038	0.11542	4.70261	0.11784	3.98342	0.12276	3.28773		0.12264	8.09976	0.11542	7.78406	0.11784	6.42748	0.12276	3.28773		0.12264	5.6969	0.11542	5.5828	0.11784	4.50984	0.12276	3.28773
0.12312	5.03295	0.11585	4.72743	0.11828	3.98755	0.12322	3.29978		0.12309	8.11244	0.11585	7.7992	0.11828	6.43027	0.12322	3.29978		0.12309	5.70353	0.11585	5.6051	0.11828	4.5159	0.12322	3.29978
0.12358	5.04341	0.11628	4.74419	0.11872	3.98569	0.12367	3.31146		0.12355	8.13263	0.11628	7.82285	0.11872	6.43119	0.12367	3.31146		0.12355	5.70263	0.11628	5.61656	0.11872	4.52385	0.12367	3.31146
0.12403	5.06371	0.11671	4.74855	0.11916	3.98447	0.12413	3.32276		0.124	8.15119	0.11671	7.81438	0.11916	6.4437	0.12413	3.32276		0.124	5.68186	0.11671	5.59778	0.11916	4.53032	0.12413	3.32276
0.12449	5.08308	0.11714	4.76485	0.1196	3.98553	0.12459	3.33368		0.12446	8.16257	0.11714	7.8309	0.1196	6.45765	0.12459	3.33368		0.12446	5.67782	0.11714	5.59684	0.1196	4.53055	0.12459	3.33368
0.12495	5.10151	0.11757	4.78802	0.12004	3.97518	0.12504	3.34424		0.12491	8.17253	0.11757	7.85145	0.12004	6.46811	0.12504	3.34424		0.12491	5.6956	0.11757	5.60917	0.12004	4.53294	0.12504	3.34424
0.1254	5.1142	0.118	4.81252	0.12048	3.97196	0.1255	3.35445		0.12537	8.19185	0.118	7.86461	0.12048	6.50398	0.1255	3.35445		0.12537	5.71634	0.118	5.62643	0.12048	4.54092	0.1255	3.35445
0.12586	5.1088	0.11843	4.83711	0.12092	3.96123	0.12596	3.3643		0.12583	8.21747	0.11843	7.87717	0.12092	6.52519	0.12596	3.3643		0.12583	5.73413	0.11843	5.6494	0.12092	4.53529	0.12596	3.3643
0.12632	5.11505	0.11886	4.85335	0.12136	3.95495	0.12641	3.37382		0.12628	8.23923	0.11886	7.88777	0.12136	6.53346	0.12641	3.37382		0.12628	5.73754	0.11886	5.66928	0.12136	4.52956	0.12641	3.37382
0.12677	5.1231	0.11929	4.8365	0.1218	3.95528	0.12687	3.38301		0.12674	8.26251	0.11929	7.89472	0.1218	6.55766	0.12687	3.38301		0.12674	5.7307	0.11929	5.68195	0.1218	4.54205	0.12687	3.38301
0.12723	5.11142	0.11971	4.81276	0.12224	3.96136	0.12733	3.39187		0.12719	8.28832	0.11972	7.90074	0.12224	6.56732	0.12733	3.39187		0.12719	5.73529	0.11971	5.66903	0.12224	4.5496	0.12733	3.39187
0.12769	5.11223	0.12014	4.8167	0.12268	3.96298	0.12778	3.40044		0.12765	8.31234	0.12014	7.90877	0.12268	6.57573	0.12778	3.40044		0.12765	5.74229	0.12014	5.67185	0.12268	4.55005	0.12778	3.40044
0.12814	5.12214	0.12057	4.83144	0.12312	3.97161	0.12824	3.4087		0.12811	8.33868	0.12057	7.92512	0.12312	6.59471	0.12824	3.4087		0.12811	5.75885	0.12057	5.68253	0.12312	4.55385	0.12824	3.4087
0.1286	5.13607	0.121	4.85325	0.12356	3.9765	0.12869	3.41668		0.12856	8.36701	0.121	7.94963	0.12355	6.61272	0.12869	3.41668		0.12856	5.77812	0.121	5.70036	0.12356	4.56042	0.12869	3.41668
0.12905	5.15283	0.12143	4.87575	0.12399	3.95609	0.12915	3.4244		0.12902	8.3887	0.12143	7.97562	0.12399	6.60941	0.12915	3.4244		0.12902	5.79524	0.12143	5.72132	0.124	4.55348	0.12915	3.4244
0.12951	5.15774	0.12186	4.89324	0.12443	3.94766	0.12961	3.43185		0.12947	8.40155	0.12186	7.98626	0.12443	6.62457	0.12961	3.43185		0.12947	5.81056	0.12186	5.74583	0.12443	4.54935	0.12961	3.43185
0.12997	5.15404	0.12229	4.86672	0.12487	3.94642	0.13006	3.43906		0.12993	8.41347	0.12229	7.97652	0.12487	6.63193	0.13006	3.43906		0.12993	5.8256	0.12229	5.76648	0.12487	4.55473	0.13006	3.43906
0.13042	5.14937	0.12272	4.86798	0.12531	3.94777	0.13052	3.44604		0.13039	8.42485	0.12272	7.99218	0.12531	6.63714	0.13052	3.44604		0.13039	5.84023	0.12272	5.77275	0.12531	4.56431	0.13052	3.44604
0.13088	5.13567	0.12315	4.88876	0.12575	3.9416	0.13098	3.4528		0.13084	8.43789	0.12315	8.01475	0.12575	6.64978	0.13098	3.4528		0.13084	5.85281	0.12315	5.78037	0.12575	4.56891	0.13098	3.4528
0.13134	5.14103	0.12358	4.91213	0.12619	3.94881	0.13143	3.45934		0.1313	8.43582	0.12358	8.02836	0.12619	6.66257	0.13143	3.45934		0.1313	5.8653	0.12358	5.78538	0.12619	4.59143	0.13143	3.45934
0.13179	5.11927	0.12401	4.93206	0.12663	3.95783	0.13189	3.4657		0.13175	8.46557	0.12401	8.03759	0.12663	6.68025	0.13189	3.4657		0.13175	5.87748	0.12401	5.79261	0.12663	4.60211	0.13189	3.4657
0.13225	5.11493	0.12444	4.95261	0.12707	3.97254	0.13235	3.47187		0.13221	8.47466	0.12444	8.03891	0.12707	6.70594	0.13235	3.47187		0.13221	5.89009	0.12444	5.80811	0.12707	4.6073	0.13235	3.47187
0.13271	5.12607	0.12487	4.9738	0.12751	3.98835	0.1328	3.47787		0.13267	8.48376	0.12487	8.02657	0.12751	6.72889	0.1328	3.47787		0.13266	5.90113	0.12487	5.82733	0.12751	4.62757	0.1328	3.47787
0.13316	5.13472	0.12529	4.99442	0.12795	4.00257	0.13326	3.48372		0.13312	8.50326	0.1253	8.04355	0.12795	6.74109	0.13326	3.48372		0.13312	5.91025	0.12529	5.84881	0.12795	4.63732	0.13326	3.48372
0.13362	5.14586	0.12572	5.01494	0.12839	4.01871	0.13371	3.48942		0.13358	8.52881	0.12572	8.03308	0.12839	6.74918	0.13371	3.48942		0.13358	5.91969	0.12572	5.86975	0.12839	4.63647	0.13371	3.48942
0.13407	5.16003	0.12615	5.03431	0.12883	4.02396	0.13417	3.49499		0.13403	8.5548	0.12615	8.0102	0.12883	6.77823	0.13417	3.49499		0.13403	5.93178	0.12615	5.88562	0.12883	4.63556	0.13417	3.49499
0.13453	5.1777	0.12658	5.0536	0.12927	4.03727	0.13463	3.50045		0.13449	8.56909	0.12658	8.02641	0.12927	6.7945	0.13463	3.50045		0.13449	5.94535	0.12658	5.8976	0.12927	4.64972	0.13463	3.50045
0.13499	5.19633	0.12701	5.0644	0.12971	4.03959	0.13508	3.5058		0.13494	8.58119	0.12701	8.04745	0.12971	6.81902	0.13508	3.5058		0.13494	5.95946	0.12701	5.91042	0.12971	4.66202	0.13508	3.5058
0.13544	5.1984	0.12744	5.06706	0.13015	4.04489	0.13554	3.51105		0.1354	8.56593	0.12744	8.07407	0.13015	6.79891	0.13554	3.51105		0.1354	5.97314	0.12744	5.92438	0.13015	4.68364	0.13554	3.51105
0.1359	5.18953	0.12787	5.07416	0.13059	4.01754	0.136	3.51623		0.13586	8.59993	0.12787	8.10109	0.13059	6.77476	0.136	3.51623		0.13586	5.98599	0.12787	5.93827	0.13059	4.69978	0.136	3.51623
0.13636	5.18587	0.1283	5.08109	0.13103	3.99631	0.13645	3.52134		0.13631	8.62938	0.1283	8.11539	0.13103	6.77795	0.13645	3.52134		0.13631	5.99756	0.1283	5.93631	0.13103	4.7135	0.13645	3.52134
0.13681	5.20293	0.12873	5.08673	0.13147	3.9769	0.13691	3.52638		0.13677	8.65971	0.12873	8.12698	0.13147	6.77773	0.13691	3.52638		0.13677	5.99861	0.12873	5.92824	0.13147	4.73726	0.13691	3.52638
0.13727	5.20701	0.12916	5.09959	0.13191	3.96618	0.13737	3.53139		0.13722	8.6832	0.12916	8.14689	0.13191	6.78645	0.13737	3.53139		0.13722	6.00326	0.12916	5.92882	0.13191	4.75368	0.13737	3.53139
0.13773	5.20514	0.12959	5.10145	0.13235	3.97749	0.13782	3.53636		0.13768	8.70572	0.12959	8.17156	0.13235	6.79806	0.13782	3.53636		0.13768	6.01365	0.12959	5.94033	0.13235	4.76851	0.13782	3.53636
0.13818	5.18258	0.13002	5.07782	0.13279	3.98439	0.13828	3.5413		0.13814	8.7141	0.13002	8.19866	0.13279	6.7894	0.13828	3.5413		0.13814	6.01803	0.13002	5.95615	0.13279	4.79571	0.13828	3.5413
0.13864	5.18464	0.13044	5.08153	0.13323	3.97775	0.13874	3.54623		0.13859	8.7476	0.13045	8.2261	0.13323	6.81696	0.13874	3.54623		0.13859	6.0241	0.13045	5.9634	0.13323	4.80758	0.13874	3.54623
0.13909	5.16486	0.13087	5.09862	0.13367	3.96625	0.13919	3.55117		0.13905	8.7691	0.13088	8.24988	0.13366	6.83226	0.13919	3.55117		0.13905	6.02893	0.13087	5.96096	0.13367	4.77171	0.13919	3.55117
0.13955	5.16992	0.1313	5.11913	0.1341	3.94905	0.13965	3.55612		0.1395	8.78323	0.1313	8.22806	0.1341	6.83556	0.13965	3.55612		0.1395	6.03123	0.1313	5.96278	0.13411	4.77282	0.13965	3.55612
0.14001	5.1865	0.13173	5.13717	0.13454	3.94599	0.1401	3.5611		0.13996	8.81064	0.13173	8.22236	0.13454	6.86949	0.1401	3.5611		0.13996	6.04102	0.13173	5.97529	0.13454	4.78561	0.1401	3.5611
0.14046	5.1983	0.13216	5.15121	0.13498	3.9572	0.14056	3.56613		0.14042	8.83569	0.13216	8.24586	0.13498	6.89176	0.14056	3.56613		0.14041	6.05555	0.13216	5.99131	0.13498	4.80208	0.14056	3.56613
0.14092	5.21016	0.13259	5.16021	0.13542	3.9666	0.14102	3.57123		0.14087	8.85758	0.13259	8.2613	0.13542	6.88453	0.14102	3.57123		0.14087	6.06922	0.13259	6.00805	0.13542	4.8095	0.14102	3.57123
0.14138	5.22259	0.13302	5.15224	0.13586	3.97575	0.14147	3.57641		0.14133	8.88201	0.13302	8.27528	0.13586	6.92465	0.14147	3.57641		0.14133	6.07584	0.13302	6.01804	0.13586	4.82695	0.14147	3.57641
0.14183	5.23443	0.13345	5.13863	0.1363	3.99517	0.14193	3.58169		0.14178	8.9013	0.13345	8.29892	0.1363	6.92118	0.14193	3.58169		0.14178	6.07939	0.13345	6.02422	0.1363	4.84673	0.14193	3.58169
0.14229	5.24673	0.13388	5.14938	0.13674	4.01437	0.14239	3.58709		0.14224	8.91738	0.13388	8.31975	0.13674	6.94895	0.14239	3.58709		0.14224	6.08063	0.13388	6.03694	0.13674	4.85621	0.14239	3.58709
0.14275	5.25885	0.13431	5.16114	0.13718	4.03406	0.14284	3.59261		0.14269	8.95116	0.13431	8.3311	0.13718	6.96933	0.14284	3.59261		0.14269	6.08261	0.13431	6.04736	0.13718	4.85296	0.14284	3.59261
0.1432	5.2671	0.13474	5.16324	0.13762	4.05653	0.1433	3.59829		0.14315	8.96625	0.13474	8.30574	0.13762	6.98028	0.1433	3.59829		0.14315	6.05841	0.13474	6.04972	0.13762	4.85056	0.1433	3.59829
0.14366	5.25457	0.13517	5.16568	0.13806	4.04256	0.14376	3.60411		0.14361	8.99014	0.13517	8.29071	0.13806	6.99617	0.14376	3.60411		0.14361	6.06825	0.13517	6.05085	0.13806	4.84518	0.14376	3.60411
0.14412	5.25215	0.1356	5.17734	0.1385	4.0295	0.14421	3.61011		0.14406	9.00492	0.1356	8.29813	0.1385	7.01227	0.14421	3.61011		0.14406	6.08733	0.1356	6.05409	0.1385	4.84911	0.14421	3.61011
0.14457	5.25803	0.13602	5.19057	0.13894	4.05163	0.14467	3.61629		0.14452	9.02374	0.13603	8.30834	0.13894	7.02152	0.14467	3.61629		0.14452	6.10563	0.13602	6.05962	0.13894	4.85887	0.14467	3.61629
0.14503	5.24119	0.13645	5.19853	0.13938	4.06677	0.14512	3.62265		0.14497	9.03994	0.13646	8.32038	0.13938	7.04757	0.14512	3.62265		0.14497	6.11208	0.13645	6.07411	0.13938	4.86818	0.14512	3.62265
0.14548	5.23958	0.13688	5.20584	0.13982	4.06812	0.14558	3.62922		0.14543	9.07251	0.13688	8.33333	0.13982	7.06752	0.14558	3.62922		0.14543	6.11828	0.13688	6.06936	0.13982	4.87887	0.14558	3.62922
0.14594	5.24293	0.13731	5.21885	0.14026	4.08627	0.14604	3.636		0.14589	9.09395	0.13731	8.3522	0.14026	7.09242	0.14604	3.636		0.14589	6.12782	0.13731	6.06242	0.14026	4.89315	0.14604	3.636
0.1464	5.25463	0.13774	5.23422	0.1407	4.10491	0.14649	3.643		0.14634	9.11947	0.13774	8.37098	0.1407	7.11568	0.14649	3.643		0.14634	6.13967	0.13774	6.07415	0.1407	4.90703	0.14649	3.643
0.14685	5.27197	0.13817	5.25173	0.14114	4.11526	0.14695	3.65023		0.1468	9.14616	0.13817	8.38726	0.14114	7.13872	0.14695	3.65023		0.1468	6.13582	0.13817	6.08305	0.14114	4.92186	0.14695	3.65023
0.14731	5.28813	0.1386	5.2694	0.14158	4.13441	0.14741	3.6577		0.14725	9.15989	0.1386	8.40272	0.14158	7.15902	0.14741	3.6577		0.14725	6.13465	0.1386	6.09044	0.14158	4.93633	0.14741	3.6577
0.14777	5.30088	0.13903	5.2873	0.14202	4.13958	0.14786	3.66542		0.14771	9.17094	0.13903	8.42017	0.14202	7.16942	0.14786	3.66542		0.14771	6.14629	0.13903	6.08605	0.14202	4.94796	0.14786	3.66542
0.14822	5.31297	0.13946	5.3046	0.14246	4.14557	0.14832	3.67339		0.14817	9.19838	0.13946	8.44162	0.14246	7.19009	0.14832	3.67339		0.14817	6.15553	0.13946	6.07285	0.14246	4.94765	0.14832	3.67339
0.14868	5.32376	0.13989	5.3206	0.1429	4.16618	0.14878	3.68162		0.14862	9.21408	0.13989	8.46626	0.1429	7.20655	0.14878	3.68162		0.14862	6.16163	0.13989	6.06607	0.1429	4.9546	0.14878	3.68162
0.14914	5.33277	0.14032	5.33154	0.14334	4.16403	0.14923	3.69012		0.14908	9.24052	0.14032	8.49307	0.14333	7.21709	0.14923	3.69012		0.14908	6.16858	0.14032	6.06612	0.14334	4.96372	0.14923	3.69012
0.14959	5.34672	0.14075	5.33402	0.14378	4.15461	0.14969	3.6989		0.14953	9.25916	0.14075	8.52086	0.14377	7.15767	0.14969	3.6989		0.14953	6.17284	0.14075	6.07569	0.14378	4.97157	0.14969	3.6989
0.15005	5.36285	0.14118	5.3342	0.14421	4.16861	0.15014	3.70796		0.14999	9.26142	0.14118	8.54578	0.14421	7.15287	0.15014	3.70796		0.14999	6.18057	0.14118	6.09381	0.14422	4.9776	0.15014	3.70796
0.1505	5.37462	0.1416	5.33583	0.14465	4.18546	0.1506	3.7173		0.15045	9.24545	0.14161	8.56587	0.14465	7.16383	0.1506	3.7173		0.15044	6.17288	0.1416	6.11092	0.14465	4.98383	0.1506	3.7173
0.15096	5.38194	0.14203	5.34473	0.14509	4.19362	0.15106	3.72694		0.1509	9.25801	0.14204	8.58373	0.14509	7.15142	0.15106	3.72694		0.1509	6.15463	0.14203	6.12474	0.14509	4.99397	0.15106	3.72694
0.15142	5.39789	0.14246	5.35523	0.14553	4.20652	0.15151	3.73686		0.15136	9.2775	0.14246	8.6058	0.14553	7.15147	0.15151	3.73686		0.15136	6.15185	0.14246	6.12839	0.14553	5.00283	0.15151	3.73686
0.15187	5.41858	0.14289	5.35258	0.14597	4.21554	0.15197	3.74709		0.15181	9.29587	0.14289	8.62994	0.14597	7.16247	0.15197	3.74709		0.15181	6.1528	0.14289	6.10014	0.14597	5.01269	0.15197	3.74709
0.15233	5.4384	0.14332	5.31146	0.14641	4.2298	0.15243	3.75762		0.15227	9.30904	0.14332	8.65388	0.14641	7.17202	0.15243	3.75762		0.15227	6.13308	0.14332	6.08874	0.14641	5.02665	0.15243	3.75762
0.15279	5.45169	0.14375	5.29833	0.14685	4.25283	0.15288	3.76845		0.15272	9.32509	0.14375	8.6777	0.14685	7.17916	0.15288	3.76845		0.15272	6.12748	0.14375	6.09938	0.14685	5.04132	0.15288	3.76845
0.15324	5.46403	0.14418	5.29447	0.14729	4.25731	0.15334	3.77959		0.15318	9.34427	0.14418	8.70091	0.14729	7.1889	0.15334	3.77959		0.15318	6.13254	0.14418	6.10715	0.14729	5.05557	0.15334	3.77959
0.1537	5.47929	0.14461	5.30202	0.14773	4.25983	0.1538	3.79103		0.15364	9.36536	0.14461	8.7234	0.14773	7.20574	0.1538	3.79103		0.15364	6.13445	0.14461	6.11109	0.14773	5.06988	0.1538	3.79103
0.15416	5.48744	0.14504	5.31785	0.14817	4.26477	0.15425	3.80277		0.15409	9.38436	0.14504	8.74554	0.14817	7.22768	0.15425	3.80277		0.15409	6.14726	0.14504	6.10451	0.14817	5.08361	0.15425	3.80277
0.15461	5.49568	0.14547	5.33085	0.14861	4.2616	0.15471	3.81482		0.15455	9.40052	0.14547	8.76865	0.14861	7.24765	0.15471	3.81482		0.15455	6.1633	0.14547	6.10751	0.14861	5.09131	0.15471	3.81482
0.15507	5.50335	0.1459	5.33895	0.14905	4.26405	0.15516	3.82717		0.155	9.41733	0.1459	8.7921	0.14905	7.26514	0.15516	3.82717		0.155	6.18619	0.1459	6.11844	0.14905	5.098	0.15516	3.82717
0.15552	5.52063	0.14633	5.3439	0.14949	4.27895	0.15562	3.83982		0.15546	9.43715	0.14633	8.81514	0.14949	7.28438	0.15562	3.83982		0.15546	6.21017	0.14633	6.13154	0.14949	5.10732	0.15562	3.83982
0.15598	5.53466	0.14676	5.34031	0.14993	4.28899	0.15608	3.85276		0.15592	9.45832	0.14676	8.83511	0.14993	7.30425	0.15608	3.85276		0.15592	6.23017	0.14676	6.14512	0.14993	5.10867	0.15608	3.85276
0.15644	5.52885	0.14718	5.32922	0.15037	4.29456	0.15653	3.866		0.15637	9.48033	0.14719	8.85226	0.15037	7.32443	0.15653	3.866		0.15637	6.24571	0.14718	6.16198	0.15037	5.10859	0.15653	3.866
0.15689	5.50935	0.14761	5.31554	0.15081	4.29932	0.15699	3.87951		0.15683	9.50208	0.14762	8.86708	0.15081	7.34481	0.15699	3.87951		0.15683	6.26383	0.14761	6.17192	0.15081	5.1097	0.15699	3.87951
0.15735	5.50066	0.14804	5.32447	0.15125	4.29274	0.15745	3.89331		0.15728	9.52238	0.14804	8.88176	0.15125	7.36619	0.15745	3.89331		0.15728	6.28287	0.14804	6.16781	0.15125	5.11832	0.15745	3.89331
0.15781	5.49358	0.14847	5.34512	0.15169	4.27755	0.1579	3.90737		0.15774	9.54109	0.14847	8.89971	0.15169	7.38697	0.1579	3.90737		0.15774	6.30383	0.14847	6.17271	0.15169	5.12951	0.1579	3.90737
0.15826	5.49523	0.1489	5.36178	0.15213	4.27671	0.15836	3.92169		0.1582	9.55937	0.1489	8.92047	0.15213	7.40835	0.15836	3.92169		0.15819	6.32745	0.1489	6.17905	0.15213	5.14249	0.15836	3.92169
0.15872	5.51139	0.14933	5.37391	0.15257	4.2829	0.15882	3.93625		0.15865	9.57816	0.14933	8.943	0.15257	7.4268	0.15882	3.93625		0.15865	6.35289	0.14933	6.18019	0.15257	5.1456	0.15882	3.93625
0.15918	5.52447	0.14976	5.37215	0.15301	4.2923	0.15927	3.95106		0.15911	9.59728	0.14976	8.96	0.15301	7.44073	0.15927	3.95106		0.15911	6.37862	0.14976	6.18206	0.15301	5.1397	0.15927	3.95106
0.15963	5.53403	0.15019	5.37814	0.15345	4.30479	0.15973	3.96608		0.15956	9.61733	0.15019	8.96828	0.15344	7.45024	0.15973	3.96608		0.15956	6.40369	0.15019	6.18081	0.15345	5.14039	0.15973	3.96608
0.16009	5.54461	0.15062	5.39158	0.15389	4.30729	0.16019	3.98132		0.16002	9.63898	0.15062	8.9714	0.15388	7.46027	0.16019	3.98132		0.16002	6.42755	0.15062	6.13801	0.15389	5.14854	0.16019	3.98132
0.16055	5.55672	0.15105	5.4072	0.15432	4.31646	0.16064	3.99675		0.16047	9.661	0.15105	8.97713	0.15432	7.4734	0.16064	3.99675		0.16047	6.4503	0.15105	6.11935	0.15433	5.16075	0.16064	3.99675
0.161	5.56819	0.15148	5.40261	0.15476	4.33189	0.1611	4.01236		0.16093	9.68288	0.15148	8.99432	0.15476	7.47843	0.1611	4.01236		0.16093	6.4708	0.15148	6.10432	0.15476	5.17404	0.1611	4.01236
0.16146	5.58284	0.15191	5.40418	0.1552	4.3352	0.16155	4.02813		0.16139	9.70513	0.15191	9.01296	0.1552	7.46627	0.16155	4.02813		0.16139	6.48654	0.15191	6.11244	0.1552	5.18607	0.16155	4.02813
0.16191	5.59506	0.15233	5.4198	0.15564	4.34097	0.16201	4.04404		0.16184	9.72803	0.15234	9.03079	0.15564	7.46565	0.16201	4.04404		0.16184	6.4973	0.15234	6.1282	0.15564	5.19553	0.16201	4.04404
0.16237	5.60303	0.15276	5.43291	0.15608	4.35308	0.16247	4.06008		0.1623	9.75145	0.15277	9.04635	0.15608	7.47831	0.16247	4.06008		0.1623	6.50666	0.15276	6.13823	0.15608	5.2026	0.16247	4.06008
0.16283	5.60832	0.15319	5.44785	0.15652	4.36778	0.16292	4.07623		0.16275	9.77525	0.15319	9.06097	0.15652	7.4956	0.16292	4.07623		0.16275	6.51821	0.15319	6.14821	0.15652	5.20748	0.16292	4.07623
0.16328	5.6218	0.15362	5.46413	0.15696	4.37693	0.16338	4.09247		0.16321	9.79892	0.15362	9.07701	0.15696	7.51051	0.16338	4.09247		0.16321	6.53341	0.15362	6.16486	0.15696	5.19363	0.16338	4.09247
0.16374	5.63521	0.15405	5.48102	0.1574	4.38141	0.16384	4.10877		0.16367	9.82193	0.15405	9.09526	0.1574	7.52331	0.16384	4.10877		0.16367	6.54425	0.15405	6.17975	0.1574	5.1945	0.16384	4.10877
0.1642	5.64438	0.15448	5.49795	0.15784	4.36304	0.16429	4.12512		0.16412	9.84004	0.15448	9.11595	0.15784	7.53767	0.16429	4.12512		0.16412	6.55527	0.15448	6.18315	0.15784	5.20506	0.16429	4.12512
0.16465	5.65808	0.15491	5.51516	0.15828	4.33381	0.16475	4.14149		0.16458	9.83645	0.15491	9.13708	0.15828	7.55314	0.16475	4.14149		0.16458	6.52246	0.15491	6.19828	0.15828	5.21623	0.16475	4.14149
0.16511	5.67577	0.15534	5.53218	0.15872	4.34231	0.16521	4.15786		0.16503	9.82606	0.15534	9.15819	0.15872	7.56998	0.16521	4.15786		0.16503	6.51644	0.15534	6.21487	0.15872	5.2228	0.16521	4.15786
0.16557	5.69118	0.15577	5.54895	0.15916	4.35349	0.16566	4.17423		0.16549	9.82423	0.15577	9.17954	0.15916	7.58781	0.16566	4.17423		0.16549	6.53144	0.15577	6.22989	0.15916	5.22202	0.16566	4.17423
0.16602	5.70643	0.1562	5.56286	0.1596	4.36534	0.16612	4.19056		0.16595	9.84023	0.1562	9.20101	0.1596	7.60565	0.16612	4.19056		0.16594	6.553	0.1562	6.24576	0.1596	5.21074	0.16612	4.19056
0.16648	5.72291	0.15663	5.56883	0.16004	4.37685	0.16657	4.20686		0.1664	9.86218	0.15663	9.22237	0.16004	7.6223	0.16657	4.20686		0.1664	6.57545	0.15663	6.2597	0.16004	5.20431	0.16657	4.20686
0.16693	5.74069	0.15706	5.57014	0.16048	4.3892	0.16703	4.2231		0.16686	9.88333	0.15706	9.23988	0.16048	7.63485	0.16703	4.2231		0.16686	6.59691	0.15706	6.26607	0.16048	5.21113	0.16703	4.2231
0.16739	5.75979	0.15749	5.57719	0.16092	4.39913	0.16749	4.23929		0.16731	9.90136	0.15749	9.2526	0.16092	7.64639	0.16749	4.23929		0.16731	6.61688	0.15749	6.25769	0.16092	5.21888	0.16749	4.23929
0.16785	5.77868	0.15791	5.59288	0.16136	4.40761	0.16794	4.25541		0.16777	9.91636	0.15792	9.26375	0.16136	7.65964	0.16794	4.25541		0.16777	6.63673	0.15791	6.26916	0.16136	5.22162	0.16794	4.25541
0.1683	5.7973	0.15834	5.61361	0.1618	4.41581	0.1684	4.27145		0.16822	9.9299	0.15835	9.27585	0.1618	7.67414	0.1684	4.27145		0.16822	6.65651	0.15834	6.24955	0.1618	5.21894	0.1684	4.27145
0.16876	5.81548	0.15877	5.63157	0.16224	4.42332	0.16886	4.28741		0.16868	9.94121	0.15877	9.28888	0.16224	7.68806	0.16886	4.28741		0.16868	6.67611	0.15877	6.23842	0.16224	5.20757	0.16886	4.28741
0.16922	5.83225	0.1592	5.6486	0.16268	4.42329	0.16931	4.30326		0.16914	9.95156	0.1592	9.3031	0.16268	7.70136	0.16931	4.30326		0.16914	6.69549	0.1592	6.2356	0.16268	5.20124	0.16931	4.30326
0.16967	5.84736	0.15963	5.66514	0.16312	4.40656	0.16977	4.319		0.16959	9.9618	0.15963	9.31675	0.16312	7.71463	0.16977	4.319		0.16959	6.71464	0.15963	6.24677	0.16312	5.21096	0.16977	4.319
0.17013	5.82605	0.16006	5.68196	0.16356	4.41022	0.17023	4.33463		0.17005	9.96954	0.16006	9.3305	0.16355	7.7284	0.17023	4.33463		0.17005	6.73044	0.16006	6.25671	0.16356	5.22234	0.17023	4.33463
0.17059	5.83747	0.16049	5.69949	0.164	4.41959	0.17068	4.35013		0.1705	9.9758	0.16049	9.34403	0.16399	7.73963	0.17068	4.35013		0.1705	6.74502	0.16049	6.26639	0.164	5.23325	0.17068	4.35013
0.17104	5.85204	0.16092	5.71547	0.16443	4.42505	0.17114	4.36549		0.17096	9.98094	0.16092	9.35743	0.16443	7.74644	0.17114	4.36549		0.17096	6.76334	0.16092	6.28413	0.16444	5.24598	0.17114	4.36549
0.1715	5.85418	0.16135	5.71943	0.16487	4.43083	0.17159	4.38071		0.17142	9.9873	0.16135	9.37267	0.16487	7.73907	0.17159	4.38071		0.17142	6.78353	0.16135	6.29999	0.16487	5.25961	0.17159	4.38071
0.17196	5.86841	0.16178	5.71534	0.16531	4.43923	0.17205	4.39578		0.17187	9.99778	0.16178	9.38839	0.16531	7.72955	0.17205	4.39578		0.17187	6.80174	0.16178	6.30287	0.16531	5.27254	0.17205	4.39578
0.17241	5.88511	0.16221	5.71632	0.16575	4.45093	0.17251	4.41069		0.17233	10.0116	0.16221	9.39956	0.16575	7.72392	0.17251	4.41069		0.17233	6.81315	0.16221	6.30806	0.16575	5.27904	0.17251	4.41069
0.17287	5.89974	0.16264	5.73113	0.16619	4.46127	0.17296	4.42544		0.17278	10.028	0.16264	9.40793	0.16619	7.73261	0.17296	4.42544		0.17278	6.82452	0.16264	6.32671	0.16619	5.28103	0.17296	4.42544
0.17332	5.91597	0.16307	5.74297	0.16663	4.47022	0.17342	4.44002		0.17324	10.0443	0.16307	9.4211	0.16663	7.74713	0.17342	4.44002		0.17324	6.84154	0.16307	6.34891	0.16663	5.28676	0.17342	4.44002
0.17378	5.93513	0.16349	5.74861	0.16707	4.46896	0.17388	4.45442		0.1737	10.0603	0.1635	9.43818	0.16707	7.76232	0.17388	4.45442		0.17369	6.85932	0.16349	6.36519	0.16707	5.28875	0.17388	4.45442
0.17424	5.95522	0.16392	5.75713	0.16751	4.47059	0.17433	4.46865		0.17415	10.0793	0.16393	9.45562	0.16751	7.77948	0.17433	4.46865		0.17415	6.87587	0.16392	6.37438	0.16751	5.27495	0.17433	4.46865
0.17469	5.97278	0.16435	5.76805	0.16795	4.48051	0.17479	4.48269		0.17461	10.101	0.16435	9.47203	0.16795	7.7968	0.17479	4.48269		0.17461	6.89309	0.16435	6.38072	0.16795	5.25463	0.17479	4.48269
0.17515	5.98741	0.16478	5.77741	0.16839	4.48946	0.17525	4.49654		0.17506	10.1252	0.16478	9.48502	0.16839	7.80787	0.17525	4.49654		0.17506	6.90947	0.16478	6.39273	0.16839	5.2563	0.17525	4.49654
0.17561	6.00108	0.16521	5.79346	0.16883	4.49693	0.1757	4.51019		0.17552	10.1511	0.16521	9.48485	0.16883	7.8212	0.1757	4.51019		0.17552	6.92038	0.16521	6.40175	0.16883	5.26892	0.1757	4.51019
0.17606	6.01174	0.16564	5.81219	0.16927	4.50883	0.17616	4.52365		0.17598	10.1758	0.16564	9.49561	0.16927	7.83817	0.17616	4.52365		0.17597	6.92263	0.16564	6.40711	0.16927	5.27922	0.17616	4.52365
0.17652	6.02934	0.16607	5.82856	0.16971	4.52055	0.17662	4.53692		0.17643	10.1996	0.16607	9.51666	0.16971	7.8532	0.17662	4.53692		0.17643	6.8876	0.16607	6.42104	0.16971	5.26068	0.17662	4.53692
0.17698	6.04875	0.1665	5.83594	0.17015	4.53166	0.17707	4.54998		0.17689	10.2228	0.1665	9.53724	0.17015	7.8707	0.17707	4.54998		0.17689	6.89293	0.1665	6.43862	0.17015	5.25092	0.17707	4.54998
0.17743	6.06665	0.16693	5.83264	0.17059	4.53985	0.17753	4.56284		0.17734	10.2435	0.16693	9.55629	0.17059	7.88786	0.17753	4.56284		0.17734	6.9058	0.16693	6.45765	0.17059	5.25439	0.17753	4.56284
0.17789	6.08255	0.16736	5.83377	0.17103	4.54706	0.17798	4.57549		0.1778	10.2594	0.16736	9.57409	0.17103	7.90501	0.17798	4.57549		0.1778	6.91591	0.16736	6.47464	0.17103	5.26989	0.17798	4.57549
0.17834	6.09896	0.16779	5.84122	0.17147	4.55451	0.17844	4.58794		0.17825	10.274	0.16779	9.59215	0.17147	7.92155	0.17844	4.58794		0.17825	6.92416	0.16779	6.49321	0.17147	5.28363	0.17844	4.58794
0.1788	6.11536	0.16822	5.85888	0.17191	4.55697	0.1789	4.60019		0.17871	10.2896	0.16822	9.61053	0.17191	7.91367	0.1789	4.60019		0.17871	6.92977	0.16822	6.51299	0.17191	5.29341	0.1789	4.60019
0.17926	6.13167	0.16864	5.8814	0.17235	4.55772	0.17935	4.61223		0.17917	10.3055	0.16865	9.62915	0.17235	7.8843	0.17935	4.61223		0.17917	6.93298	0.16865	6.53297	0.17235	5.30022	0.17935	4.61223
0.17971	6.14218	0.16907	5.89934	0.17279	4.56492	0.17981	4.62406		0.17962	10.3183	0.16908	9.6479	0.17279	7.89292	0.17981	4.62406		0.17962	6.93548	0.16907	6.55113	0.17279	5.30185	0.17981	4.62406
0.18017	6.14996	0.1695	5.91474	0.17323	4.57723	0.18027	4.63569		0.18008	10.3298	0.16951	9.66614	0.17323	7.88536	0.18027	4.63569		0.18008	6.93106	0.1695	6.56347	0.17323	5.30162	0.18027	4.63569
0.18063	6.16495	0.16993	5.92887	0.17367	4.59052	0.18072	4.64712		0.18053	10.3461	0.16993	9.68352	0.17366	7.86874	0.18072	4.64712		0.18053	6.93899	0.16993	6.57193	0.17367	5.30456	0.18072	4.64712
0.18108	6.18165	0.17036	5.94255	0.17411	4.60035	0.18118	4.65834		0.18099	10.3684	0.17036	9.70162	0.1741	7.87452	0.18118	4.65834		0.18099	6.95649	0.17036	6.58204	0.17411	5.31765	0.18118	4.65834
0.18154	6.19855	0.17079	5.95915	0.17455	4.60844	0.18164	4.66937		0.18145	10.3929	0.17079	9.71868	0.17454	7.8861	0.18164	4.66937		0.18145	6.97558	0.17079	6.59431	0.17455	5.33444	0.18164	4.66937
0.182	6.21516	0.17122	5.96937	0.17498	4.61757	0.18209	4.6802		0.1819	10.4163	0.17122	9.7343	0.17498	7.9054	0.18209	4.6802		0.1819	6.99374	0.17122	6.60407	0.17498	5.35109	0.18209	4.6802
0.18245	6.22826	0.17165	5.97287	0.17542	4.62714	0.18255	4.69083		0.18236	10.4382	0.17165	9.75312	0.17542	7.92528	0.18255	4.69083		0.18236	7.01089	0.17165	6.61217	0.17542	5.3652	0.18255	4.69083
0.18291	6.23545	0.17208	5.98301	0.17586	4.63633	0.183	4.70128		0.18281	10.4589	0.17208	9.77603	0.17586	7.94353	0.183	4.70128		0.18281	7.02692	0.17208	6.62641	0.17586	5.37461	0.183	4.70128
0.18337	6.24323	0.17251	5.99457	0.1763	4.64331	0.18346	4.71153		0.18327	10.4789	0.17251	9.79808	0.1763	7.96104	0.18346	4.71153		0.18327	7.03855	0.17251	6.6439	0.1763	5.37905	0.18346	4.71153
0.18382	6.25584	0.17294	6.00657	0.17674	4.63207	0.18392	4.72161		0.18373	10.4986	0.17294	9.81651	0.17674	7.97896	0.18392	4.72161		0.18372	7.04369	0.17294	6.66288	0.17674	5.38195	0.18392	4.72161
0.18428	6.27163	0.17337	6.00153	0.17718	4.62894	0.18437	4.7315		0.18418	10.5191	0.17337	9.832	0.17718	7.99404	0.18437	4.7315		0.18418	7.05423	0.17337	6.68193	0.17718	5.38565	0.18437	4.7315
0.18473	6.28846	0.1738	5.99029	0.17762	4.63219	0.18483	4.74123		0.18464	10.54	0.1738	9.84575	0.17762	7.98839	0.18483	4.74123		0.18464	7.06893	0.1738	6.70174	0.17762	5.39339	0.18483	4.74123
0.18519	6.30424	0.17422	5.96438	0.17806	4.63352	0.18529	4.75078		0.18509	10.5599	0.17423	9.85976	0.17806	7.96931	0.18529	4.75078		0.18509	7.07995	0.17423	6.72001	0.17806	5.40457	0.18529	4.75078
0.18565	6.31804	0.17465	5.9567	0.1785	4.63495	0.18574	4.76017		0.18555	10.5779	0.17466	9.87519	0.1785	7.97339	0.18574	4.76017		0.18555	7.08686	0.17465	6.73804	0.1785	5.41504	0.18574	4.76017
0.1861	6.33021	0.17508	5.96411	0.17894	4.64017	0.1862	4.76941		0.186	10.5937	0.17509	9.89099	0.17894	7.99362	0.1862	4.76941		0.186	7.09553	0.17508	6.7432	0.17894	5.4191	0.1862	4.76941
0.18656	6.34057	0.17551	5.97875	0.17938	4.64477	0.18666	4.77849		0.18646	10.6059	0.17551	9.90692	0.17938	8.01585	0.18666	4.77849		0.18646	7.10704	0.17551	6.72714	0.17938	5.42674	0.18666	4.77849
0.18702	6.35045	0.17594	5.99129	0.17982	4.64683	0.18711	4.78743		0.18692	10.6157	0.17594	9.92284	0.17982	8.03477	0.18711	4.78743		0.18692	7.11885	0.17594	6.73112	0.17982	5.43217	0.18711	4.78743
0.18747	6.34872	0.17637	5.99999	0.18026	4.64721	0.18757	4.79623		0.18737	10.6266	0.17637	9.93745	0.18026	8.05014	0.18757	4.79623		0.18737	7.13053	0.17637	6.73787	0.18026	5.42527	0.18757	4.79623
0.18793	6.32851	0.1768	6.01184	0.1807	4.64844	0.18802	4.80489		0.18783	10.643	0.1768	9.95035	0.1807	8.06367	0.18802	4.80489		0.18783	7.14272	0.1768	6.74076	0.1807	5.41746	0.18802	4.80489
0.18839	6.33308	0.17723	6.0259	0.18114	4.63374	0.18848	4.81343		0.18828	10.6629	0.17723	9.96292	0.18114	8.07759	0.18848	4.81343		0.18828	7.15569	0.17723	6.74656	0.18114	5.41989	0.18848	4.81343
0.18884	6.33218	0.17766	6.03791	0.18158	4.62335	0.18894	4.82186		0.18874	10.6826	0.17766	9.97653	0.18158	8.0911	0.18894	4.82186		0.18874	7.16942	0.17766	6.75668	0.18158	5.42993	0.18894	4.82186
0.1893	6.33128	0.17809	6.04372	0.18202	4.63097	0.18939	4.83017		0.1892	10.7003	0.17809	9.9912	0.18202	8.10406	0.18939	4.83017		0.1892	7.18269	0.17809	6.76701	0.18202	5.44333	0.18939	4.83017
0.18975	6.33996	0.17852	6.03957	0.18246	4.6422	0.18985	4.83838		0.18965	10.7164	0.17852	10.0072	0.18246	8.11603	0.18985	4.83838		0.18965	7.19538	0.17852	6.77749	0.18246	5.4549	0.18985	4.83838
0.19021	6.35882	0.17895	6.04013	0.1829	4.65531	0.19031	4.84649		0.19011	10.732	0.17895	10.0253	0.1829	8.12818	0.19031	4.84649		0.19011	7.20674	0.17895	6.7876	0.1829	5.45232	0.19031	4.84649
0.19067	6.37675	0.17938	6.05754	0.18334	4.66672	0.19076	4.85451		0.19056	10.7459	0.17938	10.0446	0.18334	8.14093	0.19076	4.85451		0.19056	7.21103	0.17938	6.79995	0.18334	5.42538	0.19076	4.85451
0.19112	6.39183	0.1798	6.07961	0.18378	4.6781	0.19122	4.86245		0.19102	10.7587	0.17981	10.0638	0.18377	8.1528	0.19122	4.86245		0.19102	7.20945	0.1798	6.81319	0.18378	5.42067	0.19122	4.86245
0.19158	6.40245	0.18023	6.10079	0.18422	4.6896	0.19168	4.87031		0.19148	10.774	0.18024	10.0823	0.18421	8.16332	0.19168	4.87031		0.19147	7.21194	0.18023	6.81579	0.18422	5.42118	0.19168	4.87031
0.19204	6.41043	0.18066	6.11737	0.18466	4.69719	0.19213	4.87812		0.19193	10.7908	0.18067	10.0987	0.18465	8.17435	0.19213	4.87812		0.19193	7.21873	0.18066	6.8187	0.18466	5.42833	0.19213	4.87812
0.19249	6.40653	0.18109	6.13035	0.18509	4.70228	0.19259	4.88586		0.19239	10.8075	0.18109	10.1123	0.18509	8.18779	0.19259	4.88586		0.19239	7.23066	0.18109	6.83531	0.18509	5.44503	0.19259	4.88586
0.19295	6.37295	0.18152	6.14244	0.18553	4.70939	0.19305	4.89355		0.19284	10.824	0.18152	10.1242	0.18553	8.20241	0.19305	4.89355		0.19284	7.23628	0.18152	6.85021	0.18553	5.46012	0.19305	4.89355
0.19341	6.37909	0.18195	6.15557	0.18597	4.72026	0.1935	4.90121		0.1933	10.8407	0.18195	10.1362	0.18597	8.21765	0.1935	4.90121		0.1933	7.24448	0.18195	6.8651	0.18597	5.47221	0.1935	4.90121
0.19386	6.39512	0.18238	6.17148	0.18641	4.73259	0.19396	4.90882		0.19375	10.8573	0.18238	10.1497	0.18641	8.23375	0.19396	4.90882		0.19375	7.24859	0.18238	6.88176	0.18641	5.48145	0.19396	4.90882
0.19432	6.40826	0.18281	6.18841	0.18685	4.745	0.19441	4.91642		0.19421	10.8735	0.18281	10.1662	0.18685	8.24999	0.19441	4.91642		0.19421	7.25103	0.18281	6.89874	0.18685	5.48759	0.19441	4.91642
0.19478	6.41713	0.18324	6.20565	0.18729	4.75718	0.19487	4.92399		0.19467	10.8897	0.18324	10.1842	0.18729	8.26565	0.19487	4.92399		0.19467	7.25625	0.18324	6.91491	0.18729	5.49481	0.19487	4.92399
0.19523	6.4263	0.18367	6.22267	0.18773	4.76908	0.19533	4.93155		0.19512	10.9063	0.18367	10.2027	0.18773	8.28103	0.19533	4.93155		0.19512	7.26592	0.18367	6.93034	0.18773	5.50264	0.19533	4.93155
0.19569	6.43646	0.1841	6.23846	0.18817	4.78056	0.19578	4.93912		0.19558	10.9226	0.1841	10.2206	0.18817	8.29619	0.19578	4.93912		0.19558	7.27833	0.1841	6.9452	0.18817	5.51037	0.19578	4.93912
0.19614	6.45073	0.18453	6.25419	0.18861	4.78749	0.19624	4.94669		0.19603	10.937	0.18453	10.2375	0.18861	8.30885	0.19624	4.94669		0.19603	7.28959	0.18453	6.95947	0.18861	5.47767	0.19624	4.94669
0.1966	6.46666	0.18496	6.2688	0.18905	4.7892	0.1967	4.95428		0.19649	10.9495	0.18496	10.2521	0.18905	8.31816	0.1967	4.95428		0.19649	7.2978	0.18496	6.97348	0.18905	5.47409	0.1967	4.95428
0.19706	6.48285	0.18538	6.28293	0.18949	4.791	0.19715	4.96191		0.19695	10.9615	0.18539	10.2634	0.18949	8.32899	0.19715	4.96191		0.19695	7.30639	0.18538	6.98724	0.18949	5.4901	0.19715	4.96191
0.19751	6.49808	0.18581	6.29482	0.18993	4.79862	0.19761	4.96958		0.1974	10.9741	0.18582	10.2727	0.18993	8.34225	0.19761	4.96958		0.1974	7.31641	0.18581	6.99458	0.18993	5.5062	0.19761	4.96958
0.19797	6.5092	0.18624	6.30169	0.19037	4.80168	0.19807	4.97732		0.19786	10.9882	0.18625	10.2837	0.19037	8.35753	0.19807	4.97732		0.19786	7.32651	0.18624	6.95625	0.19037	5.51538	0.19807	4.97732
0.19843	6.51823	0.18667	6.30769	0.19081	4.80902	0.19852	4.98514		0.19831	11.0049	0.18667	10.2977	0.19081	8.3734	0.19852	4.98514		0.19831	7.33784	0.18667	6.95374	0.19081	5.52456	0.19852	4.98514
0.19888	6.53071	0.1871	6.31165	0.19125	4.82125	0.19898	4.99304		0.19877	11.0237	0.1871	10.3148	0.19125	8.38937	0.19898	4.99304		0.19877	7.34957	0.1871	6.97144	0.19125	5.53643	0.19898	4.99304
0.19934	6.54104	0.18753	6.31808	0.19169	4.83414	0.19943	5.00103		0.19923	11.0417	0.18753	10.3345	0.19169	8.40508	0.19943	5.00103		0.19922	7.36046	0.18753	6.98498	0.19169	5.54732	0.19943	5.00103
0.1998	6.54476	0.18796	6.3306	0.19213	4.84564	0.19989	5.00914		0.19968	11.0569	0.18796	10.3551	0.19213	8.42085	0.19989	5.00914		0.19968	7.37099	0.18796	6.9932	0.19213	5.55935	0.19989	5.00914
0.20025	6.55475	0.18839	6.34428	0.19257	4.85632	0.20035	5.01736		0.20014	11.0709	0.18839	10.3748	0.19257	8.4373	0.20035	5.01736		0.20014	7.36681	0.18839	6.99303	0.19257	5.57249	0.20035	5.01736
0.20071	6.56777	0.18882	6.35868	0.19301	4.86229	0.2008	5.0257		0.20059	11.0855	0.18882	10.3934	0.19301	8.4539	0.2008	5.0257		0.20059	7.3604	0.18882	6.98278	0.19301	5.58517	0.2008	5.0257
0.20116	6.58149	0.18925	6.3723	0.19345	4.86556	0.20126	5.03418		0.20105	11.0735	0.18925	10.4136	0.19345	8.47013	0.20126	5.03418		0.20105	7.36546	0.18925	6.98604	0.19345	5.59452	0.20126	5.03418
0.20162	6.58916	0.18968	6.38614	0.19389	4.86339	0.20172	5.0428		0.20151	11.0576	0.18968	10.4328	0.19388	8.48604	0.20172	5.0428		0.2015	7.3826	0.18968	6.99996	0.19389	5.59867	0.20172	5.0428
0.20208	6.59845	0.19011	6.4002	0.19433	4.85875	0.20217	5.05156		0.20196	11.0676	0.19011	10.4508	0.19432	8.50213	0.20217	5.05156		0.20196	7.39806	0.19011	7.01048	0.19433	5.60128	0.20217	5.05156
0.20253	6.61161	0.19053	6.4142	0.19477	4.86286	0.20263	5.06048		0.20242	11.084	0.19054	10.4679	0.19476	8.51877	0.20263	5.06048		0.20242	7.40629	0.19054	7.0191	0.19477	5.60764	0.20263	5.06048
0.20299	6.62815	0.19096	6.42748	0.1952	4.86593	0.20309	5.06957		0.20287	11.1034	0.19097	10.4837	0.1952	8.53586	0.20309	5.06957		0.20287	7.41263	0.19096	7.02974	0.1952	5.61763	0.20309	5.06957
0.20345	6.64575	0.19139	6.43664	0.19564	4.86668	0.20354	5.07882		0.20333	11.1222	0.1914	10.499	0.19564	8.55261	0.20354	5.07882		0.20333	7.41293	0.19139	7.04144	0.19564	5.62563	0.20354	5.07882
0.2039	6.66133	0.19182	6.43483	0.19608	4.87083	0.204	5.08824		0.20378	11.1396	0.19183	10.5144	0.19608	8.56836	0.204	5.08824		0.20378	7.42079	0.19182	7.05365	0.19608	5.63641	0.204	5.08824
0.20436	6.67237	0.19225	6.42346	0.19652	4.87762	0.20446	5.09784		0.20424	11.1567	0.19225	10.5306	0.19652	8.58237	0.20446	5.09784		0.20424	7.43758	0.19225	7.06722	0.19652	5.647	0.20446	5.09784
0.20482	6.68506	0.19268	6.42133	0.19696	4.88702	0.20491	5.10761		0.2047	11.1749	0.19268	10.548	0.19696	8.5908	0.20491	5.10761		0.2047	7.45711	0.19268	7.08036	0.19696	5.65503	0.20491	5.10761
0.20527	6.70016	0.19311	6.42577	0.1974	4.89905	0.20537	5.11757		0.20515	11.1951	0.19311	10.566	0.1974	8.5899	0.20537	5.11757		0.20515	7.47674	0.19311	7.09326	0.1974	5.66783	0.20537	5.11757
0.20573	6.71281	0.19354	6.43356	0.19784	4.90901	0.20582	5.12772		0.20561	11.2155	0.19354	10.584	0.19784	8.58604	0.20582	5.12772		0.20561	7.49362	0.19354	7.10573	0.19784	5.68389	0.20582	5.12772
0.20619	6.72128	0.19397	6.43882	0.19828	4.91452	0.20628	5.13805		0.20606	11.2362	0.19397	10.6019	0.19828	8.59081	0.20628	5.13805		0.20606	7.50873	0.19397	7.11634	0.19828	5.70019	0.20628	5.13805
0.20664	6.73065	0.1944	6.44456	0.19872	4.91965	0.20674	5.14856		0.20652	11.2574	0.1944	10.6199	0.19872	8.6007	0.20674	5.14856		0.20652	7.52398	0.1944	7.12425	0.19872	5.71537	0.20674	5.14856
0.2071	6.74137	0.19483	6.45522	0.19916	4.92861	0.20719	5.15927		0.20698	11.2789	0.19483	10.6344	0.19916	8.61176	0.20719	5.15927		0.20697	7.53305	0.19483	7.1312	0.19916	5.72935	0.20719	5.15927
0.20755	6.75283	0.19526	6.46854	0.1996	4.942	0.20765	5.17016		0.20743	11.2995	0.19526	10.6535	0.1996	8.6223	0.20765	5.17016		0.20743	7.53902	0.19526	7.13774	0.1996	5.74332	0.20765	5.17016
0.20801	6.76426	0.19569	6.4803	0.20004	4.95717	0.20811	5.18124		0.20789	11.3188	0.19569	10.6727	0.20004	8.63278	0.20811	5.18124		0.20789	7.55047	0.19569	7.14241	0.20004	5.75767	0.20811	5.18124
0.20847	6.77383	0.19611	6.48908	0.20048	4.97195	0.20856	5.19251		0.20834	11.3361	0.19612	10.6922	0.20048	8.64371	0.20856	5.19251		0.20834	7.5655	0.19612	7.14511	0.20048	5.77231	0.20856	5.19251
0.20892	6.78578	0.19654	6.49247	0.20092	4.98575	0.20902	5.20397		0.2088	11.3516	0.19655	10.7112	0.20092	8.65548	0.20902	5.20397		0.2088	7.58313	0.19654	7.14146	0.20092	5.78615	0.20902	5.20397
0.20938	6.79846	0.19697	6.49396	0.20136	4.99075	0.20948	5.21561		0.20926	11.367	0.19698	10.7288	0.20136	8.66774	0.20948	5.21561		0.20925	7.60071	0.19697	7.13123	0.20136	5.79834	0.20948	5.21561
0.20984	6.80314	0.1974	6.50062	0.2018	4.99611	0.20993	5.22743		0.20971	11.3824	0.19741	10.7453	0.2018	8.68142	0.20993	5.22743		0.20971	7.61756	0.1974	7.13453	0.2018	5.8095	0.20993	5.22743
0.21029	6.79653	0.19783	6.51158	0.20224	5.00828	0.21039	5.23943		0.21017	11.397	0.19783	10.7602	0.20224	8.69741	0.21039	5.23943		0.21017	7.63468	0.19783	7.14688	0.20224	5.82093	0.21039	5.23943
0.21075	6.79894	0.19826	6.52231	0.20268	5.02164	0.21084	5.25161		0.21062	11.4097	0.19826	10.7736	0.20268	8.71497	0.21084	5.25161		0.21062	7.65393	0.19826	7.16061	0.20268	5.83298	0.21084	5.25161
0.21121	6.7969	0.19869	6.53123	0.20312	5.03496	0.2113	5.26396		0.21108	11.4222	0.19869	10.7846	0.20312	8.73274	0.2113	5.26396		0.21108	7.67509	0.19869	7.12264	0.20312	5.84598	0.2113	5.26396
0.21166	6.79147	0.19912	6.53932	0.20356	5.04673	0.21176	5.27647		0.21153	11.4355	0.19912	10.7938	0.20356	8.75045	0.21176	5.27647		0.21153	7.68836	0.19912	7.08939	0.20356	5.8596	0.21176	5.27647
0.21212	6.79022	0.19955	6.54661	0.204	5.04832	0.21221	5.28915		0.21199	11.451	0.19955	10.8024	0.20399	8.76808	0.21221	5.28915		0.21199	7.71577	0.19955	7.09308	0.204	5.87214	0.21221	5.28915
0.21257	6.7986	0.19998	6.55506	0.20444	5.04814	0.21267	5.30199		0.21245	11.4678	0.19998	10.8116	0.20443	8.78548	0.21267	5.30199		0.21245	7.73599	0.19998	7.10445	0.20444	5.88135	0.21267	5.30199
0.21303	6.81589	0.20041	6.56632	0.20488	5.05393	0.21313	5.31498		0.2129	11.4844	0.20041	10.823	0.20487	8.80198	0.21313	5.31498		0.2129	7.75469	0.20041	7.11303	0.20488	5.87646	0.21313	5.31498
0.21349	6.83236	0.20084	6.57899	0.20531	5.06609	0.21358	5.32812		0.21336	11.4998	0.20084	10.837	0.20531	8.8169	0.21358	5.32812		0.21336	7.77274	0.20084	7.1233	0.20532	5.85333	0.21358	5.32812
0.21394	6.84775	0.20127	6.59242	0.20575	5.07876	0.21404	5.34141		0.21381	11.5141	0.20127	10.8525	0.20575	8.83023	0.21404	5.34141		0.21381	7.78995	0.20127	7.13332	0.20575	5.84174	0.21404	5.34141
0.2144	6.84318	0.20169	6.60241	0.20619	5.09195	0.2145	5.35482		0.21427	11.5282	0.2017	10.8679	0.20619	8.84239	0.2145	5.35482		0.21427	7.80543	0.20169	7.14426	0.20619	5.84232	0.2145	5.35482
0.21486	6.82988	0.20212	6.60621	0.20663	5.10404	0.21495	5.36836		0.21473	11.5428	0.20213	10.8797	0.20663	8.85403	0.21495	5.36836		0.21472	7.8208	0.20212	7.15784	0.20663	5.8491	0.21495	5.36836
0.21531	6.82222	0.20255	6.61657	0.20707	5.11297	0.21541	5.38202		0.21518	11.5576	0.20256	10.887	0.20707	8.86674	0.21541	5.38202		0.21518	7.83679	0.20255	7.17332	0.20707	5.86055	0.21541	5.38202
0.21577	6.82676	0.20298	6.62642	0.20751	5.12008	0.21586	5.39579		0.21564	11.5713	0.20299	10.892	0.20751	8.88067	0.21586	5.39579		0.21564	7.85389	0.20298	7.18855	0.20751	5.87145	0.21586	5.39579
0.21623	6.84186	0.20341	6.63367	0.20795	5.12982	0.21632	5.40966		0.21609	11.5845	0.20341	10.8997	0.20795	8.89476	0.21632	5.40966		0.21609	7.8654	0.20341	7.20233	0.20795	5.88201	0.21632	5.40966
0.21668	6.85933	0.20384	6.63668	0.20839	5.14147	0.21678	5.42362		0.21655	11.5992	0.20384	10.9113	0.20839	8.90749	0.21678	5.42362		0.21655	7.88773	0.20384	7.21558	0.20839	5.8934	0.21678	5.42362
0.21714	6.87723	0.20427	6.61132	0.20883	5.15258	0.21723	5.43767		0.21701	11.6161	0.20427	10.9251	0.20883	8.91894	0.21723	5.43767		0.217	7.90566	0.20427	7.22869	0.20883	5.90549	0.21723	5.43767
0.2176	6.8955	0.2047	6.60428	0.20927	5.15842	0.21769	5.45179		0.21746	11.6345	0.2047	10.9391	0.20927	8.93024	0.21769	5.45179		0.21746	7.9232	0.2047	7.242	0.20927	5.91785	0.21769	5.45179
0.21805	6.90792	0.20513	6.60883	0.20971	5.16053	0.21815	5.46597		0.21792	11.6534	0.20513	10.9522	0.20971	8.94214	0.21815	5.46597		0.21792	7.94118	0.20513	7.23448	0.20971	5.9295	0.21815	5.46597
0.21851	6.91519	0.20556	6.61678	0.21015	5.16601	0.2186	5.48021		0.21837	11.6716	0.20556	10.9639	0.21015	8.95466	0.2186	5.48021		0.21837	7.95098	0.20556	7.23363	0.21015	5.9403	0.2186	5.48021
0.21896	6.92773	0.20599	6.62946	0.21059	5.1775	0.21906	5.49449		0.21883	11.6889	0.20599	10.9753	0.21059	8.96755	0.21906	5.49449		0.21883	7.97035	0.20599	7.24618	0.21059	5.9515	0.21906	5.49449
0.21942	6.94417	0.20642	6.64361	0.21103	5.19154	0.21952	5.50881		0.21928	11.7055	0.20642	10.9878	0.21103	8.98121	0.21952	5.50881		0.21928	7.98548	0.20642	7.26153	0.21103	5.96276	0.21952	5.50881
0.21988	6.96019	0.20685	6.65827	0.21147	5.20555	0.21997	5.52314		0.21974	11.7257	0.20685	11.001	0.21147	8.9959	0.21997	5.52314		0.21974	8.00113	0.20685	7.27607	0.21147	5.97148	0.21997	5.52314
0.22033	6.97567	0.20727	6.67355	0.21191	5.21769	0.22043	5.53749		0.2202	11.7464	0.20728	11.0142	0.21191	9.01131	0.22043	5.53749		0.2202	8.01965	0.20727	7.2901	0.21191	5.97776	0.22043	5.53749
0.22079	6.99007	0.2077	6.68842	0.21235	5.22767	0.22089	5.55184		0.22065	11.7671	0.20771	11.028	0.21235	9.02692	0.22089	5.55184		0.22065	8.03688	0.2077	7.30288	0.21235	5.98516	0.22089	5.55184
0.22125	7.0032	0.20813	6.69436	0.21279	5.23462	0.22134	5.56618		0.22111	11.7873	0.20814	11.0425	0.21279	9.04228	0.22134	5.56618		0.22111	8.05704	0.20813	7.31319	0.21279	5.99358	0.22134	5.56618
0.2217	7.01215	0.20856	6.68133	0.21323	5.23372	0.2218	5.5805		0.22156	11.8072	0.20857	11.0577	0.21323	9.02357	0.2218	5.5805		0.22156	8.07258	0.20856	7.32299	0.21323	6.00175	0.2218	5.5805
0.22216	7.0215	0.20899	6.6765	0.21367	5.23015	0.22225	5.59481		0.22202	11.8274	0.20899	11.0741	0.21367	8.96334	0.22225	5.59481		0.22202	8.08604	0.20899	7.33516	0.21367	6.00985	0.22225	5.59481
0.22262	7.03653	0.20942	6.67503	0.21411	5.23447	0.22271	5.60908		0.22248	11.8472	0.20942	11.0914	0.2141	8.96843	0.22271	5.60908		0.22247	8.10251	0.20942	7.34943	0.21411	6.01795	0.22271	5.60908
0.22307	7.05431	0.20985	6.6801	0.21455	5.23542	0.22317	5.62333		0.22293	11.8666	0.20985	11.11	0.21454	8.98757	0.22317	5.62333		0.22293	8.1176	0.20985	7.36481	0.21455	6.02705	0.22317	5.62333
0.22353	7.07132	0.21028	6.65634	0.21499	5.22803	0.22362	5.63754		0.22339	11.8859	0.21028	11.1292	0.21498	9.00115	0.22362	5.63754		0.22339	8.13634	0.21028	7.3797	0.21499	6.03719	0.22362	5.63754
0.22398	7.08243	0.21071	6.64784	0.21543	5.22334	0.22408	5.6517		0.22384	11.9058	0.21071	11.1493	0.21542	9.00727	0.22408	5.6517		0.22384	8.1535	0.21071	7.39146	0.21543	6.04774	0.22408	5.6517
0.22444	7.08965	0.21114	6.66181	0.21586	5.22471	0.22454	5.66582		0.2243	11.9234	0.21114	11.17	0.21586	9.00954	0.22454	5.66582		0.2243	8.16763	0.21114	7.40201	0.21586	6.05744	0.22454	5.66582
0.2249	7.10232	0.21157	6.67699	0.2163	5.22739	0.22499	5.67988		0.22476	11.9347	0.21157	11.1905	0.2163	9.01546	0.22499	5.67988		0.22475	8.18029	0.21157	7.41478	0.2163	6.06658	0.22499	5.67988
0.22535	7.11654	0.212	6.68263	0.21674	5.23552	0.22545	5.69389		0.22521	11.9418	0.212	11.2096	0.21674	9.02419	0.22545	5.69389		0.22521	8.1918	0.212	7.42969	0.21674	6.07451	0.22545	5.69389
0.22581	7.13196	0.21242	6.68169	0.21718	5.24873	0.22591	5.70782		0.22567	11.954	0.21243	11.227	0.21718	9.03388	0.22591	5.70782		0.22567	8.20615	0.21243	7.4466	0.21718	6.08222	0.22591	5.70782
0.22627	7.14798	0.21285	6.69635	0.21762	5.26305	0.22636	5.72169		0.22612	11.9727	0.21286	11.2432	0.21762	9.04352	0.22636	5.72169		0.22612	8.2212	0.21285	7.46383	0.21762	6.09153	0.22636	5.72169
0.22672	7.16341	0.21328	6.71318	0.21806	5.27581	0.22682	5.73549		0.22658	11.9934	0.21329	11.2591	0.21806	9.05234	0.22682	5.73549		0.22658	8.23626	0.21328	7.47645	0.21806	6.0957	0.22682	5.73549
0.22718	7.17456	0.21371	6.72916	0.2185	5.28702	0.22727	5.74921		0.22704	12.0139	0.21372	11.2733	0.2185	9.06251	0.22727	5.74921		0.22703	8.252	0.21371	7.48421	0.2185	6.09224	0.22727	5.74921
0.22764	7.18278	0.21414	6.74006	0.21894	5.2974	0.22773	5.76284		0.22749	12.0332	0.21415	11.2922	0.21894	9.07378	0.22773	5.76284		0.22749	8.26753	0.21414	7.49386	0.21894	6.09224	0.22773	5.76284
0.22809	7.19457	0.21457	6.74894	0.21938	5.30442	0.22819	5.77638		0.22795	12.0518	0.21457	11.3106	0.21938	9.08445	0.22819	5.77638		0.22795	8.28461	0.21457	7.50455	0.21938	6.09838	0.22819	5.77638
0.22855	7.20603	0.215	6.76281	0.21982	5.30283	0.22864	5.78984		0.2284	12.0705	0.215	11.3286	0.21982	9.0948	0.22864	5.78984		0.2284	8.30073	0.215	7.51807	0.21982	6.10629	0.22864	5.78984
0.22901	7.21184	0.21543	6.7766	0.22026	5.29164	0.2291	5.8032		0.22886	12.0902	0.21543	11.3445	0.22026	9.1066	0.2291	5.8032		0.22886	8.31598	0.21543	7.53006	0.22026	6.11539	0.2291	5.8032
0.22946	7.2178	0.21586	6.7857	0.2207	5.27917	0.22956	5.81645		0.22931	12.1094	0.21586	11.3602	0.2207	9.11964	0.22956	5.81645		0.22931	8.32448	0.21586	7.53729	0.2207	6.12616	0.22956	5.81645
0.22992	7.22751	0.21629	6.78877	0.22114	5.2747	0.23001	5.82961		0.22977	12.1274	0.21629	11.376	0.22114	9.12998	0.23001	5.82961		0.22977	8.34277	0.21629	7.54633	0.22114	6.13754	0.23001	5.82961
0.23037	7.2401	0.21672	6.79212	0.22158	5.28434	0.23047	5.84266		0.23023	12.1433	0.21672	11.3918	0.22158	9.13548	0.23047	5.84266		0.23022	8.3551	0.21672	7.55983	0.22158	6.1482	0.23047	5.84266
0.23083	7.25176	0.21715	6.79872	0.22202	5.30203	0.23093	5.8556		0.23068	12.1567	0.21715	11.4068	0.22202	9.13952	0.23093	5.8556		0.23068	8.365	0.21715	7.57478	0.22202	6.14679	0.23093	5.8556
0.23129	7.26452	0.21758	6.80543	0.22246	5.3195	0.23138	5.86843		0.23114	12.1684	0.21758	11.4203	0.22246	9.14363	0.23138	5.86843		0.23114	8.37551	0.21758	7.59048	0.22246	6.12317	0.23138	5.86843
0.23174	7.27821	0.218	6.79733	0.2229	5.33352	0.23184	5.88115		0.23159	12.1794	0.21801	11.4325	0.2229	9.14733	0.23184	5.88115		0.23159	8.37479	0.21801	7.60749	0.2229	6.11502	0.23184	5.88115
0.2322	7.29052	0.21843	6.7597	0.22334	5.34575	0.2323	5.89375		0.23205	12.1903	0.21844	11.4447	0.22334	9.1496	0.2323	5.89375		0.23205	8.35909	0.21843	7.62532	0.22334	6.12252	0.2323	5.89375
0.23266	7.30053	0.21886	6.76324	0.22378	5.35876	0.23275	5.90623		0.23251	12.2022	0.21887	11.4577	0.22378	9.15233	0.23275	5.90623		0.2325	8.34374	0.21886	7.64016	0.22378	6.13451	0.23275	5.90623
0.23311	7.30467	0.21929	6.78102	0.22422	5.37223	0.23321	5.91859		0.23296	12.2157	0.2193	11.4712	0.22421	9.15857	0.23321	5.91859		0.23296	8.34338	0.21929	7.65723	0.22422	6.14971	0.23321	5.91859
0.23357	7.30553	0.21972	6.79708	0.22466	5.38481	0.23366	5.93083		0.23342	12.2311	0.21973	11.4849	0.22465	9.16885	0.23366	5.93083		0.23342	8.34761	0.21972	7.67309	0.22466	6.1627	0.23366	5.93083
0.23403	7.3135	0.22015	6.8099	0.2251	5.39703	0.23412	5.94295		0.23387	12.2481	0.22015	11.4982	0.22509	9.18147	0.23412	5.94295		0.23387	8.35376	0.22015	7.68768	0.2251	6.15928	0.23412	5.94295
0.23448	7.31979	0.22058	6.811	0.22554	5.41027	0.23458	5.95494		0.23433	12.2657	0.22058	11.5114	0.22553	9.19514	0.23458	5.95494		0.23433	8.36321	0.22058	7.70201	0.22554	6.1481	0.23458	5.95494
0.23494	7.33008	0.22101	6.82349	0.22597	5.42303	0.23503	5.96681		0.23479	12.2822	0.22101	11.5251	0.22597	9.20851	0.23503	5.96681		0.23478	8.3755	0.22101	7.71651	0.22598	6.14579	0.23503	5.96681
0.2354	7.34113	0.22144	6.83904	0.22641	5.43558	0.23549	5.97856		0.23524	12.2959	0.22144	11.5391	0.22641	9.22121	0.23549	5.97856		0.23524	8.39007	0.22144	7.73164	0.22641	6.14832	0.23549	5.97856
0.23585	7.35166	0.22187	6.85293	0.22685	5.44713	0.23595	5.99018		0.2357	12.3084	0.22187	11.5531	0.22685	9.23351	0.23595	5.99018		0.2357	8.39859	0.22187	7.74768	0.22685	6.15313	0.23595	5.99018
0.23631	7.36352	0.2223	6.86612	0.22729	5.4583	0.2364	6.00167		0.23615	12.3212	0.2223	11.5671	0.22729	9.24552	0.2364	6.00167		0.23615	8.39108	0.2223	7.76439	0.22729	6.15825	0.2364	6.00167
0.23676	7.37155	0.22273	6.87995	0.22773	5.46947	0.23686	6.01305		0.23661	12.3349	0.22273	11.5817	0.22773	9.25775	0.23686	6.01305		0.23661	8.38131	0.22273	7.78116	0.22773	6.1671	0.23686	6.01305
0.23722	7.37525	0.22316	6.89226	0.22817	5.48044	0.23732	6.02429		0.23706	12.3497	0.22316	11.5976	0.22817	9.27054	0.23732	6.02429		0.23706	8.37821	0.22316	7.79718	0.22817	6.17673	0.23732	6.02429
0.23768	7.39832	0.22358	6.90187	0.22861	5.49101	0.23777	6.03542		0.23752	12.3652	0.22359	11.6147	0.22861	9.28379	0.23777	6.03542		0.23752	8.38044	0.22359	7.8115	0.22861	6.18751	0.23777	6.03542
0.23813	7.41312	0.22401	6.91139	0.22905	5.50116	0.23823	6.04642		0.23798	12.382	0.22402	11.6323	0.22905	9.29757	0.23823	6.04642		0.23797	8.39152	0.22401	7.824	0.22905	6.1992	0.23823	6.04642
0.23859	7.4251	0.22444	6.92506	0.22949	5.51067	0.23868	6.05731		0.23843	12.3999	0.22445	11.6504	0.22949	9.31145	0.23868	6.05731		0.23843	8.40376	0.22444	7.83414	0.22949	6.21045	0.23868	6.05731
0.23905	7.43499	0.22487	6.9419	0.22993	5.51922	0.23914	6.06807		0.23889	12.4185	0.22488	11.6689	0.22993	9.32509	0.23914	6.06807		0.23889	8.41456	0.22487	7.84223	0.22993	6.22211	0.23914	6.06807
0.2395	7.44369	0.2253	6.95959	0.23037	5.52326	0.2396	6.07872		0.23934	12.4368	0.22531	11.6882	0.23037	9.33833	0.2396	6.07872		0.23934	8.42622	0.2253	7.85044	0.23037	6.23324	0.2396	6.07872
0.23996	7.45561	0.22573	6.97704	0.23081	5.52451	0.24005	6.08926		0.2398	12.4545	0.22573	11.7082	0.23081	9.35115	0.24005	6.08926		0.2398	8.43566	0.22573	7.86149	0.23081	6.2438	0.24005	6.08926
0.24042	7.46791	0.22616	6.99305	0.23125	5.53011	0.24051	6.09968		0.24026	12.4711	0.22616	11.7291	0.23125	9.36344	0.24051	6.09968		0.24025	8.44617	0.22616	7.8761	0.23125	6.25408	0.24051	6.09968
0.24087	7.48336	0.22659	7.00836	0.23169	5.53589	0.24097	6.10999		0.24071	12.4861	0.22659	11.7505	0.23169	9.37455	0.24097	6.10999		0.24071	8.45694	0.22659	7.89195	0.23169	6.26417	0.24097	6.10999
0.24133	7.50105	0.22702	7.02379	0.23213	5.54154	0.24142	6.1202		0.24117	12.4996	0.22702	11.7722	0.23213	9.38368	0.24142	6.1202		0.24117	8.46738	0.22702	7.90778	0.23213	6.27439	0.24142	6.1202
0.24178	7.51684	0.22745	7.03931	0.23257	5.54641	0.24188	6.1303		0.24162	12.512	0.22745	11.7872	0.23257	9.38959	0.24188	6.1303		0.24162	8.47837	0.22745	7.92072	0.23257	6.28498	0.24188	6.1303
0.24224	7.53177	0.22788	7.03641	0.23301	5.54929	0.24234	6.1403		0.24208	12.5235	0.22788	11.7922	0.23301	9.3923	0.24234	6.1403		0.24208	8.49132	0.22788	7.93095	0.23301	6.29579	0.24234	6.1403
0.2427	7.54525	0.22831	7.0398	0.23345	5.5507	0.24279	6.15021		0.24254	12.5346	0.22831	11.799	0.23345	9.39279	0.24279	6.15021		0.24253	8.50452	0.22831	7.9425	0.23345	6.30181	0.24279	6.15021
0.24315	7.55353	0.22874	7.05567	0.23389	5.5536	0.24325	6.16001		0.24299	12.5457	0.22874	11.8103	0.23389	9.39292	0.24325	6.16001		0.24299	8.51633	0.22874	7.95537	0.23389	6.28398	0.24325	6.16001
0.24361	7.5249	0.22916	7.06866	0.23433	5.55845	0.24371	6.16973		0.24345	12.5575	0.22917	11.8237	0.23432	9.39508	0.24371	6.16973		0.24345	8.52627	0.22916	7.9701	0.23433	6.26368	0.24371	6.16973
0.24407	7.52269	0.22959	7.08148	0.23477	5.56311	0.24416	6.17937		0.2439	12.567	0.2296	11.8262	0.23476	9.39929	0.24416	6.17937		0.2439	8.53467	0.22959	7.98568	0.23477	6.26829	0.24416	6.17937
0.24452	7.5305	0.23002	7.09581	0.23521	5.56726	0.24462	6.18892		0.24436	12.5672	0.23003	11.8242	0.2352	9.40533	0.24462	6.18892		0.24436	8.54249	0.23002	8.00107	0.23521	6.28298	0.24462	6.18892
0.24498	7.54265	0.23045	7.10896	0.23565	5.57086	0.24507	6.19839		0.24481	12.5703	0.23046	11.8384	0.23564	9.41243	0.24507	6.19839		0.24481	8.5529	0.23045	8.01553	0.23565	6.29708	0.24507	6.19839
0.24544	7.55044	0.23088	7.1214	0.23609	5.57357	0.24553	6.20779		0.24527	12.5832	0.23089	11.8624	0.23608	9.42051	0.24553	6.20779		0.24527	8.56619	0.23088	8.02949	0.23609	6.30754	0.24553	6.20779
0.24589	7.55618	0.23131	7.13443	0.23652	5.57618	0.24599	6.21712		0.24573	12.6015	0.23131	11.8858	0.23652	9.4293	0.24599	6.21712		0.24572	8.57938	0.23131	8.04298	0.23652	6.31371	0.24599	6.21712
0.24635	7.56354	0.23174	7.14851	0.23696	5.58221	0.24644	6.22638		0.24618	12.6112	0.23174	11.9095	0.23696	9.43723	0.24644	6.22638		0.24618	8.5912	0.23174	8.05493	0.23696	6.31636	0.24644	6.22638
0.24681	7.57439	0.23217	7.16355	0.2374	5.58937	0.2469	6.23558		0.24664	12.6132	0.23217	11.9313	0.2374	9.44432	0.2469	6.23558		0.24664	8.60213	0.23217	8.06663	0.2374	6.32266	0.2469	6.23558
0.24726	7.58687	0.2326	7.17854	0.23784	5.56985	0.24736	6.24473		0.24709	12.6209	0.2326	11.9424	0.23784	9.45042	0.24736	6.24473		0.24709	8.61247	0.2326	8.0791	0.23784	6.33403	0.24736	6.24473
0.24772	7.60125	0.23303	7.19275	0.23828	5.56293	0.24781	6.25383		0.24755	12.6391	0.23303	11.884	0.23828	9.45603	0.24781	6.25383		0.24755	8.62213	0.23303	8.09043	0.23828	6.34698	0.24781	6.25383
0.24817	7.6183	0.23346	7.19965	0.23872	5.57372	0.24827	6.26288		0.24801	12.6574	0.23346	11.8724	0.23872	9.46318	0.24827	6.26288		0.248	8.63124	0.23346	8.0989	0.23872	6.35927	0.24827	6.26288
0.24863	7.63642	0.23389	7.20031	0.23916	5.57587	0.24873	6.27189		0.24846	12.6749	0.23389	11.8956	0.23916	9.47256	0.24873	6.27189		0.24846	8.64053	0.23389	8.10601	0.23916	6.37143	0.24873	6.27189
0.24909	7.65346	0.23431	7.2141	0.2396	5.58165	0.24918	6.28087		0.24892	12.6915	0.23432	11.9179	0.2396	9.4838	0.24918	6.28087		0.24892	8.65057	0.23432	8.11469	0.2396	6.38304	0.24918	6.28087
0.24954	7.66904	0.23474	7.22955	0.24004	5.58886	0.24964	6.28982		0.24937	12.7086	0.23475	11.9356	0.24004	9.49626	0.24964	6.28982		0.24937	8.66165	0.23474	8.12497	0.24004	6.39009	0.24964	6.28982
0.25	7.68334	0.23517	7.24378	0.24048	5.59947	0.25009	6.29874		0.24983	12.7261	0.23518	11.9513	0.24048	9.5099	0.25009	6.29874		0.24983	8.67363	0.23517	8.13519	0.24048	6.39692	0.25009	6.29874
0.25046	7.69681	0.2356	7.25656	0.24092	5.60909	0.25055	6.30764		0.25029	12.7435	0.23561	11.9692	0.24092	9.52436	0.25055	6.30764		0.25028	8.68034	0.2356	8.14409	0.24092	6.40777	0.25055	6.30764
0.25091	7.70982	0.23603	7.26848	0.24136	5.61824	0.25101	6.31653		0.25074	12.7607	0.23604	11.9879	0.24136	9.53946	0.25101	6.31653		0.25074	8.65996	0.23603	8.15408	0.24136	6.41549	0.25101	6.31653
0.25137	7.72239	0.23646	7.28058	0.2418	5.62787	0.25146	6.32541		0.2512	12.7771	0.23647	12.0057	0.2418	9.55463	0.25146	6.32541		0.2512	8.64936	0.23646	8.16585	0.2418	6.42458	0.25146	6.32541
0.25183	7.73402	0.23689	7.29356	0.24224	5.63913	0.25192	6.33429		0.25165	12.7926	0.23689	12.0236	0.24224	9.56965	0.25192	6.33429		0.25165	8.65446	0.23689	8.17726	0.24224	6.43294	0.25192	6.33429
0.25228	7.74456	0.23732	7.30762	0.24268	5.65175	0.25238	6.34317		0.25211	12.8072	0.23732	12.0397	0.24268	9.58437	0.25238	6.34317		0.25211	8.66554	0.23732	8.18719	0.24268	6.44302	0.25238	6.34317
0.25274	7.75391	0.23775	7.29604	0.24312	5.66525	0.25283	6.35207		0.25256	12.8218	0.23775	12.0543	0.24312	9.59891	0.25283	6.35207		0.25256	8.67911	0.23775	8.19391	0.24312	6.45377	0.25283	6.35207
0.2532	7.76264	0.23818	7.277	0.24356	5.67886	0.25329	6.36098		0.25302	12.8371	0.23818	12.0687	0.24356	9.61355	0.25329	6.36098		0.25302	8.69453	0.23818	8.1986	0.24356	6.46469	0.25329	6.36098
0.25365	7.77198	0.23861	7.28677	0.244	5.69189	0.25375	6.36992		0.25348	12.8535	0.23861	12.0825	0.244	9.62805	0.25375	6.36992		0.25347	8.70971	0.23861	8.20606	0.244	6.47528	0.25375	6.36992
0.25411	7.78229	0.23904	7.30391	0.24444	5.70397	0.2542	6.37889		0.25393	12.8711	0.23904	12.0966	0.24443	9.64187	0.2542	6.37889		0.25393	8.72298	0.23904	8.21608	0.24444	6.48603	0.2542	6.37889
0.25456	7.79243	0.23947	7.31825	0.24488	5.71528	0.25466	6.38791		0.25439	12.8901	0.23947	12.1107	0.24487	9.65446	0.25466	6.38791		0.25439	8.73474	0.23947	8.22835	0.24488	6.49694	0.25466	6.38791
0.25502	7.80096	0.23989	7.33192	0.24532	5.72616	0.25512	6.39698		0.25484	12.9096	0.2399	12.1235	0.24531	9.6666	0.25512	6.39698		0.25484	8.74318	0.2399	8.24317	0.24532	6.50799	0.25512	6.39698
0.25548	7.80822	0.24032	7.34512	0.24576	5.73659	0.25557	6.40611		0.2553	12.9294	0.24033	12.1356	0.24575	9.67924	0.25557	6.40611		0.2553	8.74327	0.24032	8.25843	0.24576	6.51632	0.25557	6.40611
0.25593	7.81574	0.24075	7.35913	0.2462	5.74652	0.25603	6.41531		0.25576	12.9492	0.24076	12.1474	0.24619	9.69207	0.25603	6.41531		0.25575	8.73788	0.24075	8.27234	0.2462	6.50825	0.25603	6.41531
0.25639	7.82527	0.24118	7.37402	0.24663	5.7562	0.25648	6.42458		0.25621	12.9683	0.24119	12.1588	0.24663	9.70474	0.25648	6.42458		0.25621	8.74127	0.24118	8.28449	0.24664	6.50108	0.25648	6.42458
0.25685	7.83876	0.24161	7.38769	0.24707	5.76613	0.25694	6.43393		0.25667	12.9865	0.24162	12.1696	0.24707	9.71718	0.25694	6.43393		0.25667	8.75392	0.24161	8.29611	0.24707	6.49985	0.25694	6.43393
0.2573	7.85306	0.24204	7.39041	0.24751	5.77617	0.2574	6.44337		0.25712	13.0038	0.24205	12.1803	0.24751	9.72954	0.2574	6.44337		0.25712	8.76967	0.24204	8.30769	0.24751	6.50866	0.2574	6.44337
0.25776	7.86663	0.24247	7.39937	0.24795	5.78612	0.25785	6.4529		0.25758	13.0202	0.24247	12.1917	0.24795	9.74188	0.25785	6.4529		0.25758	8.7851	0.24247	8.32003	0.24795	6.52186	0.25785	6.4529
0.25822	7.87948	0.2429	7.41232	0.24839	5.79586	0.25831	6.46253		0.25804	13.0365	0.2429	12.2038	0.24839	9.75415	0.25831	6.46253		0.25803	8.80081	0.2429	8.33263	0.24839	6.53647	0.25831	6.46253
0.25867	7.89242	0.24333	7.4252	0.24883	5.78892	0.25877	6.47226		0.25849	13.0537	0.24333	12.2167	0.24883	9.76642	0.25877	6.47226		0.25849	8.81676	0.24333	8.34356	0.24883	6.55076	0.25877	6.47226
0.25913	7.90554	0.24376	7.43759	0.24927	5.7822	0.25922	6.4821		0.25895	13.0723	0.24376	12.2304	0.24927	9.77852	0.25922	6.4821		0.25894	8.83342	0.24376	8.35168	0.24927	6.5634	0.25922	6.4821
0.25959	7.91921	0.24419	7.44823	0.24971	5.77643	0.25968	6.49204		0.2594	13.0919	0.24419	12.2445	0.24971	9.7908	0.25968	6.49204		0.2594	8.84917	0.24419	8.35943	0.24971	6.57305	0.25968	6.49204
0.26004	7.93356	0.24462	7.4555	0.25015	5.77287	0.26014	6.50211		0.25986	13.1116	0.24462	12.2588	0.25015	9.80372	0.26014	6.50211		0.25986	8.86568	0.24462	8.36861	0.25015	6.5805	0.26014	6.50211
0.2605	7.94834	0.24505	7.46159	0.25059	5.7739	0.26059	6.51228		0.26032	13.1312	0.24505	12.2729	0.25059	9.81724	0.26059	6.51228		0.26031	8.87834	0.24505	8.37821	0.25059	6.58698	0.26059	6.51228
0.26095	7.96306	0.24547	7.47007	0.25103	5.78051	0.26105	6.52258		0.26077	13.1475	0.24548	12.2862	0.25103	9.83141	0.26105	6.52258		0.26077	8.89367	0.24548	8.38661	0.25103	6.59434	0.26105	6.52258
0.26141	7.97788	0.2459	7.47881	0.25147	5.79151	0.2615	6.533		0.26123	13.1595	0.24591	12.2984	0.25147	9.84569	0.2615	6.533		0.26122	8.90918	0.2459	8.39355	0.25147	6.60347	0.2615	6.533
0.26187	7.9928	0.24633	7.48795	0.25191	5.80227	0.26196	6.54354		0.26168	13.1732	0.24634	12.3103	0.25191	9.85969	0.26196	6.54354		0.26168	8.92224	0.24633	8.4012	0.25191	6.61385	0.26196	6.54354
0.26232	8.00779	0.24676	7.4958	0.25235	5.81407	0.26242	6.55421		0.26214	13.1853	0.24677	12.3224	0.25235	9.87316	0.26242	6.55421		0.26214	8.93332	0.24676	8.41126	0.25235	6.62457	0.26242	6.55421
0.26278	8.02286	0.24719	7.49811	0.25279	5.82417	0.26287	6.565		0.26259	13.1966	0.2472	12.3347	0.25279	9.88646	0.26287	6.565		0.26259	8.94512	0.24719	8.42083	0.25279	6.63512	0.26287	6.565
0.26324	8.03806	0.24762	7.50091	0.25323	5.83371	0.26333	6.57591		0.26305	13.2092	0.24763	12.3482	0.25323	9.89997	0.26333	6.57591		0.26305	8.96051	0.24762	8.42995	0.25323	6.64509	0.26333	6.57591
0.26369	8.05339	0.24805	7.50046	0.25367	5.84394	0.26379	6.58695		0.26351	13.2232	0.24805	12.3634	0.25367	9.91355	0.26379	6.58695		0.2635	8.97795	0.24805	8.43902	0.25367	6.6549	0.26379	6.58695
0.26415	8.06879	0.24848	7.49369	0.25411	5.8549	0.26424	6.59811		0.26396	13.2379	0.24848	12.3801	0.25411	9.92726	0.26424	6.59811		0.26396	8.99576	0.24848	8.44525	0.25411	6.665	0.26424	6.59811
0.26461	8.08417	0.24891	7.49927	0.25455	5.86679	0.2647	6.6094		0.26442	13.2521	0.24891	12.3981	0.25454	9.94049	0.2647	6.6094		0.26442	9.01368	0.24891	8.45108	0.25455	6.67507	0.2647	6.6094
0.26506	8.09798	0.24934	7.5102	0.25499	5.87871	0.26516	6.62081		0.26487	13.2659	0.24934	12.4168	0.25498	9.94996	0.26516	6.62081		0.26487	9.03136	0.24934	8.45716	0.25499	6.68219	0.26516	6.62081
0.26552	8.1078	0.24977	7.5203	0.25543	5.88839	0.26561	6.63233		0.26533	13.2794	0.24977	12.4355	0.25542	9.96392	0.26561	6.63233		0.26533	9.04841	0.24977	8.46415	0.25543	6.68575	0.26561	6.63233
0.26597	8.11591	0.2502	7.52968	0.25587	5.89463	0.26607	6.64398		0.26579	13.2929	0.2502	12.4541	0.25586	9.97897	0.26607	6.64398		0.26578	9.06488	0.2502	8.47263	0.25587	6.69089	0.26607	6.64398
0.26643	8.12578	0.25063	7.53563	0.25631	5.9009	0.26653	6.65574		0.26624	13.3069	0.25063	12.4725	0.2563	9.99381	0.26653	6.65574		0.26624	9.08123	0.25063	8.48275	0.25631	6.69779	0.26653	6.65574
0.26689	8.13531	0.25105	7.53081	0.25675	5.90967	0.26698	6.66762		0.2667	13.3214	0.25106	12.4904	0.25674	10.0091	0.26698	6.66762		0.26669	9.09686	0.25106	8.4947	0.25675	6.70417	0.26698	6.66762
0.26734	8.14746	0.25148	7.53757	0.25718	5.92054	0.26744	6.6796		0.26715	13.3365	0.25149	12.5071	0.25718	10.0246	0.26744	6.6796		0.26715	9.11114	0.25148	8.50721	0.25718	6.71007	0.26744	6.6796
0.2678	8.1636	0.25191	7.55458	0.25762	5.93177	0.26789	6.6917		0.26761	13.3524	0.25192	12.5223	0.25762	10.0401	0.26789	6.6917		0.26761	9.12292	0.25191	8.51909	0.25762	6.71777	0.26789	6.6917
0.26826	8.18077	0.25234	7.57103	0.25806	5.94308	0.26835	6.70389		0.26807	13.3694	0.25235	12.5364	0.25806	10.0558	0.26835	6.70389		0.26806	9.13418	0.25234	8.52977	0.25806	6.72642	0.26835	6.70389
0.26871	8.19821	0.25277	7.58679	0.2585	5.95413	0.26881	6.71619		0.26852	13.3871	0.25278	12.5503	0.2585	10.0714	0.26881	6.71619		0.26852	9.14682	0.25277	8.53939	0.2585	6.73534	0.26881	6.71619
0.26917	8.21509	0.2532	7.59908	0.25894	5.96389	0.26926	6.72858		0.26898	13.4056	0.25321	12.5652	0.25894	10.0867	0.26926	6.72858		0.26897	9.16136	0.2532	8.54752	0.25894	6.74479	0.26926	6.72858
0.26963	8.23117	0.25363	7.60654	0.25938	5.97212	0.26972	6.74106		0.26943	13.4239	0.25363	12.5811	0.25938	10.1016	0.26972	6.74106		0.26943	9.17601	0.25363	8.55413	0.25938	6.7546	0.26972	6.74106
0.27008	8.24608	0.25406	7.61134	0.25982	5.9806	0.27018	6.75363		0.26989	13.4418	0.25406	12.5978	0.25982	10.116	0.27018	6.75363		0.26989	9.18986	0.25406	8.56034	0.25982	6.76331	0.27018	6.75363
0.27054	8.25906	0.25449	7.61027	0.26026	5.9895	0.27063	6.76628		0.27034	13.4593	0.25449	12.6151	0.26026	10.1299	0.27063	6.76628		0.27034	9.20345	0.25449	8.5652	0.26026	6.77152	0.27063	6.76628
0.271	8.27318	0.25492	7.61363	0.2607	5.99878	0.27109	6.77901		0.2708	13.4769	0.25492	12.6328	0.2607	10.1433	0.27109	6.77901		0.2708	9.21702	0.25492	8.57165	0.2607	6.77978	0.27109	6.77901
0.27145	8.28855	0.25535	7.62693	0.26114	6.00788	0.27155	6.79181		0.27126	13.4951	0.25535	12.6504	0.26114	10.1562	0.27155	6.79181		0.27125	9.2307	0.25535	8.58155	0.26114	6.78703	0.27155	6.79181
0.27191	8.30432	0.25578	7.64129	0.26158	6.01671	0.272	6.80468		0.27171	13.5143	0.25578	12.668	0.26158	10.1687	0.272	6.80468		0.27171	9.24445	0.25578	8.59016	0.26158	6.7942	0.272	6.80468
0.27236	8.31995	0.25621	7.65487	0.26202	6.02503	0.27246	6.81761		0.27217	13.5344	0.25621	12.6859	0.26202	10.181	0.27246	6.81761		0.27217	9.25857	0.25621	8.60006	0.26202	6.80414	0.27246	6.81761
0.27282	8.33525	0.25663	7.66683	0.26246	6.03374	0.27291	6.8306		0.27262	13.5555	0.25664	12.7039	0.26246	10.1933	0.27291	6.8306		0.27262	9.27323	0.25664	8.61119	0.26246	6.81631	0.27291	6.8306
0.27328	8.35072	0.25706	7.6775	0.2629	6.03815	0.27337	6.84363		0.27308	13.5767	0.25707	12.7217	0.2629	10.2057	0.27337	6.84363		0.27308	9.28797	0.25706	8.62218	0.2629	6.82878	0.27337	6.84363
0.27373	8.36647	0.25749	7.68806	0.26334	6.03975	0.27383	6.85671		0.27354	13.5978	0.2575	12.7388	0.26334	10.218	0.27383	6.85671		0.27353	9.30257	0.25749	8.63447	0.26334	6.84063	0.27383	6.85671
0.27419	8.38219	0.25792	7.69915	0.26378	6.04871	0.27428	6.86982		0.27399	13.6186	0.25793	12.7554	0.26378	10.2302	0.27428	6.86982		0.27399	9.31668	0.25792	8.64748	0.26378	6.85041	0.27428	6.86982
0.27465	8.39686	0.25835	7.70808	0.26422	6.06061	0.27474	6.88297		0.27445	13.6391	0.25836	12.7714	0.26422	10.2423	0.27474	6.88297		0.27444	9.33006	0.25835	8.66131	0.26422	6.85645	0.27474	6.88297
0.2751	8.40992	0.25878	7.71385	0.26466	6.07145	0.2752	6.89614		0.2749	13.6595	0.25879	12.7867	0.26465	10.2541	0.2752	6.89614		0.2749	9.34336	0.25878	8.67283	0.26466	6.86082	0.2752	6.89614
0.27556	8.42119	0.25921	7.7206	0.2651	6.08108	0.27565	6.90933		0.27536	13.68	0.25921	12.8009	0.26509	10.2651	0.27565	6.90933		0.27536	9.35718	0.25921	8.68668	0.2651	6.86826	0.27565	6.90933
0.27602	8.4314	0.25964	7.72847	0.26554	6.09002	0.27611	6.92253		0.27582	13.7007	0.25964	12.8137	0.26553	10.2752	0.27611	6.92253		0.27581	9.37218	0.25964	8.70126	0.26554	6.87858	0.27611	6.92253
0.27647	8.44368	0.26007	7.7376	0.26598	6.09984	0.27657	6.93574		0.27627	13.7216	0.26007	12.8252	0.26597	10.2849	0.27657	6.93574		0.27627	9.38772	0.26007	8.71563	0.26598	6.89001	0.27657	6.93574
0.27693	8.4569	0.2605	7.7487	0.26642	6.11106	0.27702	6.94895		0.27673	13.7427	0.2605	12.8358	0.26641	10.295	0.27702	6.94895		0.27672	9.4013	0.2605	8.72985	0.26642	6.9017	0.27702	6.94895
0.27739	8.46605	0.26093	7.7607	0.26686	6.12205	0.27748	6.96215		0.27718	13.764	0.26093	12.8454	0.26685	10.3057	0.27748	6.96215		0.27718	9.40681	0.26093	8.74351	0.26686	6.91239	0.27748	6.96215
0.27784	8.46937	0.26136	7.77299	0.26729	6.13242	0.27794	6.97534		0.27764	13.7855	0.26136	12.8544	0.26729	10.3174	0.27794	6.97534		0.27764	9.41388	0.26136	8.75713	0.2673	6.92175	0.27794	6.97534
0.2783	8.47395	0.26179	7.78548	0.26773	6.14247	0.27839	6.98852		0.27809	13.8071	0.26179	12.8633	0.26773	10.33	0.27839	6.98852		0.27809	9.42239	0.26179	8.76895	0.26773	6.93121	0.27839	6.98852
0.27875	8.48586	0.26221	7.79892	0.26817	6.1525	0.27885	7.00169		0.27855	13.8286	0.26222	12.8724	0.26817	10.3431	0.27885	7.00169		0.27855	9.43481	0.26221	8.77569	0.26817	6.94162	0.27885	7.00169
0.27921	8.50033	0.26264	7.81361	0.26861	6.16281	0.2793	7.01484		0.27901	13.8499	0.26265	12.8822	0.26861	10.3563	0.2793	7.01484		0.279	9.44834	0.26264	8.78172	0.26861	6.95189	0.2793	7.01484
0.27967	8.51189	0.26307	7.82816	0.26905	6.17356	0.27976	7.02796		0.27946	13.8701	0.26308	12.8925	0.26905	10.3694	0.27976	7.02796		0.27946	9.46125	0.26307	8.79161	0.26905	6.96203	0.27976	7.02796
0.28012	8.52244	0.2635	7.84017	0.26949	6.18459	0.28022	7.04106		0.27992	13.889	0.26351	12.9034	0.26949	10.3823	0.28022	7.04106		0.27992	9.47489	0.2635	8.80521	0.26949	6.97222	0.28022	7.04106
0.28058	8.53411	0.26393	7.84641	0.26993	6.19559	0.28067	7.05413		0.28037	13.9068	0.26394	12.9144	0.26993	10.3949	0.28067	7.05413		0.28037	9.48895	0.26393	8.81936	0.26993	6.98274	0.28067	7.05413
0.28104	8.54857	0.26436	7.85281	0.27037	6.20641	0.28113	7.06717		0.28083	13.9241	0.26437	12.9251	0.27037	10.4072	0.28113	7.06717		0.28083	9.5025	0.26436	8.8331	0.27037	6.99349	0.28113	7.06717
0.28149	8.56452	0.26479	7.86057	0.27081	6.20817	0.28159	7.08018		0.28129	13.9414	0.26479	12.9355	0.27081	10.4195	0.28159	7.08018		0.28128	9.51599	0.26479	8.84637	0.27081	7.00428	0.28159	7.08018
0.28195	8.58135	0.26522	7.87099	0.27125	6.18004	0.28204	7.09314		0.28174	13.9593	0.26522	12.9463	0.27125	10.4317	0.28204	7.09314		0.28174	9.52875	0.26522	8.85964	0.27125	7.01427	0.28204	7.09314
0.28241	8.59869	0.26565	7.88344	0.27169	6.17249	0.2825	7.10607		0.2822	13.9776	0.26565	12.9584	0.27169	10.4443	0.2825	7.10607		0.28219	9.54011	0.26565	8.87236	0.27169	7.02293	0.2825	7.10607
0.28286	8.6158	0.26608	7.89627	0.27213	6.17654	0.28296	7.11896		0.28265	13.9964	0.26608	12.9722	0.27213	10.4571	0.28296	7.11896		0.28265	9.55024	0.26608	8.88309	0.27213	7.03083	0.28296	7.11896
0.28332	8.63291	0.26651	7.90936	0.27257	6.1818	0.28341	7.13179		0.28311	14.0156	0.26651	12.9874	0.27257	10.4702	0.28341	7.13179		0.28311	9.55994	0.26651	8.88966	0.27257	7.039	0.28341	7.13179
0.28378	8.65003	0.26694	7.922	0.27301	6.19028	0.28387	7.14458		0.28357	14.0352	0.26694	13.0035	0.27301	10.4837	0.28387	7.14458		0.28356	9.57026	0.26694	8.8912	0.27301	7.0472	0.28387	7.14458
0.28423	8.66685	0.26736	7.93424	0.27345	6.19419	0.28433	7.15732		0.28402	14.0549	0.26737	13.0201	0.27345	10.4973	0.28433	7.15732		0.28402	9.58148	0.26737	8.88535	0.27345	7.05529	0.28433	7.15732
0.28469	8.68332	0.26779	7.94363	0.27389	6.19992	0.28478	7.17001		0.28448	14.0742	0.2678	13.0368	0.27389	10.5113	0.28478	7.17001		0.28447	9.59292	0.26779	8.87557	0.27389	7.06336	0.28478	7.17001
0.28514	8.69901	0.26822	7.95256	0.27433	6.19063	0.28524	7.18264		0.28493	14.0931	0.26823	13.0533	0.27433	10.526	0.28524	7.18264		0.28493	9.60406	0.26822	8.82066	0.27433	7.07078	0.28524	7.18264
0.2856	8.71359	0.26865	7.96512	0.27477	6.16733	0.28569	7.19521		0.28539	14.1114	0.26866	13.0695	0.27476	10.5416	0.28569	7.19521		0.28539	9.61473	0.26865	8.80983	0.27477	7.07685	0.28569	7.19521
0.28606	8.72728	0.26908	7.97558	0.27521	6.163	0.28615	7.20772		0.28584	14.1291	0.26909	13.0851	0.2752	10.5577	0.28615	7.20772		0.28584	9.62383	0.26908	8.82891	0.27521	7.08127	0.28615	7.20772
0.28651	8.7401	0.26951	7.98401	0.27565	6.17664	0.28661	7.22017		0.2863	14.1464	0.26952	13.1	0.27564	10.5741	0.28661	7.22017		0.2863	9.63242	0.26951	8.84353	0.27565	7.08667	0.28661	7.22017
0.28697	8.75252	0.26994	7.99323	0.27609	6.18925	0.28706	7.23256		0.28676	14.1635	0.26995	13.1143	0.27608	10.5909	0.28706	7.23256		0.28675	9.64086	0.26994	8.85042	0.27609	7.0932	0.28706	7.23256
0.28743	8.76536	0.27037	8.00375	0.27653	6.18618	0.28752	7.24489		0.28721	14.1803	0.27037	13.1286	0.27652	10.6077	0.28752	7.24489		0.28721	9.64909	0.27037	8.85445	0.27653	7.10069	0.28752	7.24489
0.28788	8.77862	0.2708	8.015	0.27697	6.17362	0.28798	7.25714		0.28767	14.1967	0.2708	13.1431	0.27696	10.6245	0.28798	7.25714		0.28766	9.65892	0.2708	8.85607	0.27697	7.10896	0.28798	7.25714
0.28834	8.79186	0.27123	8.02595	0.27741	6.17256	0.28843	7.26933		0.28812	14.2126	0.27123	13.1552	0.2774	10.641	0.28843	7.26933		0.28812	9.66918	0.27123	8.86377	0.27741	7.11789	0.28843	7.26933
0.2888	8.80471	0.27166	8.03675	0.27784	6.18202	0.28889	7.28145		0.28858	14.2277	0.27166	13.1655	0.27784	10.6571	0.28889	7.28145		0.28858	9.67921	0.27166	8.87889	0.27785	7.12667	0.28889	7.28145
0.28925	8.81742	0.27209	8.04719	0.27828	6.19397	0.28935	7.2935		0.28904	14.2417	0.27209	13.1742	0.27828	10.6728	0.28935	7.2935		0.28903	9.68955	0.27209	8.89503	0.27828	7.13517	0.28935	7.2935
0.28971	8.8303	0.27252	8.05746	0.27872	6.20399	0.2898	7.30548		0.28949	14.2541	0.27252	13.1812	0.27872	10.6881	0.2898	7.30548		0.28949	9.70042	0.27252	8.91058	0.27872	7.14391	0.2898	7.30548
0.29017	8.8435	0.27294	8.06848	0.27916	6.21251	0.29026	7.31739		0.28995	14.2645	0.27295	13.1879	0.27916	10.703	0.29026	7.31739		0.28994	9.71056	0.27295	8.92423	0.27916	7.15329	0.29026	7.31739
0.29062	8.85666	0.27337	8.0806	0.2796	6.21986	0.29071	7.32922		0.2904	14.2735	0.27338	13.1957	0.2796	10.7178	0.29071	7.32922		0.2904	9.71989	0.27337	8.93694	0.2796	7.16328	0.29071	7.32922
0.29108	8.86989	0.2738	8.09331	0.28004	6.22765	0.29117	7.34098		0.29086	14.2804	0.27381	13.2067	0.28004	10.7322	0.29117	7.34098		0.29086	9.73072	0.2738	8.94945	0.28004	7.1734	0.29117	7.34098
0.29153	8.88303	0.27423	8.10599	0.28048	6.23775	0.29163	7.35267		0.29132	14.2833	0.27424	13.2208	0.28048	10.7465	0.29163	7.35267		0.29131	9.73999	0.27423	8.96171	0.28048	7.18354	0.29163	7.35267
0.29199	8.89601	0.27466	8.11956	0.28092	6.2489	0.29208	7.36428		0.29177	14.2817	0.27467	13.2366	0.28092	10.7606	0.29208	7.36428		0.29177	9.74402	0.27466	8.97538	0.28092	7.19362	0.29208	7.36428
0.29245	8.90898	0.27509	8.10348	0.28136	6.26007	0.29254	7.37582		0.29223	14.2799	0.2751	13.2529	0.28136	10.7746	0.29254	7.37582		0.29222	9.74067	0.27509	8.9898	0.28136	7.20316	0.29254	7.37582
0.2929	8.92198	0.27552	8.10129	0.2818	6.27054	0.293	7.38729		0.29268	14.2844	0.27553	13.2671	0.2818	10.7886	0.293	7.38729		0.29268	9.73704	0.27552	9.00413	0.2818	7.21205	0.293	7.38729
0.29336	8.93534	0.27595	8.11544	0.28224	6.27836	0.29345	7.39868		0.29314	14.2953	0.27595	13.2777	0.28224	10.8025	0.29345	7.39868		0.29314	9.74406	0.27595	9.01819	0.28224	7.22077	0.29345	7.39868
0.29382	8.94913	0.27638	8.12957	0.28268	6.28081	0.29391	7.41		0.29359	14.3101	0.27638	13.2852	0.28268	10.8164	0.29391	7.41		0.29359	9.7544	0.27638	9.03207	0.28268	7.22932	0.29391	7.41
0.29427	8.96302	0.27681	8.1403	0.28312	6.28551	0.29437	7.42124		0.29405	14.3251	0.27681	13.2916	0.28312	10.8303	0.29437	7.42124		0.29405	9.76353	0.27681	9.04575	0.28312	7.23664	0.29437	7.42124
0.29473	8.97677	0.27724	8.14933	0.28356	6.29149	0.29482	7.43241		0.29451	14.3389	0.27724	13.2995	0.28356	10.8443	0.29482	7.43241		0.2945	9.7702	0.27724	9.05682	0.28356	7.2395	0.29482	7.43241
0.29519	8.99031	0.27767	8.15892	0.284	6.29408	0.29528	7.4435		0.29496	14.3522	0.27767	13.3098	0.284	10.8583	0.29528	7.4435		0.29496	9.77483	0.27767	9.06555	0.284	7.24108	0.29528	7.4435
0.29564	9.0037	0.2781	8.1703	0.28444	6.2924	0.29574	7.45453		0.29542	14.3667	0.2781	13.3215	0.28444	10.872	0.29574	7.45453		0.29541	9.77868	0.2781	9.07681	0.28444	7.24714	0.29574	7.45453
0.2961	9.01694	0.27852	8.18331	0.28488	6.29565	0.29619	7.46548		0.29587	14.3819	0.27853	13.3338	0.28487	10.8857	0.29619	7.46548		0.29587	9.78255	0.27853	9.08964	0.28488	7.25286	0.29619	7.46548
0.29655	9.03044	0.27895	8.19781	0.28532	6.30554	0.29665	7.47637		0.29633	14.3978	0.27896	13.3469	0.28531	10.8993	0.29665	7.47637		0.29633	9.78736	0.27895	9.1016	0.28532	7.25839	0.29665	7.47637
0.29701	9.04414	0.27938	8.21307	0.28576	6.31485	0.2971	7.48718		0.29679	14.4147	0.27939	13.3607	0.28575	10.9127	0.2971	7.48718		0.29678	9.79321	0.27938	9.11072	0.28576	7.26519	0.2971	7.48718
0.29747	9.05783	0.27981	8.22808	0.2862	6.32292	0.29756	7.49793		0.29724	14.4318	0.27982	13.3754	0.28619	10.9256	0.29756	7.49793		0.29724	9.80072	0.27981	9.11905	0.2862	7.27293	0.29756	7.49793
0.29792	9.07068	0.28024	8.24282	0.28664	6.33433	0.29802	7.50862		0.2977	14.4492	0.28025	13.3909	0.28663	10.9381	0.29802	7.50862		0.29769	9.80983	0.28024	9.1267	0.28664	7.27946	0.29802	7.50862
0.29838	9.08159	0.28067	8.25725	0.28708	6.34673	0.29847	7.51924		0.29815	14.4665	0.28068	13.4072	0.28707	10.95	0.29847	7.51924		0.29815	9.82069	0.28067	9.14042	0.28708	7.28602	0.29847	7.51924
0.29884	9.09293	0.2811	8.27187	0.28752	6.34977	0.29893	7.5298		0.29861	14.4837	0.28111	13.4242	0.28751	10.9619	0.29893	7.5298		0.29861	9.83344	0.2811	9.15306	0.28752	7.29362	0.29893	7.5298
0.29929	9.10562	0.28153	8.28624	0.28796	6.33179	0.29939	7.5403		0.29907	14.5007	0.28153	13.4419	0.28795	10.9743	0.29939	7.5403		0.29906	9.84827	0.28153	9.16637	0.28796	7.30125	0.29939	7.5403
0.29975	9.11941	0.28196	8.30025	0.28839	6.32752	0.29984	7.55075		0.29952	14.5174	0.28196	13.4601	0.28839	10.9874	0.29984	7.55075		0.29952	9.86526	0.28196	9.17787	0.28839	7.30956	0.29984	7.55075
0.30021	9.13286	0.28239	8.31431	0.28883	6.33421	0.3003	7.56114		0.29998	14.5342	0.28239	13.4785	0.28883	11.001	0.3003	7.56114		0.29997	9.88365	0.28239	9.18905	0.28883	7.31909	0.3003	7.56114
0.30066	9.14611	0.28282	8.32836	0.28927	6.34596	0.30076	7.57147		0.30043	14.5516	0.28282	13.4971	0.28927	11.015	0.30076	7.57147		0.30043	9.90246	0.28282	9.20008	0.28927	7.32913	0.30076	7.57147
0.30112	9.15932	0.28325	8.34234	0.28971	6.36059	0.30121	7.58176		0.30089	14.5701	0.28325	13.5153	0.28971	11.0293	0.30121	7.58176		0.30089	9.92053	0.28325	9.21095	0.28971	7.33909	0.30121	7.58176
0.30158	9.17199	0.28368	8.35617	0.29015	6.37059	0.30167	7.59201		0.30135	14.589	0.28368	13.5328	0.29015	11.0438	0.30167	7.59201		0.30134	9.93717	0.28368	9.22169	0.29015	7.34918	0.30167	7.59201
0.30203	9.18485	0.2841	8.36963	0.29059	6.37486	0.30212	7.6022		0.3018	14.6082	0.28411	13.5494	0.29059	11.0583	0.30212	7.6022		0.3018	9.95199	0.28411	9.23197	0.29059	7.35954	0.30212	7.6022
0.30249	9.19824	0.28453	8.38265	0.29103	6.3782	0.30258	7.61236		0.30226	14.6274	0.28454	13.565	0.29103	11.0726	0.30258	7.61236		0.30225	9.96485	0.28453	9.24235	0.29103	7.36984	0.30258	7.61236
0.30294	9.21177	0.28496	8.39517	0.29147	6.37956	0.30304	7.62248		0.30271	14.6461	0.28497	13.5796	0.29147	11.0864	0.30304	7.62248		0.30271	9.97599	0.28496	9.25363	0.29147	7.37962	0.30304	7.62248
0.3034	9.22495	0.28539	8.40742	0.29191	6.38225	0.30349	7.63257		0.30317	14.6643	0.2854	13.5927	0.29191	11.0999	0.30349	7.63257		0.30316	9.98636	0.28539	9.26525	0.29191	7.38857	0.30349	7.63257
0.30386	9.2347	0.28582	8.42006	0.29235	6.3883	0.30395	7.64262		0.30362	14.6823	0.28583	13.6046	0.29235	11.1132	0.30395	7.64262		0.30362	9.99749	0.28582	9.27608	0.29235	7.39519	0.30395	7.64262
0.30431	9.24015	0.28625	8.4163	0.29279	6.39728	0.30441	7.65264		0.30408	14.7002	0.28626	13.6159	0.29279	11.1265	0.30441	7.65264		0.30408	10.01	0.28625	9.28641	0.29279	7.39696	0.30441	7.65264
0.30477	9.24884	0.28668	8.38065	0.29323	6.40913	0.30486	7.66264		0.30454	14.7181	0.28669	13.6271	0.29323	11.1395	0.30486	7.66264		0.30453	10.024	0.28668	9.29708	0.29323	7.39678	0.30486	7.66264
0.30523	9.26129	0.28711	8.38079	0.29367	6.42152	0.30532	7.67261		0.30499	14.7362	0.28712	13.6395	0.29367	11.1521	0.30532	7.67261		0.30499	10.0387	0.28711	9.30915	0.29367	7.40075	0.30532	7.67261
0.30568	9.27387	0.28754	8.39539	0.29411	6.43378	0.30578	7.68256		0.30545	14.7542	0.28754	13.6535	0.29411	11.1645	0.30578	7.68256		0.30544	10.0536	0.28754	9.32242	0.29411	7.40656	0.30578	7.68256
0.30614	9.28406	0.28797	8.40839	0.29455	6.44595	0.30623	7.6925		0.3059	14.7713	0.28797	13.6689	0.29455	11.1766	0.30623	7.6925		0.3059	10.0688	0.28797	9.33581	0.29455	7.41096	0.30623	7.6925
0.3066	9.29307	0.2884	8.41953	0.29499	6.45757	0.30669	7.70242		0.30636	14.787	0.2884	13.6854	0.29499	11.1888	0.30669	7.70242		0.30636	10.0837	0.2884	9.34875	0.29499	7.41222	0.30669	7.70242
0.30705	9.30351	0.28883	8.42995	0.29543	6.4681	0.30715	7.71233		0.30682	14.8012	0.28883	13.7026	0.29542	11.2011	0.30715	7.71233		0.30681	10.0983	0.28883	9.36138	0.29543	7.41332	0.30715	7.71233
0.30751	9.31456	0.28926	8.44183	0.29587	6.47775	0.3076	7.72224		0.30727	14.8138	0.28926	13.7204	0.29586	11.2136	0.3076	7.72224		0.30727	10.1128	0.28926	9.37402	0.29587	7.41654	0.3076	7.72224
0.30797	9.32342	0.28968	8.45333	0.29631	6.48664	0.30806	7.73214		0.30773	14.8251	0.28969	13.7387	0.2963	11.2262	0.30806	7.73214		0.30772	10.1276	0.28969	9.38674	0.29631	7.4217	0.30806	7.73214
0.30842	9.33109	0.29011	8.46076	0.29675	6.49491	0.30851	7.74204		0.30818	14.836	0.29012	13.7572	0.29674	11.239	0.30851	7.74204		0.30818	10.1432	0.29011	9.39953	0.29675	7.42712	0.30851	7.74204
0.30888	9.33874	0.29054	8.46438	0.29719	6.50277	0.30897	7.75194		0.30864	14.8471	0.29055	13.776	0.29718	11.2521	0.30897	7.75194		0.30863	10.1592	0.29054	9.41164	0.29719	7.42628	0.30897	7.75194
0.30933	9.3428	0.29097	8.47234	0.29763	6.50988	0.30943	7.76185		0.3091	14.8583	0.29098	13.795	0.29762	11.2651	0.30943	7.76185		0.30909	10.175	0.29097	9.42251	0.29763	7.43366	0.30943	7.76185
0.30979	9.35033	0.2914	8.48404	0.29807	6.51638	0.30988	7.77178		0.30955	14.8693	0.29141	13.8145	0.29806	11.2779	0.30988	7.77178		0.30955	10.189	0.2914	9.43221	0.29807	7.37311	0.30988	7.77178
0.31025	9.3626	0.29183	8.49584	0.29851	6.52253	0.31034	7.78172		0.31001	14.8797	0.29184	13.8342	0.2985	11.2907	0.31034	7.78172		0.31	10.1964	0.29183	9.44132	0.29851	7.34145	0.31034	7.78172
0.3107	9.37848	0.29226	8.50722	0.29894	6.52843	0.3108	7.79169		0.31046	14.8893	0.29227	13.8538	0.29894	11.3035	0.3108	7.79169		0.31046	10.1958	0.29226	9.45039	0.29894	7.35529	0.3108	7.79169
0.31116	9.39616	0.29269	8.5192	0.29938	6.53361	0.31125	7.80169		0.31092	14.8985	0.2927	13.8732	0.29938	11.3166	0.31125	7.80169		0.31091	10.1939	0.29269	9.45959	0.29938	7.37275	0.31125	7.80169
0.31162	9.41438	0.29312	8.53164	0.29982	6.54007	0.31171	7.81172		0.31137	14.9073	0.29312	13.8924	0.29982	11.3299	0.31171	7.81172		0.31137	10.1995	0.29312	9.46976	0.29982	7.38655	0.31171	7.81172
0.31207	9.43216	0.29355	8.54511	0.30026	6.54928	0.31217	7.82179		0.31183	14.9158	0.29355	13.9124	0.30026	11.3434	0.31217	7.82179		0.31183	10.2107	0.29355	9.48027	0.30026	7.39873	0.31217	7.82179
0.31253	9.44929	0.29398	8.55919	0.3007	6.55842	0.31262	7.8319		0.31229	14.9237	0.29398	13.9318	0.3007	11.3569	0.31262	7.8319		0.31228	10.2242	0.29398	9.49024	0.3007	7.41011	0.31262	7.8319
0.31299	9.4657	0.29441	8.57332	0.30114	6.56748	0.31308	7.84207		0.31274	14.9313	0.29441	13.9509	0.30114	11.3701	0.31308	7.84207		0.31274	10.237	0.29441	9.49944	0.30114	7.42158	0.31308	7.84207
0.31344	9.48206	0.29484	8.58602	0.30158	6.57613	0.31354	7.85228		0.3132	14.939	0.29484	13.9696	0.30158	11.3829	0.31354	7.85228		0.31319	10.2487	0.29484	9.50843	0.30158	7.43199	0.31354	7.85228
0.3139	9.49594	0.29526	8.5972	0.30202	6.58316	0.31399	7.86255		0.31365	14.9467	0.29527	13.9876	0.30202	11.3953	0.31399	7.86255		0.31365	10.2601	0.29527	9.5175	0.30202	7.44141	0.31399	7.86255
0.31436	9.50735	0.29569	8.60786	0.30246	6.59077	0.31445	7.87288		0.31411	14.9543	0.2957	14.0045	0.30246	11.4069	0.31445	7.87288		0.31411	10.2722	0.29569	9.52741	0.30246	7.45004	0.31445	7.87288
0.31481	9.51597	0.29612	8.61895	0.3029	6.59857	0.3149	7.88327		0.31457	14.9619	0.29613	14.0201	0.3029	11.418	0.3149	7.88327		0.31456	10.2843	0.29612	9.53858	0.3029	7.4587	0.3149	7.88327
0.31527	9.52523	0.29655	8.63107	0.30334	6.6064	0.31536	7.89372		0.31502	14.9692	0.29656	14.0345	0.30334	11.4286	0.31536	7.89372		0.31502	10.2956	0.29655	9.55046	0.30334	7.46732	0.31536	7.89372
0.31572	9.53805	0.29698	8.64409	0.30378	6.6143	0.31582	7.90424		0.31548	14.9764	0.29699	14.0483	0.30378	11.439	0.31582	7.90424		0.31547	10.3067	0.29698	9.56299	0.30378	7.47494	0.31582	7.90424
0.31618	9.55216	0.29741	8.65661	0.30422	6.62064	0.31627	7.91483		0.31593	14.9839	0.29742	14.0617	0.30422	11.449	0.31627	7.91483		0.31593	10.3193	0.29741	9.57568	0.30422	7.48214	0.31627	7.91483
0.31664	9.56404	0.29784	8.66871	0.30466	6.62615	0.31673	7.92548		0.31639	14.9922	0.29785	14.0754	0.30466	11.4589	0.31673	7.92548		0.31638	10.3335	0.29784	9.58769	0.30466	7.48952	0.31673	7.92548
0.31709	9.56921	0.29827	8.68078	0.3051	6.62792	0.31719	7.93621		0.31685	15.0014	0.29828	14.0895	0.3051	11.4688	0.31719	7.93621		0.31684	10.3486	0.29827	9.59775	0.3051	7.4974	0.31719	7.93621
0.31755	9.57364	0.2987	8.6938	0.30554	6.63481	0.31764	7.94702		0.3173	15.0115	0.2987	14.1041	0.30553	11.4788	0.31764	7.94702		0.3173	10.3648	0.2987	9.60521	0.30554	7.50578	0.31764	7.94702
0.31801	9.58387	0.29913	8.7075	0.30598	6.64266	0.3181	7.95789		0.31776	15.0226	0.29913	14.1191	0.30597	11.4893	0.3181	7.95789		0.31775	10.3817	0.29913	9.61163	0.30598	7.51501	0.3181	7.95789
0.31846	9.59647	0.29956	8.7213	0.30642	6.64983	0.31856	7.96885		0.31821	15.0346	0.29956	14.1346	0.30641	11.5001	0.31856	7.96885		0.31821	10.3994	0.29956	9.62003	0.30642	7.52399	0.31856	7.96885
0.31892	9.60202	0.29999	8.73484	0.30686	6.6599	0.31901	7.97988		0.31867	15.0472	0.29999	14.1505	0.30685	11.5109	0.31901	7.97988		0.31866	10.417	0.29999	9.63034	0.30686	7.53223	0.31901	7.97988
0.31938	9.57638	0.30041	8.74833	0.3073	6.66871	0.31947	7.99098		0.31912	15.0604	0.30042	14.1658	0.30729	11.5212	0.31947	7.99098		0.31912	10.4341	0.30042	9.64169	0.3073	7.53959	0.31947	7.99098
0.31983	9.56152	0.30084	8.76177	0.30774	6.67768	0.31992	8.00216		0.31958	15.074	0.30085	14.18	0.30773	11.5311	0.31992	8.00216		0.31958	10.4504	0.30085	9.65351	0.30774	7.54636	0.31992	8.00216
0.32029	9.56225	0.30127	8.77492	0.30818	6.68658	0.32038	8.01342		0.32004	15.0879	0.30128	14.193	0.30817	11.5414	0.32038	8.01342		0.32003	10.4653	0.30127	9.66504	0.30818	7.55322	0.32038	8.01342
0.32075	9.56859	0.3017	8.7876	0.30862	6.69559	0.32084	8.02475		0.32049	15.1016	0.30171	14.2056	0.30861	11.5532	0.32084	8.02475		0.32049	10.4783	0.3017	9.67653	0.30862	7.56152	0.32084	8.02475
0.3212	9.57679	0.30213	8.79998	0.30906	6.70481	0.32129	8.03615		0.32095	15.1149	0.30214	14.2188	0.30905	11.566	0.32129	8.03615		0.32094	10.4895	0.30213	9.6878	0.30906	7.57101	0.32129	8.03615
0.32166	9.58728	0.30256	8.81221	0.30949	6.71377	0.32175	8.04763		0.3214	15.1274	0.30257	14.2328	0.30949	11.5794	0.32175	8.04763		0.3214	10.5	0.30256	9.69939	0.30949	7.58099	0.32175	8.04763
0.32211	9.60051	0.30299	8.82424	0.30993	6.72238	0.32221	8.05918		0.32186	15.1393	0.303	14.2476	0.30993	11.5931	0.32221	8.05918		0.32186	10.5102	0.30299	9.71126	0.30993	7.59123	0.32221	8.05918
0.32257	9.61497	0.30342	8.8361	0.31037	6.73058	0.32266	8.0708		0.32232	15.1509	0.30343	14.2624	0.31037	11.607	0.32266	8.0708		0.32231	10.5218	0.30342	9.72309	0.31037	7.6014	0.32266	8.0708
0.32303	9.63101	0.30385	8.84786	0.31081	6.73878	0.32312	8.08249		0.32277	15.1627	0.30386	14.2776	0.31081	11.6214	0.32312	8.08249		0.32277	10.5358	0.30385	9.73507	0.31081	7.61124	0.32312	8.08249
0.32348	9.64828	0.30428	8.85957	0.31125	6.74688	0.32358	8.09425		0.32323	15.1751	0.30428	14.293	0.31125	11.6361	0.32358	8.09425		0.32322	10.5508	0.30428	9.74732	0.31125	7.62038	0.32358	8.09425
0.32394	9.66575	0.30471	8.87128	0.31169	6.75507	0.32403	8.10608		0.32368	15.188	0.30471	14.3088	0.31169	11.6513	0.32403	8.10608		0.32368	10.566	0.30471	9.75985	0.31169	7.62877	0.32403	8.10608
0.3244	9.6838	0.30514	8.88302	0.31213	6.76313	0.32449	8.11796		0.32414	15.2014	0.30514	14.3252	0.31213	11.6667	0.32449	8.11796		0.32413	10.5813	0.30514	9.77204	0.31213	7.63674	0.32449	8.11796
0.32485	9.70195	0.30557	8.89487	0.31257	6.77103	0.32495	8.12991		0.3246	15.215	0.30557	14.3422	0.31257	11.682	0.32495	8.12991		0.32459	10.5959	0.30557	9.78295	0.31257	7.64491	0.32495	8.12991
0.32531	9.71994	0.30599	8.9067	0.31301	6.77899	0.3254	8.14192		0.32505	15.2286	0.306	14.3596	0.31301	11.6971	0.3254	8.14192		0.32505	10.6092	0.306	9.79208	0.31301	7.65378	0.3254	8.14192
0.32577	9.73768	0.30642	8.91825	0.31345	6.7871	0.32586	8.15398		0.32551	15.242	0.30643	14.3771	0.31345	11.712	0.32586	8.15398		0.3255	10.621	0.30643	9.79949	0.31345	7.66348	0.32586	8.15398
0.32622	9.75511	0.30685	8.92957	0.31389	6.79533	0.32631	8.1661		0.32596	15.2553	0.30686	14.3945	0.31389	11.7267	0.32631	8.1661		0.32596	10.6308	0.30685	9.80571	0.31389	7.67391	0.32631	8.1661
0.32668	9.77203	0.30728	8.94077	0.31433	6.80369	0.32677	8.17826		0.32642	15.2687	0.30729	14.4114	0.31433	11.7412	0.32677	8.17826		0.32641	10.6388	0.30728	9.81173	0.31433	7.68499	0.32677	8.17826
0.32713	9.78805	0.30771	8.95209	0.31477	6.81203	0.32723	8.19047		0.32687	15.2823	0.30772	14.4278	0.31477	11.7555	0.32723	8.19047		0.32687	10.6458	0.30771	9.81812	0.31477	7.69637	0.32723	8.19047
0.32759	9.80235	0.30814	8.96372	0.31521	6.82032	0.32768	8.20272		0.32733	15.2963	0.30815	14.4401	0.31521	11.7695	0.32768	8.20272		0.32733	10.6531	0.30814	9.82396	0.31521	7.70735	0.32768	8.20272
0.32805	9.81324	0.30857	8.97558	0.31565	6.82858	0.32814	8.21501		0.32779	15.3112	0.30858	14.4569	0.31564	11.7832	0.32814	8.21501		0.32778	10.6613	0.30857	9.82954	0.31565	7.7171	0.32814	8.21501
0.3285	9.818	0.309	8.9872	0.31609	6.83669	0.3286	8.22734		0.32824	15.3269	0.30901	14.4732	0.31608	11.7965	0.3286	8.22734		0.32824	10.6705	0.309	9.83568	0.31609	7.72495	0.3286	8.22734
0.32896	9.82043	0.30943	8.99848	0.31653	6.8443	0.32905	8.23969		0.3287	15.3435	0.30944	14.4863	0.31652	11.8093	0.32905	8.23969		0.32869	10.6794	0.30943	9.84334	0.31653	7.73078	0.32905	8.23969
0.32942	9.8314	0.30986	9.00971	0.31697	6.85113	0.32951	8.25208		0.32915	15.3606	0.30986	14.5004	0.31696	11.8214	0.32951	8.25208		0.32915	10.687	0.30986	9.8534	0.31697	7.73517	0.32951	8.25208
0.32987	9.84079	0.31029	9.02113	0.31741	6.85763	0.32997	8.26449		0.32961	15.378	0.31029	14.5026	0.3174	11.8329	0.32997	8.26449		0.3296	10.6938	0.31029	9.86245	0.31741	7.73914	0.32997	8.26449
0.33033	9.8496	0.31072	9.03168	0.31785	6.86491	0.33042	8.27692		0.33007	15.395	0.31072	14.5281	0.31784	11.8438	0.33042	8.27692		0.33006	10.7005	0.31072	9.87137	0.31785	7.7444	0.33042	8.27692
0.33079	9.86132	0.31115	9.04125	0.31829	6.87306	0.33088	8.28937		0.33052	15.4113	0.31115	14.5424	0.31828	11.854	0.33088	8.28937		0.33052	10.7086	0.31115	9.87986	0.31829	7.75127	0.33088	8.28937
0.33124	9.87224	0.31157	9.0517	0.31873	6.88185	0.33134	8.30183		0.33098	15.4267	0.31158	14.5461	0.31872	11.8634	0.33134	8.30183		0.33097	10.719	0.31158	9.88831	0.31873	7.75959	0.33134	8.30183
0.3317	9.88266	0.312	9.06278	0.31917	6.89107	0.33179	8.3143		0.33143	15.4409	0.31201	14.5689	0.31916	11.8724	0.33179	8.3143		0.33143	10.7307	0.312	9.89747	0.31917	7.76888	0.33179	8.3143
0.33216	9.88976	0.31243	9.07231	0.31961	6.90026	0.33225	8.32678		0.33189	15.4539	0.31244	14.5836	0.3196	11.8812	0.33225	8.32678		0.33188	10.7423	0.31243	9.90728	0.31961	7.77849	0.33225	8.32678
0.33261	9.8954	0.31286	9.08103	0.32004	6.90923	0.3327	8.33927		0.33235	15.4661	0.31287	14.5974	0.32004	11.89	0.3327	8.33927		0.33234	10.7539	0.31286	9.91821	0.32004	7.78829	0.3327	8.33927
0.33307	9.90374	0.31329	9.09097	0.32048	6.91813	0.33316	8.35175		0.3328	15.4775	0.3133	14.6123	0.32048	11.899	0.33316	8.35175		0.3328	10.7655	0.31329	9.92965	0.32048	7.79837	0.33316	8.35175
0.33352	9.91138	0.31372	9.10336	0.32092	6.92723	0.33362	8.36423		0.33326	15.4885	0.31373	14.6282	0.32092	11.9084	0.33362	8.36423		0.33325	10.777	0.31372	9.94153	0.32092	7.80831	0.33362	8.36423
0.33398	9.91974	0.31415	9.11686	0.32136	6.93633	0.33407	8.3767		0.33371	15.4995	0.31416	14.6465	0.32136	11.9183	0.33407	8.3767		0.33371	10.7883	0.31415	9.95358	0.32136	7.81828	0.33407	8.3767
0.33444	9.92953	0.31458	9.12961	0.3218	6.94557	0.33453	8.38916		0.33417	15.5106	0.31459	14.6621	0.3218	11.9288	0.33453	8.38916		0.33416	10.7986	0.31458	9.96463	0.3218	7.82902	0.33453	8.38916
0.33489	9.93932	0.31501	9.13957	0.32224	6.95495	0.33499	8.40162		0.33462	15.5222	0.31502	14.6796	0.32224	11.94	0.33499	8.40162		0.33462	10.808	0.31501	9.97398	0.32224	7.84049	0.33499	8.40162
0.33535	9.94887	0.31544	9.14949	0.32268	6.95998	0.33544	8.41406		0.33508	15.5345	0.31544	14.6962	0.32268	11.9518	0.33544	8.41406		0.33508	10.817	0.31544	9.98138	0.32268	7.85216	0.33544	8.41406
0.33581	9.95858	0.31587	9.1604	0.32312	6.94312	0.3359	8.42649		0.33554	15.5475	0.31587	14.7131	0.32312	11.9642	0.3359	8.42649		0.33553	10.8259	0.31587	9.98751	0.32312	7.8638	0.3359	8.42649
0.33626	9.9706	0.3163	9.17193	0.32356	6.92952	0.33636	8.4389		0.33599	15.5609	0.3163	14.7294	0.32356	11.9772	0.33636	8.4389		0.33599	10.8349	0.3163	9.9938	0.32356	7.87543	0.33636	8.4389
0.33672	9.98402	0.31673	9.18269	0.324	6.93472	0.33681	8.4513		0.33645	15.5745	0.31673	14.7455	0.324	11.9908	0.33681	8.4513		0.33644	10.8441	0.31673	10.0016	0.324	7.88709	0.33681	8.4513
0.33718	9.99793	0.31715	9.19309	0.32444	6.94147	0.33727	8.46368		0.3369	15.5879	0.31716	14.7621	0.32444	12.0048	0.33727	8.46368		0.3369	10.8542	0.31716	10.0113	0.32444	7.89859	0.33727	8.46368
0.33763	10.0127	0.31758	9.20184	0.32488	6.94368	0.33773	8.47603		0.33736	15.6011	0.31759	14.779	0.32488	12.0192	0.33773	8.47603		0.33735	10.8651	0.31758	10.0227	0.32488	7.90974	0.33773	8.47603
0.33809	10.0283	0.31801	9.20953	0.32532	6.94576	0.33818	8.48837		0.33782	15.6144	0.31802	14.7963	0.32532	12.0338	0.33818	8.48837		0.33781	10.8768	0.31801	10.0351	0.32532	7.92064	0.33818	8.48837
0.33855	10.0423	0.31844	9.2179	0.32576	6.9501	0.33864	8.50068		0.33827	15.6286	0.31845	14.8134	0.32576	12.0484	0.33864	8.50068		0.33827	10.889	0.31844	10.0476	0.32576	7.93136	0.33864	8.50068
0.339	10.0474	0.31887	9.22809	0.3262	6.95677	0.33909	8.51296		0.33873	15.6441	0.31888	14.8302	0.32619	12.0629	0.33909	8.51296		0.33872	10.9013	0.31887	10.06	0.3262	7.94196	0.33909	8.51296
0.33946	10.0465	0.3193	9.23933	0.32664	6.96376	0.33955	8.52522		0.33918	15.6609	0.31931	14.8461	0.32663	12.0769	0.33955	8.52522		0.33918	10.9133	0.3193	10.0724	0.32664	7.95263	0.33955	8.52522
0.33991	10.0518	0.31973	9.25155	0.32708	6.97129	0.34001	8.53744		0.33964	15.6788	0.31974	14.8608	0.32707	12.0903	0.34001	8.53744		0.33963	10.9249	0.31973	10.0838	0.32708	7.96329	0.34001	8.53744
0.34037	10.0616	0.32016	9.26396	0.32752	6.97936	0.34046	8.54964		0.3401	15.6974	0.32017	14.8736	0.32751	12.103	0.34046	8.54964		0.34009	10.9362	0.32016	10.0934	0.32752	7.97391	0.34046	8.54964
0.34083	10.0708	0.32059	9.27633	0.32796	6.98825	0.34092	8.5618		0.34055	15.7163	0.3206	14.8847	0.32795	12.1144	0.34092	8.5618		0.34055	10.9471	0.32059	10.0959	0.32796	7.98445	0.34092	8.5618
0.34128	10.0809	0.32102	9.28804	0.3284	6.99775	0.34138	8.57393		0.34101	15.7352	0.32103	14.8917	0.32839	12.1243	0.34138	8.57393		0.341	10.9575	0.32102	10.1103	0.3284	7.99466	0.34138	8.57393
0.34174	10.0906	0.32145	9.29924	0.32884	7.00738	0.34183	8.58603		0.34146	15.7538	0.32145	14.9007	0.32883	12.1339	0.34183	8.58603		0.34146	10.9672	0.32145	10.1213	0.32884	8.00413	0.34183	8.58603
0.3422	10.1011	0.32188	9.3108	0.32928	7.01639	0.34229	8.59808		0.34192	15.7719	0.32188	14.8874	0.32927	12.1441	0.34229	8.59808		0.34191	10.9763	0.32188	10.1319	0.32928	8.01255	0.34229	8.59808
0.34265	10.1125	0.32231	9.32283	0.32972	7.02493	0.34275	8.6101		0.34237	15.7892	0.32231	14.9181	0.32971	12.1553	0.34275	8.6101		0.34237	10.9857	0.32231	10.1413	0.32972	8.01986	0.34275	8.6101
0.34311	10.1248	0.32273	9.33537	0.33016	7.03351	0.3432	8.62209		0.34283	15.8052	0.32274	14.9262	0.33015	12.1658	0.3432	8.62209		0.34283	10.9958	0.32274	10.1505	0.33016	8.02639	0.3432	8.62209
0.34357	10.1372	0.32316	9.34853	0.33059	7.04261	0.34366	8.63403		0.34329	15.819	0.32317	14.9262	0.33059	12.1735	0.34366	8.63403		0.34328	11.0069	0.32316	10.1537	0.33059	8.03302	0.34366	8.63403
0.34402	10.1493	0.32359	9.36136	0.33103	7.05244	0.34411	8.64593		0.34374	15.8294	0.3236	14.9433	0.33103	12.1774	0.34411	8.64593		0.34374	11.0183	0.32359	10.1709	0.33103	8.04051	0.34411	8.64593
0.34448	10.1611	0.32402	9.37377	0.33147	7.0629	0.34457	8.65779		0.3442	15.8359	0.32403	14.9541	0.33147	12.184	0.34457	8.65779		0.34419	11.0294	0.32402	10.1755	0.33147	8.04898	0.34457	8.65779
0.34494	10.1731	0.32445	9.38545	0.33191	7.07359	0.34503	8.66961		0.34465	15.8402	0.32446	14.9535	0.33191	12.1897	0.34503	8.66961		0.34465	11.0401	0.32445	10.1768	0.33191	8.05778	0.34503	8.66961
0.34539	10.185	0.32488	9.39769	0.33235	7.08398	0.34548	8.68138		0.34511	15.8453	0.32489	14.9748	0.33235	12.1974	0.34548	8.68138		0.3451	11.0506	0.32488	10.1917	0.33235	8.06594	0.34548	8.68138
0.34585	10.1968	0.32531	9.4101	0.33279	7.09403	0.34594	8.69311		0.34557	15.851	0.32532	14.9876	0.33279	12.2079	0.34594	8.69311		0.34556	11.0611	0.32531	10.1952	0.33279	8.0724	0.34594	8.69311
0.3463	10.208	0.32574	9.42263	0.33323	7.10408	0.3464	8.7048		0.34602	15.8564	0.32575	14.9991	0.33323	12.2189	0.3464	8.7048		0.34602	11.0715	0.32574	10.1989	0.33323	8.07693	0.3464	8.7048
0.34676	10.2189	0.32617	9.43538	0.33367	7.11429	0.34685	8.71644		0.34648	15.8613	0.32618	15.0123	0.33367	12.2325	0.34685	8.71644		0.34647	11.0818	0.32617	10.2182	0.33367	8.08068	0.34685	8.71644
0.34722	10.2301	0.3266	9.44549	0.33411	7.1242	0.34731	8.72803		0.34693	15.8655	0.32661	15.0255	0.33411	12.2448	0.34731	8.72803		0.34693	11.0917	0.3266	10.2263	0.33411	8.08571	0.34731	8.72803
0.34767	10.2419	0.32703	9.4577	0.33455	7.13025	0.34777	8.73958		0.34739	15.8698	0.32703	15.0397	0.33455	12.2573	0.34777	8.73958		0.34738	11.1012	0.32703	10.2339	0.33455	8.09303	0.34777	8.73958
0.34813	10.2538	0.32746	9.46983	0.33499	7.13205	0.34822	8.75108		0.34785	15.8755	0.32746	15.0538	0.33499	12.2696	0.34822	8.75108		0.34784	11.1105	0.32746	10.256	0.33499	8.10215	0.34822	8.75108
0.34859	10.2657	0.32789	9.48092	0.33543	7.13503	0.34868	8.76254		0.3483	15.883	0.32789	15.0683	0.33543	12.2817	0.34868	8.76254		0.3483	11.1199	0.32789	10.2674	0.33543	8.11143	0.34868	8.76254
0.34904	10.2769	0.32831	9.4912	0.33587	7.1412	0.34914	8.77395		0.34876	15.892	0.32832	15.0829	0.33587	12.2938	0.34914	8.77395		0.34875	11.1295	0.32832	10.2777	0.33587	8.12072	0.34914	8.77395
0.3495	10.2872	0.32874	9.50012	0.33631	7.14819	0.34959	8.78532		0.34921	15.9021	0.32875	15.0977	0.3363	12.3058	0.34959	8.78532		0.34921	11.1387	0.32874	10.2925	0.33631	8.13001	0.34959	8.78532
0.34996	10.2967	0.32917	9.50898	0.33675	7.15528	0.35005	8.79664		0.34967	15.9128	0.32918	15.1124	0.33674	12.3178	0.35005	8.79664		0.34966	11.1476	0.32917	10.2936	0.33675	8.13835	0.35005	8.79664
0.35041	10.3069	0.3296	9.51808	0.33719	7.16317	0.3505	8.80791		0.35012	15.924	0.32961	15.1272	0.33718	12.3298	0.3505	8.80791		0.35012	11.1568	0.3296	10.2768	0.33719	8.14584	0.3505	8.80791
0.35087	10.3179	0.33003	9.52789	0.33763	7.17217	0.35096	8.81914		0.35058	15.9353	0.33004	15.1421	0.33762	12.342	0.35096	8.81914		0.35057	11.1667	0.33003	10.2888	0.33763	8.15251	0.35096	8.81914
0.35133	10.3295	0.33046	9.53879	0.33807	7.18156	0.35142	8.83033		0.35104	15.9466	0.33047	15.1572	0.33806	12.3543	0.35142	8.83033		0.35103	11.1777	0.33046	10.2958	0.33807	8.15889	0.35142	8.83033
0.35178	10.341	0.33089	9.55054	0.33851	7.19087	0.35187	8.84147		0.35149	15.9576	0.3309	15.1729	0.3385	12.3668	0.35187	8.84147		0.35149	11.1899	0.33089	10.3086	0.33851	8.16575	0.35187	8.84147
0.35224	10.3511	0.33132	9.56263	0.33895	7.19986	0.35233	8.85257		0.35195	15.9681	0.33133	15.189	0.33894	12.3794	0.35233	8.85257		0.35194	11.2035	0.33132	10.3366	0.33895	8.1736	0.35233	8.85257
0.35269	10.3581	0.33175	9.57507	0.33939	7.20839	0.35279	8.86362		0.3524	15.9779	0.33176	15.2054	0.33938	12.3916	0.35279	8.86362		0.3524	11.218	0.33175	10.3454	0.33939	8.18248	0.35279	8.86362
0.35315	10.3619	0.33218	9.58765	0.33983	7.21669	0.35324	8.87464		0.35286	15.9869	0.33219	15.2214	0.33982	12.4032	0.35324	8.87464		0.35285	11.2327	0.33218	10.3562	0.33983	8.19217	0.35324	8.87464
0.35361	10.3646	0.33261	9.6001	0.34027	7.22516	0.3537	8.88561		0.35332	15.9947	0.33261	15.2287	0.34026	12.4143	0.3537	8.88561		0.35331	11.2474	0.33261	10.3825	0.34027	8.20211	0.3537	8.88561
0.35406	10.3705	0.33304	9.61236	0.34071	7.23383	0.35416	8.89655		0.35377	16.0014	0.33304	15.2499	0.3407	12.4249	0.35416	8.89655		0.35377	11.2619	0.33304	10.3863	0.34071	8.21125	0.35416	8.89655
0.35452	10.3789	0.33347	9.62383	0.34114	7.24261	0.35461	8.90744		0.35423	16.0071	0.33347	15.2635	0.34114	12.4337	0.35461	8.90744		0.35422	11.2763	0.33347	10.3934	0.34114	8.21942	0.35461	8.90744
0.35498	10.388	0.33389	9.63444	0.34158	7.25142	0.35507	8.9183		0.35468	16.0124	0.3339	15.2723	0.34158	12.44	0.35507	8.9183		0.35468	11.2904	0.3339	10.4223	0.34158	8.22567	0.35507	8.9183
0.35543	10.3972	0.33432	9.64437	0.34202	7.25923	0.35553	8.92912		0.35514	16.0178	0.33433	15.2859	0.34202	12.4431	0.35553	8.92912		0.35513	11.3048	0.33432	10.4148	0.34202	8.23134	0.35553	8.92912
0.35589	10.4069	0.33475	9.65428	0.34246	7.26492	0.35598	8.9399		0.3556	16.0239	0.33476	15.2993	0.34246	12.4501	0.35598	8.9399		0.35559	11.3193	0.33475	10.4392	0.34246	8.23854	0.35598	8.9399
0.35635	10.4179	0.33518	9.66477	0.3429	7.27144	0.35644	8.95066		0.35605	16.0309	0.33519	15.306	0.3429	12.4577	0.35644	8.95066		0.35605	11.333	0.33518	10.4471	0.3429	8.24718	0.35644	8.95066
0.3568	10.431	0.33561	9.67581	0.34334	7.2803	0.35689	8.96137		0.35651	16.0382	0.33562	15.3189	0.34334	12.4656	0.35689	8.96137		0.3565	11.3462	0.33561	10.4579	0.34334	8.25599	0.35689	8.96137
0.35726	10.4453	0.33604	9.68785	0.34378	7.28912	0.35735	8.97206		0.35696	16.0469	0.33605	15.3309	0.34378	12.4735	0.35735	8.97206		0.35696	11.359	0.33604	10.4665	0.34378	8.26419	0.35735	8.97206
0.35772	10.4595	0.33647	9.7003	0.34422	7.29856	0.35781	8.98272		0.35742	16.058	0.33648	15.3392	0.34422	12.4812	0.35781	8.98272		0.35741	11.3715	0.33647	10.4709	0.34422	8.27249	0.35781	8.98272
0.35817	10.4734	0.3369	9.71331	0.34466	7.30826	0.35826	8.99335		0.35787	16.0704	0.33691	15.3508	0.34466	12.4901	0.35826	8.99335		0.35787	11.384	0.3369	10.4894	0.34466	8.2805	0.35826	8.99335
0.35863	10.4873	0.33733	9.72688	0.3451	7.31767	0.35872	9.00396		0.35833	16.083	0.33734	15.3615	0.3451	12.4997	0.35872	9.00396		0.35832	11.3968	0.33733	10.496	0.3451	8.28819	0.35872	9.00396
0.35908	10.5009	0.33776	9.74092	0.34554	7.32674	0.35918	9.01454		0.35879	16.096	0.33777	15.374	0.34554	12.5084	0.35918	9.01454		0.35878	11.4097	0.33776	10.5012	0.34554	8.29483	0.35918	9.01454
0.35954	10.5142	0.33819	9.7551	0.34598	7.33512	0.35963	9.02509		0.35924	16.1101	0.33819	15.3869	0.34598	12.5169	0.35963	9.02509		0.35924	11.4225	0.33819	10.5219	0.34598	8.30086	0.35963	9.02509
0.36	10.5281	0.33862	9.76917	0.34642	7.34303	0.36009	9.03563		0.3597	16.1246	0.33862	15.401	0.34642	12.5258	0.36009	9.03563		0.35969	11.4352	0.33862	10.5281	0.34642	8.30648	0.36009	9.03563
0.36045	10.5415	0.33905	9.78286	0.34686	7.35096	0.36055	9.04615		0.36015	16.1391	0.33905	15.4161	0.34685	12.5343	0.36055	9.04615		0.36015	11.4479	0.33905	10.5318	0.34686	8.31128	0.36055	9.04615
0.36091	10.5536	0.33947	9.79602	0.3473	7.35897	0.361	9.05665		0.36061	16.1535	0.33948	15.4318	0.34729	12.5429	0.361	9.05665		0.3606	11.4608	0.33948	10.5568	0.3473	8.31585	0.361	9.05665
0.36137	10.5651	0.3399	9.80884	0.34774	7.36696	0.36146	9.06713		0.36107	16.1674	0.33991	15.4479	0.34773	12.5518	0.36146	9.06713		0.36106	11.4742	0.3399	10.5618	0.34774	8.32078	0.36146	9.06713
0.36182	10.5768	0.34033	9.82112	0.34818	7.37509	0.36192	9.07761		0.36152	16.1811	0.34034	15.4642	0.34817	12.5611	0.36192	9.07761		0.36152	11.4881	0.34033	10.5686	0.34818	8.32454	0.36192	9.07761
0.36228	10.5886	0.34076	9.83284	0.34862	7.38302	0.36237	9.08807		0.36198	16.1946	0.34077	15.4809	0.34861	12.5703	0.36237	9.08807		0.36197	11.5022	0.34076	10.595	0.34862	8.32525	0.36237	9.08807
0.36274	10.5987	0.34119	9.84418	0.34906	7.39065	0.36283	9.09852		0.36243	16.2079	0.3412	15.4977	0.34905	12.5793	0.36283	9.09852		0.36243	11.5162	0.34119	10.5819	0.34906	8.33237	0.36283	9.09852
0.36319	10.6056	0.34162	9.8554	0.3495	7.39808	0.36328	9.10897		0.36289	16.2207	0.34163	15.5146	0.34949	12.5884	0.36328	9.10897		0.36288	11.53	0.34162	10.6151	0.3495	8.33985	0.36328	9.10897
0.36365	10.6059	0.34205	9.86639	0.34994	7.40525	0.36374	9.11941		0.36335	16.2329	0.34206	15.5287	0.34993	12.5983	0.36374	9.11941		0.36334	11.5433	0.34205	10.6203	0.34994	8.34793	0.36374	9.11941
0.36411	10.5985	0.34248	9.87357	0.35038	7.41272	0.3642	9.12985		0.3638	16.2281	0.34249	15.5454	0.35037	12.6091	0.3642	9.12985		0.3638	11.5561	0.34248	10.585	0.35038	8.35693	0.3642	9.12985
0.36456	10.5971	0.34291	9.8664	0.35082	7.42054	0.36465	9.14028		0.36426	16.1074	0.34292	15.5378	0.35081	12.6209	0.36465	9.14028		0.36425	11.5681	0.34291	10.5707	0.35082	8.36646	0.36465	9.14028
0.36502	10.6023	0.34334	9.85294	0.35126	7.42855	0.36511	9.15072		0.36471	16.1149	0.34335	15.5766	0.35125	12.6331	0.36511	9.15072		0.36471	11.5794	0.34334	10.5015	0.35126	8.37598	0.36511	9.15072
0.36547	10.611	0.34377	9.84841	0.35169	7.43678	0.36557	9.16117		0.36517	16.1216	0.34377	15.5909	0.35169	12.6453	0.36557	9.16117		0.36516	11.5903	0.34377	10.5349	0.35169	8.38595	0.36557	9.16117
0.36593	10.6179	0.3442	9.85789	0.35213	7.44522	0.36602	9.17162		0.36562	16.1264	0.3442	15.5903	0.35213	12.6572	0.36602	9.17162		0.36562	11.6002	0.3442	10.5534	0.35213	8.39608	0.36602	9.17162
0.36639	10.6239	0.34463	9.87175	0.35257	7.4539	0.36648	9.18209		0.36608	16.1399	0.34463	15.617	0.35257	12.669	0.36648	9.18209		0.36607	11.6091	0.34463	10.5641	0.35257	8.40598	0.36648	9.18209
0.36684	10.6321	0.34505	9.88716	0.35301	7.46275	0.36694	9.19257		0.36654	16.1395	0.34506	15.6301	0.35301	12.6805	0.36694	9.19257		0.36653	11.618	0.34506	10.571	0.35301	8.41534	0.36694	9.19257
0.3673	10.6424	0.34548	9.9031	0.35345	7.47165	0.36739	9.20307		0.36699	16.1441	0.34549	15.6196	0.35345	12.6921	0.36739	9.20307		0.36699	11.627	0.34548	10.5795	0.35345	8.42383	0.36739	9.20307
0.36776	10.6533	0.34591	9.91677	0.35389	7.48042	0.36785	9.21359		0.36745	16.149	0.34592	15.6518	0.35389	12.7042	0.36785	9.21359		0.36744	11.6372	0.34591	10.5892	0.35389	8.43144	0.36785	9.21359
0.36821	10.6648	0.34634	9.92951	0.35433	7.4891	0.3683	9.22414		0.3679	16.1511	0.34635	15.6609	0.35433	12.7169	0.3683	9.22414		0.3679	11.6493	0.34634	10.5999	0.35433	8.43854	0.3683	9.22414
0.36867	10.6761	0.34677	9.94172	0.35477	7.49791	0.36876	9.23471		0.36836	16.1566	0.34678	15.6718	0.35477	12.7302	0.36876	9.23471		0.36835	11.6624	0.34677	10.6114	0.35477	8.44545	0.36876	9.23471
0.36913	10.6865	0.3472	9.95399	0.35521	7.44758	0.36922	9.24531		0.36882	16.1632	0.34721	15.6799	0.35521	12.7441	0.36922	9.24531		0.36881	11.6763	0.3472	10.6221	0.35521	8.45263	0.36922	9.24531
0.36958	10.6967	0.34763	9.96568	0.35565	7.41148	0.36967	9.25595		0.36927	16.1703	0.34764	15.6889	0.35565	12.7585	0.36967	9.25595		0.36927	11.6904	0.34763	10.6317	0.35565	8.46014	0.36967	9.25595
0.37004	10.7072	0.34806	9.97789	0.35609	7.42577	0.37013	9.26663		0.36973	16.1778	0.34807	15.6972	0.35609	12.7733	0.37013	9.26663		0.36972	11.7048	0.34806	10.6407	0.35609	8.46789	0.37013	9.26663
0.3705	10.7182	0.34849	9.98961	0.35653	7.4397	0.37059	9.27734		0.37018	16.1849	0.3485	15.7057	0.35653	12.788	0.37059	9.27734		0.37018	11.7198	0.34849	10.6489	0.35653	8.47602	0.37059	9.27734
0.37095	10.7295	0.34892	10.0016	0.35697	7.4497	0.37104	9.28809		0.37064	16.1917	0.34893	15.7136	0.35696	12.8026	0.37104	9.28809		0.37063	11.7354	0.34892	10.6564	0.35697	8.48441	0.37104	9.28809
0.37141	10.741	0.34935	10.0142	0.35741	7.46	0.3715	9.29888		0.3711	16.1987	0.34936	15.7184	0.3574	12.8169	0.3715	9.29888		0.37109	11.7514	0.34935	10.6642	0.35741	8.493	0.3715	9.29888
0.37186	10.7525	0.34978	10.0267	0.35785	7.47102	0.37196	9.30971		0.37155	16.2066	0.34978	15.7177	0.35784	12.8307	0.37196	9.30971		0.37154	11.7672	0.34978	10.6731	0.35785	8.50191	0.37196	9.30971
0.37232	10.7645	0.3502	10.039	0.35829	7.47179	0.37241	9.32059		0.37201	16.2153	0.35021	15.7119	0.35828	12.844	0.37241	9.32059		0.372	11.7817	0.35021	10.683	0.35829	8.51127	0.37241	9.32059
0.37278	10.7771	0.35063	10.0513	0.35873	7.46668	0.37287	9.33151		0.37246	16.2249	0.35064	15.7075	0.35872	12.8568	0.37287	9.33151		0.37246	11.7946	0.35064	10.6939	0.35873	8.52117	0.37287	9.33151
0.37323	10.7907	0.35106	10.0635	0.35917	7.46655	0.37333	9.34248		0.37292	16.235	0.35107	15.7109	0.35916	12.8692	0.37333	9.34248		0.37291	11.8067	0.35106	10.7057	0.35917	8.53159	0.37333	9.34248
0.37369	10.8052	0.35149	10.0754	0.35961	7.46839	0.37378	9.3535		0.37338	16.2458	0.3515	15.7197	0.3596	12.8815	0.37378	9.3535		0.37337	11.8191	0.35149	10.7184	0.35961	8.54228	0.37378	9.3535
0.37415	10.8207	0.35192	10.0866	0.36005	7.47552	0.37424	9.36457		0.37383	16.257	0.35193	15.7311	0.36004	12.8935	0.37424	9.36457		0.37382	11.8316	0.35192	10.7316	0.36005	8.55312	0.37424	9.36457
0.3746	10.836	0.35235	10.0971	0.36049	7.48658	0.37469	9.37568		0.37429	16.2689	0.35236	15.7435	0.36048	12.9056	0.37469	9.37568		0.37428	11.8441	0.35235	10.7447	0.36049	8.56403	0.37469	9.37568
0.37506	10.8502	0.35278	10.108	0.36093	7.49994	0.37515	9.38685		0.37474	16.2813	0.35279	15.7568	0.36092	12.9177	0.37515	9.38685		0.37474	11.857	0.35278	10.7573	0.36093	8.57498	0.37515	9.38685
0.37552	10.8632	0.35321	10.1194	0.36137	7.51312	0.37561	9.39806		0.3752	16.2945	0.35322	15.7703	0.36136	12.928	0.37561	9.39806		0.37519	11.8701	0.35321	10.7692	0.36137	8.5859	0.37561	9.39806
0.37597	10.8755	0.35364	10.1312	0.36181	7.52378	0.37606	9.40932		0.37565	16.3078	0.35365	15.7813	0.3618	12.9215	0.37606	9.40932		0.37565	11.8831	0.35364	10.7806	0.36181	8.5967	0.37606	9.40932
0.37643	10.8875	0.35407	10.1428	0.36224	7.53291	0.37652	9.42063		0.37611	16.3206	0.35408	15.796	0.36224	12.9267	0.37652	9.42063		0.3761	11.8963	0.35407	10.7917	0.36224	8.60734	0.37652	9.42063
0.37689	10.8995	0.3545	10.1541	0.36268	7.54123	0.37698	9.43198		0.37657	16.3323	0.35451	15.7866	0.36268	12.9373	0.37698	9.43198		0.37656	11.9102	0.3545	10.8028	0.36268	8.61775	0.37698	9.43198
0.37734	10.9112	0.35493	10.1626	0.36312	7.54967	0.37743	9.44339		0.37702	16.3426	0.35494	15.8261	0.36312	12.9447	0.37743	9.44339		0.37702	11.9245	0.35493	10.8142	0.36312	8.62771	0.37743	9.44339
0.3778	10.923	0.35536	10.1678	0.36356	7.55796	0.37789	9.45484		0.37748	16.3517	0.35536	15.8413	0.36356	12.9297	0.37789	9.45484		0.37747	11.9388	0.35536	10.8256	0.36356	8.63717	0.37789	9.45484
0.37825	10.9343	0.35578	10.1691	0.364	7.56639	0.37835	9.46634		0.37793	16.3603	0.35579	15.8357	0.364	12.9423	0.37835	9.46634		0.37793	11.9532	0.35579	10.8369	0.364	8.64616	0.37835	9.46634
0.37871	10.9454	0.35621	10.1669	0.36444	7.57477	0.3788	9.47788		0.37839	16.3693	0.35622	15.8693	0.36444	12.9549	0.3788	9.47788		0.37838	11.9672	0.35622	10.848	0.36444	8.65479	0.3788	9.47788
0.37917	10.9574	0.35664	10.1655	0.36488	7.58313	0.37926	9.48946		0.37885	16.3795	0.35665	15.8812	0.36488	12.9675	0.37926	9.48946		0.37884	11.9805	0.35664	10.8589	0.36488	8.66316	0.37926	9.48946
0.37962	10.9687	0.35707	10.1654	0.36532	7.59153	0.37972	9.50109		0.3793	16.3911	0.35708	15.8915	0.36532	12.9784	0.37972	9.50109		0.37929	11.9927	0.35707	10.8696	0.36532	8.67142	0.37972	9.50109
0.38008	10.9793	0.3575	10.1678	0.36576	7.59984	0.38017	9.51276		0.37976	16.404	0.35751	15.9007	0.36576	12.988	0.38017	9.51276		0.37975	12.0035	0.3575	10.8801	0.36576	8.6798	0.38017	9.51276
0.38054	10.99	0.35793	10.1767	0.3662	7.60761	0.38063	9.52447		0.38022	16.4181	0.35794	15.9103	0.3662	12.998	0.38063	9.52447		0.38021	12.0123	0.35793	10.8906	0.3662	8.68839	0.38063	9.52447
0.38099	11.0012	0.35836	10.1892	0.36664	7.61467	0.38108	9.53621		0.38067	16.4332	0.35837	15.9193	0.36664	13.0097	0.38108	9.53621		0.38066	12.0195	0.35836	10.901	0.36664	8.69722	0.38108	9.53621
0.38145	11.0133	0.35879	10.1698	0.36708	7.62131	0.38154	9.548		0.38113	16.4494	0.3588	15.9278	0.36708	13.022	0.38154	9.548		0.38112	12.0267	0.35879	10.9114	0.36708	8.7063	0.38154	9.548
0.38191	11.0261	0.35922	10.1259	0.36752	7.62754	0.382	9.55982		0.38158	16.4662	0.35923	15.9359	0.36751	13.0342	0.382	9.55982		0.38157	12.0358	0.35922	10.9217	0.36752	8.71554	0.382	9.55982
0.38236	11.0392	0.35965	10.1433	0.36796	7.63371	0.38245	9.57168		0.38204	16.4834	0.35966	15.9433	0.36795	13.0459	0.38245	9.57168		0.38203	12.0474	0.35965	10.932	0.36796	8.72455	0.38245	9.57168
0.38282	11.0527	0.36008	10.1518	0.3684	7.64039	0.38291	9.58357		0.3825	16.5007	0.36009	15.9365	0.36839	13.0578	0.38291	9.58357		0.38249	12.061	0.36008	10.9422	0.3684	8.73224	0.38291	9.58357
0.38328	11.0665	0.36051	10.1542	0.36884	7.64782	0.38337	9.59548		0.38295	16.5181	0.36052	15.9279	0.36883	13.0697	0.38337	9.59548		0.38294	12.0756	0.36051	10.9526	0.36884	8.73849	0.38337	9.59548
0.38373	11.0804	0.36094	10.158	0.36928	7.65576	0.38382	9.60743		0.38341	16.5355	0.36094	15.9316	0.36927	13.082	0.38382	9.60743		0.3834	12.0908	0.36094	10.9631	0.36928	8.74393	0.38382	9.60743
0.38419	11.0941	0.36136	10.1637	0.36972	7.66383	0.38428	9.6194		0.38387	16.5528	0.36137	15.9331	0.36971	13.1108	0.38428	9.6194		0.38385	12.1061	0.36137	10.9736	0.36972	8.74862	0.38428	9.6194
0.38464	11.1075	0.36179	10.1708	0.37016	7.67178	0.38474	9.63138		0.38432	16.5702	0.3618	15.9312	0.37015	13.1074	0.38474	9.63138		0.38431	12.1211	0.3618	10.9839	0.37016	8.75219	0.38474	9.63138
0.3851	11.1206	0.36222	10.1815	0.3706	7.67965	0.38519	9.64339		0.38478	16.5876	0.36223	15.9283	0.37059	13.1213	0.38519	9.64339		0.38476	12.1359	0.36222	10.994	0.3706	8.75704	0.38519	9.64339
0.38556	11.1333	0.36265	10.1922	0.37104	7.68755	0.38565	9.65541		0.38524	16.605	0.36266	15.9244	0.37103	13.1343	0.38565	9.65541		0.38522	12.1506	0.36265	11.0038	0.37104	8.76434	0.38565	9.65541
0.38601	11.1456	0.36308	10.202	0.37148	7.69577	0.38611	9.66745		0.38569	16.6224	0.36309	15.9193	0.37147	13.1471	0.38611	9.66745		0.38568	12.1652	0.36308	11.0135	0.37148	8.77253	0.38611	9.66745
0.38647	11.1577	0.36351	10.2133	0.37192	7.70423	0.38656	9.67949		0.38615	16.6396	0.36352	15.914	0.37191	13.1596	0.38656	9.67949		0.38613	12.1798	0.36351	11.0231	0.37192	8.78056	0.38656	9.67949
0.38693	11.1696	0.36394	10.2261	0.37236	7.71258	0.38702	9.69155		0.38661	16.6567	0.36395	15.9086	0.37235	13.1714	0.38702	9.69155		0.38659	12.1943	0.36394	11.0326	0.37236	8.78757	0.38702	9.69155
0.38738	11.1816	0.36437	10.24	0.37279	7.72064	0.38747	9.70361		0.38706	16.6736	0.36438	15.9037	0.37279	13.1812	0.38747	9.70361		0.38704	12.2081	0.36437	11.0418	0.3728	8.79425	0.38747	9.70361
0.38784	11.1939	0.3648	10.2538	0.37323	7.7282	0.38793	9.71567		0.38752	16.69	0.36481	15.8998	0.37323	13.1868	0.38793	9.71567		0.3875	12.2207	0.3648	11.0505	0.37323	8.80207	0.38793	9.71567
0.3883	11.2066	0.36523	10.2668	0.37367	7.73363	0.38839	9.72774		0.38798	16.7058	0.36524	15.8965	0.37367	13.188	0.38839	9.72774		0.38796	12.2304	0.36523	11.0587	0.37367	8.81091	0.38839	9.72774
0.38875	11.2192	0.36566	10.2795	0.37411	7.73804	0.38884	9.73981		0.38843	16.7208	0.36567	15.8949	0.37411	13.1866	0.38884	9.73981		0.38841	12.2359	0.36566	11.066	0.37411	8.82029	0.38884	9.73981
0.38921	11.2319	0.36609	10.292	0.37455	7.74399	0.3893	9.75187		0.38889	16.7348	0.3661	15.8953	0.37455	13.1866	0.3893	9.75187		0.38887	12.2375	0.36609	11.0721	0.37455	8.82943	0.3893	9.75187
0.38967	11.2444	0.36652	10.3044	0.37499	7.75145	0.38976	9.76394		0.38934	16.7478	0.36652	15.898	0.37499	13.1892	0.38976	9.76394		0.38932	12.2399	0.36652	11.0776	0.37499	8.83804	0.38976	9.76394
0.39012	11.2566	0.36694	10.316	0.37543	7.76115	0.39021	9.776		0.3898	16.7597	0.36695	15.8896	0.37543	13.1939	0.39021	9.776		0.38978	12.249	0.36695	11.0843	0.37543	8.84668	0.39021	9.776
0.39058	11.2687	0.36737	10.3271	0.37587	7.77186	0.39067	9.78806		0.39026	16.7706	0.36738	15.909	0.37587	13.1999	0.39067	9.78806		0.39024	12.2632	0.36738	11.0936	0.37587	8.85576	0.39067	9.78806
0.39103	11.2807	0.3678	10.3382	0.37631	7.78208	0.39113	9.80011		0.39071	16.7806	0.36781	15.9155	0.37631	13.2061	0.39113	9.80011		0.39069	12.2795	0.3678	11.1056	0.37631	8.86506	0.39113	9.80011
0.39149	11.2924	0.36823	10.3489	0.37675	7.79162	0.39158	9.81215		0.39117	16.7897	0.36824	15.864	0.37675	13.2124	0.39158	9.81215		0.39115	12.296	0.36823	11.119	0.37675	8.8742	0.39158	9.81215
0.39195	11.3038	0.36866	10.3573	0.37719	7.79968	0.39204	9.82419		0.39163	16.7979	0.36867	15.7279	0.37719	13.2187	0.39204	9.82419		0.3916	12.3123	0.36866	11.133	0.37719	8.88308	0.39204	9.82419
0.3924	11.3148	0.36909	10.3655	0.37763	7.80598	0.3925	9.83623		0.39208	16.8054	0.3691	15.7506	0.37762	13.2251	0.3925	9.83623		0.39206	12.3286	0.36909	11.147	0.37763	8.89149	0.3925	9.83623
0.39286	11.3255	0.36952	10.3761	0.37807	7.81131	0.39295	9.84825		0.39254	16.8127	0.36953	15.7728	0.37806	13.2312	0.39295	9.84825		0.39251	12.3447	0.36952	11.1608	0.37807	8.8993	0.39295	9.84825
0.39332	11.336	0.36995	10.3902	0.37851	7.81693	0.39341	9.86025		0.393	16.8203	0.36996	15.7783	0.3785	13.2374	0.39341	9.86025		0.39297	12.3601	0.36995	11.1744	0.37851	8.90684	0.39341	9.86025
0.39377	11.3469	0.37038	10.4054	0.37895	7.82428	0.39386	9.87225		0.39345	16.829	0.37039	15.7935	0.37894	13.244	0.39386	9.87225		0.39343	12.3747	0.37038	11.1872	0.37895	8.91441	0.39386	9.87225
0.39423	11.3585	0.37081	10.4192	0.37939	7.83278	0.39432	9.88422		0.39391	16.839	0.37082	15.8129	0.37938	13.2516	0.39432	9.88422		0.39388	12.3883	0.37081	11.1993	0.37939	8.92213	0.39432	9.88422
0.39469	11.3708	0.37124	10.4312	0.37983	7.84132	0.39478	9.89619		0.39437	16.8502	0.37125	15.8284	0.37982	13.2605	0.39478	9.89619		0.39434	12.4015	0.37124	11.2111	0.37983	8.93012	0.39478	9.89619
0.39514	11.3834	0.37167	10.4416	0.38027	7.84961	0.39523	9.90814		0.39482	16.8623	0.37168	15.8363	0.38026	13.2704	0.39523	9.90814		0.39479	12.4144	0.37167	11.223	0.38027	8.93838	0.39523	9.90814
0.3956	11.3964	0.3721	10.4524	0.38071	7.85752	0.39569	9.92007		0.39528	16.8746	0.37211	15.8452	0.3807	13.2812	0.39569	9.92007		0.39525	12.4271	0.3721	11.2352	0.38071	8.94683	0.39569	9.92007
0.39606	11.4095	0.37252	10.4643	0.38115	7.86538	0.39615	9.93199		0.39574	16.8871	0.37253	15.8528	0.38114	13.2926	0.39615	9.93199		0.39571	12.44	0.37253	11.2479	0.38115	8.95524	0.39615	9.93199
0.39651	11.4227	0.37295	10.4761	0.38159	7.87343	0.3966	9.94389		0.39619	16.8996	0.37296	15.8571	0.38158	13.3045	0.3966	9.94389		0.39616	12.4534	0.37296	11.2609	0.38159	8.96335	0.3966	9.94389
0.39697	11.4357	0.37338	10.4874	0.38203	7.88152	0.39706	9.95577		0.39665	16.9121	0.37339	15.8575	0.38202	13.3167	0.39706	9.95577		0.39662	12.4667	0.37338	11.2742	0.38203	8.9712	0.39706	9.95577
0.39742	11.4483	0.37381	10.4983	0.38247	7.88967	0.39752	9.96763		0.3971	16.9249	0.37382	15.8542	0.38246	13.3292	0.39752	9.96763		0.39707	12.4799	0.37381	11.2873	0.38247	8.97873	0.39752	9.96763
0.39788	11.4605	0.37424	10.5085	0.38291	7.89809	0.39797	9.97947		0.39756	16.9383	0.37425	15.8489	0.3829	13.3417	0.39797	9.97947		0.39753	12.4927	0.37424	11.3005	0.38291	8.98601	0.39797	9.97947
0.39834	11.4733	0.37467	10.5186	0.38335	7.9067	0.39843	9.99128		0.39802	16.9524	0.37468	15.8417	0.38334	13.3543	0.39843	9.99128		0.39798	12.5054	0.37467	11.3136	0.38335	8.99325	0.39843	9.99128
0.39879	11.4865	0.3751	10.5287	0.38378	7.91533	0.39889	10.0031		0.39847	16.9675	0.37511	15.833	0.38378	13.3668	0.39889	10.0031		0.39844	12.5181	0.3751	11.3267	0.38378	9.00092	0.39889	10.0031
0.39925	11.4993	0.37553	10.538	0.38422	7.9239	0.39934	10.0148		0.39893	16.9836	0.37554	15.8239	0.38422	13.3791	0.39934	10.0148		0.3989	12.5309	0.37553	11.3398	0.38422	9.00929	0.39934	10.0148
0.39971	11.5118	0.37596	10.5457	0.38466	7.93247	0.3998	10.0266		0.39939	17.0003	0.37597	15.8156	0.38466	13.3912	0.3998	10.0266		0.39935	12.5439	0.37596	11.3529	0.38466	9.0183	0.3998	10.0266
0.40016	11.5237	0.37639	10.5509	0.3851	7.94109	0.40025	10.0383		0.39984	17.0171	0.3764	15.8088	0.3851	13.4033	0.40025	10.0383		0.39981	12.5573	0.37639	11.3658	0.3851	9.0277	0.40025	10.0383
0.40062	11.5351	0.37682	10.5554	0.38554	7.94969	0.40071	10.05		0.4003	17.0333	0.37683	15.804	0.38554	13.4155	0.40071	10.05		0.40026	12.5708	0.37682	11.3784	0.38554	9.0374	0.40071	10.05
0.40108	11.5461	0.37725	10.5612	0.38598	7.95828	0.40117	10.0617		0.40076	17.0488	0.37726	15.8013	0.38598	13.4276	0.40117	10.0617		0.40072	12.5845	0.37725	11.3909	0.38598	9.04743	0.40117	10.0617
0.40153	11.557	0.37768	10.5691	0.38642	7.96689	0.40162	10.0733		0.40121	17.0638	0.37769	15.8007	0.38642	13.4394	0.40162	10.0733		0.40118	12.5984	0.37768	11.4033	0.38642	9.05765	0.40162	10.0733
0.40199	11.5682	0.3781	10.5771	0.38686	7.97555	0.40208	10.085		0.40167	17.0789	0.37811	15.8015	0.38686	13.4508	0.40208	10.085		0.40163	12.6123	0.37811	11.4157	0.38686	9.06774	0.40208	10.085
0.40245	11.5798	0.37853	10.5857	0.3873	7.98427	0.40254	10.0966		0.40213	17.0944	0.37854	15.8032	0.3873	13.4618	0.40254	10.0966		0.40209	12.6264	0.37854	11.428	0.3873	9.07757	0.40254	10.0966
0.4029	11.5913	0.37896	10.5945	0.38774	7.99302	0.40299	10.1081		0.40258	17.1106	0.37897	15.8053	0.38774	13.4721	0.40299	10.1081		0.40254	12.6404	0.37896	11.4403	0.38774	9.08704	0.40299	10.1081
0.40336	11.6029	0.37939	10.6033	0.38818	8.00154	0.40345	10.1197		0.40304	17.1276	0.3794	15.8078	0.38817	13.4818	0.40345	10.1197		0.403	12.6543	0.37939	11.4526	0.38818	9.09607	0.40345	10.1197
0.40381	11.6143	0.37982	10.612	0.38862	8.0097	0.40391	10.1312		0.4035	17.1454	0.37983	15.8108	0.38861	13.4914	0.40391	10.1312		0.40346	12.6682	0.37982	11.4649	0.38862	9.10491	0.40391	10.1312
0.40427	11.6258	0.38025	10.6204	0.38906	8.01726	0.40436	10.1427		0.40395	17.1638	0.38026	15.8138	0.38905	13.5017	0.40436	10.1427		0.40391	12.6819	0.38025	11.4772	0.38906	9.11369	0.40436	10.1427
0.40473	11.6377	0.38068	10.6284	0.3895	8.02433	0.40482	10.1541		0.40441	17.1825	0.38069	15.8169	0.38949	13.5124	0.40482	10.1541		0.40437	12.6955	0.38068	11.4895	0.3895	9.12251	0.40482	10.1541
0.40518	11.6499	0.38111	10.6362	0.38994	8.03126	0.40528	10.1656		0.40486	17.2013	0.38112	15.82	0.38993	13.524	0.40528	10.1656		0.40482	12.709	0.38111	11.5016	0.38994	9.13155	0.40528	10.1656
0.40564	11.6626	0.38154	10.6437	0.39038	8.03861	0.40573	10.177		0.40532	17.2075	0.38155	15.8234	0.39037	13.5364	0.40573	10.177		0.40528	12.7222	0.38154	11.5133	0.39038	9.14089	0.40573	10.177
0.4061	11.6757	0.38197	10.6517	0.39082	8.04655	0.40619	10.1884		0.40578	17.2179	0.38198	15.8273	0.39081	13.549	0.40619	10.1884		0.40573	12.7352	0.38197	11.5238	0.39082	9.1506	0.40619	10.1884
0.40655	11.6887	0.3824	10.6603	0.39126	8.05499	0.40664	10.1997		0.40623	17.2414	0.38241	15.832	0.39125	13.562	0.40664	10.1997		0.40619	12.7479	0.3824	11.5331	0.39126	9.16065	0.40664	10.1997
0.40701	11.7013	0.38283	10.6697	0.3917	8.06364	0.4071	10.2111		0.40669	17.254	0.38284	15.8382	0.39169	13.5754	0.4071	10.2111		0.40665	12.7606	0.38283	11.5417	0.3917	9.17078	0.4071	10.2111
0.40747	11.7136	0.38326	10.6795	0.39214	8.07215	0.40756	10.2224		0.40715	17.273	0.38327	15.8455	0.39213	13.5891	0.40756	10.2224		0.4071	12.7731	0.38326	11.5505	0.39214	9.18088	0.40756	10.2224
0.40792	11.7258	0.38368	10.6889	0.39258	8.0804	0.40801	10.2336		0.4076	17.2902	0.38369	15.8535	0.39257	13.603	0.40801	10.2336		0.40756	12.7858	0.38369	11.5602	0.39258	9.19094	0.40801	10.2336
0.40838	11.738	0.38411	10.6977	0.39302	8.08855	0.40847	10.2449		0.40806	17.3072	0.38412	15.862	0.39301	13.6171	0.40847	10.2449		0.40801	12.7986	0.38412	11.5706	0.39302	9.20103	0.40847	10.2449
0.40884	11.7502	0.38454	10.7066	0.39346	8.09654	0.40893	10.2561		0.40852	17.3246	0.38455	15.8706	0.39345	13.631	0.40893	10.2561		0.40847	12.8113	0.38454	11.5796	0.39346	9.21115	0.40893	10.2561
0.40929	11.7624	0.38497	10.7165	0.3939	8.10465	0.40938	10.2673		0.40897	17.3413	0.38498	15.8789	0.39389	13.6447	0.40938	10.2673		0.40893	12.8242	0.38497	11.5854	0.3939	9.22114	0.40938	10.2673
0.40975	11.7737	0.3854	10.7291	0.39433	8.11311	0.40984	10.2785		0.40943	17.3584	0.38541	15.8865	0.39433	13.6581	0.40984	10.2785		0.40938	12.8373	0.3854	11.5877	0.39433	9.23092	0.40984	10.2785
0.4102	11.7796	0.38583	10.7436	0.39477	8.1219	0.4103	10.2896		0.40989	17.3755	0.38584	15.8931	0.39477	13.6713	0.4103	10.2896		0.40984	12.8508	0.38583	11.5904	0.39477	9.24015	0.4103	10.2896
0.41066	11.7782	0.38626	10.7589	0.39521	8.13073	0.41075	10.3007		0.41034	17.3925	0.38627	15.8984	0.39521	13.6842	0.41075	10.3007		0.41029	12.8645	0.38626	11.5988	0.39521	9.24797	0.41075	10.3007
0.41112	11.7759	0.38669	10.7738	0.39565	8.13867	0.41121	10.3118		0.4108	17.4097	0.3867	15.9023	0.39565	13.6967	0.41121	10.3118		0.41075	12.8782	0.38669	11.6113	0.39565	9.25306	0.41121	10.3118
0.41157	11.7828	0.38712	10.7865	0.39609	8.14579	0.41167	10.3229		0.41126	17.4267	0.38713	15.9048	0.39609	13.7086	0.41167	10.3229		0.4112	12.8916	0.38712	11.6252	0.39609	9.25731	0.41167	10.3229
0.41203	11.7962	0.38755	10.797	0.39653	8.15234	0.41212	10.334		0.41171	17.4437	0.38756	15.9065	0.39653	13.7198	0.41212	10.334		0.41166	12.9046	0.38755	11.6391	0.39653	9.26446	0.41212	10.334
0.41249	11.8114	0.38798	10.8061	0.39697	8.15888	0.41258	10.345		0.41217	17.4604	0.38799	15.9081	0.39697	13.7301	0.41258	10.345		0.41212	12.9176	0.38798	11.6526	0.39697	9.27164	0.41258	10.345
0.41294	11.8256	0.38841	10.8141	0.39741	8.16468	0.41303	10.356		0.41262	17.4771	0.38842	15.91	0.39741	13.7394	0.41303	10.356		0.41257	12.931	0.38841	11.6656	0.39741	9.27871	0.41303	10.356
0.4134	11.8375	0.38884	10.8225	0.39785	8.16955	0.41349	10.367		0.41308	17.4938	0.38885	15.9106	0.39785	13.7473	0.41349	10.367		0.41303	12.9449	0.38884	11.678	0.39785	9.2857	0.41349	10.367
0.41386	11.8479	0.38926	10.8316	0.39829	8.17589	0.41395	10.378		0.41354	17.5104	0.38927	15.9095	0.39829	13.7542	0.41395	10.378		0.41348	12.9591	0.38927	11.6901	0.39829	9.29243	0.41395	10.378
0.41431	11.8576	0.38969	10.8415	0.39873	8.17487	0.4144	10.3889		0.41399	17.527	0.3897	15.9068	0.39872	13.7508	0.4144	10.3889		0.41394	12.9734	0.3897	11.7025	0.39873	9.29991	0.4144	10.3889
0.41477	11.868	0.39012	10.8524	0.39917	8.17261	0.41486	10.3999		0.41445	17.5436	0.39013	15.9034	0.39916	13.7503	0.41486	10.3999		0.4144	12.9876	0.39012	11.7154	0.39917	9.30745	0.41486	10.3999
0.41523	11.8791	0.39055	10.8635	0.39961	8.17952	0.41532	10.4108		0.41491	17.5602	0.39056	15.9032	0.3996	13.7523	0.41532	10.4108		0.41485	13.0013	0.39055	11.7292	0.39961	9.31502	0.41532	10.4108
0.41568	11.891	0.39098	10.8748	0.40005	8.19094	0.41577	10.4217		0.41536	17.5769	0.39099	15.9061	0.40004	13.7577	0.41577	10.4217		0.41531	13.0145	0.39098	11.744	0.40005	9.32224	0.41577	10.4217
0.41614	11.9033	0.39141	10.8854	0.40049	8.20241	0.41623	10.4326		0.41582	17.5935	0.39142	15.9113	0.40048	13.7607	0.41623	10.4326		0.41576	13.027	0.39141	11.7596	0.40049	9.32931	0.41623	10.4326
0.41659	11.9161	0.39184	10.8949	0.40093	8.21254	0.41669	10.4435		0.41628	17.6099	0.39185	15.9186	0.40092	13.7659	0.41669	10.4435		0.41622	13.0385	0.39184	11.7753	0.40093	9.33666	0.41669	10.4435
0.41705	11.9295	0.39227	10.9033	0.40137	8.22298	0.41714	10.4544		0.41673	17.6261	0.39228	15.9252	0.40136	13.7707	0.41714	10.4544		0.41668	13.0489	0.39227	11.7905	0.40137	9.34464	0.41714	10.4544
0.41751	11.9433	0.3927	10.9108	0.40181	8.23209	0.4176	10.4653		0.41719	17.6421	0.39271	15.9333	0.4018	13.7753	0.4176	10.4653		0.41713	13.0583	0.3927	11.805	0.40181	9.35343	0.4176	10.4653
0.41796	11.9573	0.39313	10.9171	0.40225	8.23999	0.41806	10.4761		0.41765	17.6579	0.39314	15.9425	0.40224	13.7814	0.41806	10.4761		0.41759	13.0676	0.39313	11.8188	0.40225	9.36263	0.41806	10.4761
0.41842	11.9711	0.39356	10.9224	0.40269	8.24804	0.41851	10.487		0.4181	17.6735	0.39357	15.9532	0.40268	13.7881	0.41851	10.487		0.41804	13.0773	0.39356	11.8321	0.40269	9.37204	0.41851	10.487
0.41888	11.985	0.39399	10.9278	0.40313	8.25664	0.41897	10.4978		0.41856	17.6887	0.394	15.9648	0.40312	13.7954	0.41897	10.4978		0.4185	13.0877	0.39399	11.845	0.40313	9.38163	0.41897	10.4978
0.41933	11.9994	0.39442	10.9344	0.40357	8.26576	0.41942	10.5086		0.41902	17.7036	0.39443	15.9765	0.40356	13.8029	0.41942	10.5086		0.41895	13.0991	0.39442	11.8578	0.40357	9.3914	0.41942	10.5086
0.41979	12.0143	0.39484	10.942	0.40401	8.27469	0.41988	10.5195		0.41947	17.7179	0.39486	15.9884	0.404	13.8097	0.41988	10.5195		0.41941	13.1116	0.39485	11.8707	0.40401	9.40122	0.41988	10.5195
0.42025	12.0296	0.39527	10.9507	0.40445	8.28345	0.42034	10.5303		0.41993	17.7317	0.39528	16.0003	0.40444	13.8152	0.42034	10.5303		0.41987	13.1253	0.39528	11.8836	0.40445	9.41099	0.42034	10.5303
0.4207	12.0449	0.3957	10.9598	0.40488	8.29177	0.42079	10.5411		0.42038	17.7453	0.39571	16.0124	0.40488	13.8192	0.42079	10.5411		0.42032	13.1392	0.3957	11.8965	0.40489	9.42086	0.42079	10.5411
0.42116	12.0597	0.39613	10.9691	0.40532	8.30022	0.42125	10.5519		0.42084	17.7588	0.39614	16.0244	0.40532	13.8219	0.42125	10.5519		0.42078	13.153	0.39613	11.9095	0.40532	9.43078	0.42125	10.5519
0.42162	12.074	0.39656	10.9779	0.40576	8.30884	0.42171	10.5627		0.4213	17.7726	0.39657	16.0361	0.40576	13.8243	0.42171	10.5627		0.42123	13.1669	0.39656	11.9226	0.40576	9.44073	0.42171	10.5627
0.42207	12.0873	0.39699	10.9856	0.4062	8.31707	0.42216	10.5736		0.42175	17.7866	0.397	16.0472	0.4062	13.8271	0.42216	10.5736		0.42169	13.1817	0.39699	11.9359	0.4062	9.45067	0.42216	10.5736
0.42253	12.0968	0.39742	10.9925	0.40664	8.32497	0.42262	10.5844		0.42221	17.8006	0.39743	16.0575	0.40664	13.8306	0.42262	10.5844		0.42215	13.1973	0.39742	11.9491	0.40664	9.46062	0.42262	10.5844
0.42298	12.1013	0.39785	10.9991	0.40708	8.33235	0.42308	10.5953		0.42267	17.8146	0.39786	16.0676	0.40708	13.8346	0.42308	10.5953		0.4226	13.2129	0.39785	11.9617	0.40708	9.47022	0.42308	10.5953
0.42344	12.1013	0.39828	11.0055	0.40752	8.33965	0.42353	10.6061		0.42312	17.8286	0.39829	16.0775	0.40752	13.8388	0.42353	10.6061		0.42306	13.2282	0.39828	11.9714	0.40752	9.47838	0.42353	10.6061
0.4239	12.1019	0.39871	11.0123	0.40796	8.34703	0.42399	10.617		0.42358	17.8424	0.39872	16.0873	0.40796	13.843	0.42399	10.617		0.42351	13.243	0.39871	11.9791	0.40796	9.48409	0.42399	10.617
0.42435	12.1072	0.39914	11.02	0.4084	8.35457	0.42445	10.6279		0.42404	17.8561	0.39915	16.0972	0.4084	13.8474	0.42445	10.6279		0.42397	13.2573	0.39914	11.9853	0.4084	9.48722	0.42445	10.6279
0.42481	12.1168	0.39957	11.0284	0.40884	8.36248	0.4249	10.6388		0.42449	17.8696	0.39958	16.1074	0.40883	13.8521	0.4249	10.6388		0.42443	13.271	0.39957	11.9908	0.40884	9.48907	0.4249	10.6388
0.42527	12.1276	0.4	11.0373	0.40928	8.37064	0.42536	10.6497		0.42495	17.8831	0.40001	16.118	0.40927	13.8576	0.42536	10.6497		0.42488	13.2843	0.4	11.9976	0.40928	9.49268	0.42536	10.6497
0.42572	12.1387	0.40042	11.0465	0.40972	8.37886	0.42581	10.6606		0.42541	17.8966	0.40044	16.1289	0.40971	13.8638	0.42581	10.6606		0.42534	13.2974	0.40043	12.0042	0.40972	9.4981	0.42581	10.6606
0.42618	12.1504	0.40085	11.0555	0.41016	8.38712	0.42627	10.6715		0.42586	17.9098	0.40086	16.1401	0.41015	13.8707	0.42627	10.6715		0.42579	13.3104	0.40086	12.0092	0.41016	9.50497	0.42627	10.6715
0.42664	12.1627	0.40128	11.0619	0.4106	8.39559	0.42673	10.6825		0.42632	17.9221	0.40129	16.1516	0.41059	13.8779	0.42673	10.6825		0.42625	13.3231	0.40128	12.0135	0.4106	9.51258	0.42673	10.6825
0.42709	12.1753	0.40171	11.0708	0.41104	8.40433	0.42718	10.6935		0.42678	17.9329	0.40172	16.1634	0.41103	13.8854	0.42718	10.6935		0.4267	13.3353	0.40171	12.0171	0.41104	9.52076	0.42718	10.6935
0.42755	12.1878	0.40214	11.0816	0.41148	8.41318	0.42764	10.7045		0.42723	17.9421	0.40215	16.1756	0.41147	13.8928	0.42764	10.7045		0.42716	13.3476	0.40214	12.0205	0.41148	9.52925	0.42764	10.7045
0.42801	12.2003	0.40257	11.0901	0.41192	8.42184	0.4281	10.7156		0.42769	17.9496	0.40258	16.1883	0.41191	13.9004	0.4281	10.7156		0.42762	13.3605	0.40257	12.0246	0.41192	9.53836	0.4281	10.7156
0.42846	12.2129	0.403	11.0986	0.41236	8.43038	0.42855	10.7266		0.42815	17.9562	0.40301	16.2017	0.41235	13.9079	0.42855	10.7266		0.42807	13.3738	0.403	12.0298	0.41236	9.54815	0.42855	10.7266
0.42892	12.2259	0.40343	11.1062	0.4128	8.43884	0.42901	10.7378		0.4286	17.9629	0.40344	16.2157	0.41279	13.9152	0.42901	10.7378		0.42853	13.3872	0.40343	12.0364	0.4128	9.55807	0.42901	10.7378
0.42937	12.2395	0.40386	11.1127	0.41324	8.44724	0.42947	10.7489		0.42906	17.9701	0.40387	16.2303	0.41323	13.922	0.42947	10.7489		0.42898	13.4008	0.40386	12.0447	0.41324	9.56785	0.42947	10.7489
0.42983	12.2533	0.40429	11.1209	0.41368	8.45556	0.42992	10.76		0.42951	17.9778	0.4043	16.2453	0.41367	13.9283	0.42992	10.76		0.42944	13.4146	0.40429	12.0543	0.41368	9.57755	0.42992	10.76
0.43029	12.2668	0.40472	11.1301	0.41412	8.46398	0.43038	10.7712		0.42997	17.9861	0.40473	16.2604	0.41411	13.9341	0.43038	10.7712		0.4299	13.4289	0.40472	12.065	0.41412	9.58736	0.43038	10.7712
0.43074	12.2798	0.40515	11.1398	0.41456	8.47256	0.43084	10.7824		0.43043	17.9948	0.40516	16.2754	0.41455	13.9402	0.43084	10.7824		0.43035	13.4437	0.40515	12.076	0.41456	9.59717	0.43084	10.7824
0.4312	12.2924	0.40558	11.1495	0.415	8.48135	0.43129	10.7937		0.43088	18.004	0.40559	16.2902	0.41499	13.946	0.43129	10.7937		0.43081	13.459	0.40558	12.087	0.415	9.60655	0.43129	10.7937
0.43166	12.3053	0.406	11.1588	0.41544	8.49028	0.43175	10.8049		0.43134	18.0139	0.40602	16.3046	0.41543	13.9518	0.43175	10.8049		0.43126	13.4742	0.40601	12.0983	0.41544	9.61546	0.43175	10.8049
0.43211	12.3188	0.40643	11.168	0.41587	8.49925	0.4322	10.8162		0.4318	18.0246	0.40644	16.3186	0.41587	13.9575	0.4322	10.8162		0.43172	13.4893	0.40644	12.1099	0.41587	9.62405	0.4322	10.8162
0.43257	12.3326	0.40686	11.1768	0.41631	8.50823	0.43266	10.8276		0.43225	18.0364	0.40687	16.3319	0.41631	13.9631	0.43266	10.8276		0.43217	13.504	0.40686	12.1218	0.41631	9.63235	0.43266	10.8276
0.43303	12.3467	0.40729	11.1852	0.41675	8.5171	0.43312	10.8389		0.43271	18.0495	0.4073	16.3444	0.41675	13.9688	0.43312	10.8389		0.43263	13.5183	0.40729	12.1335	0.41675	9.64045	0.43312	10.8389
0.43348	12.3427	0.40772	11.193	0.41719	8.52517	0.43357	10.8503		0.43317	18.0636	0.40773	16.356	0.41719	13.9748	0.43357	10.8503		0.43309	13.5324	0.40772	12.1449	0.41719	9.64843	0.43357	10.8503
0.43394	12.3557	0.40815	11.2009	0.41763	8.52986	0.43403	10.8618		0.43362	18.0787	0.40816	16.3666	0.41763	13.9812	0.43403	10.8618		0.43354	13.5432	0.40815	12.1561	0.41763	9.65631	0.43403	10.8618
0.4344	12.3699	0.40858	11.2095	0.41807	8.53022	0.43449	10.8732		0.43408	18.0945	0.40859	16.3763	0.41807	13.9884	0.43449	10.8732		0.434	13.5389	0.40858	12.1669	0.41807	9.66409	0.43449	10.8732
0.43485	12.3789	0.40901	11.2187	0.41851	8.53039	0.43494	10.8847		0.43454	18.1106	0.40902	16.3856	0.41851	13.9964	0.43494	10.8847		0.43445	13.5571	0.40901	12.1775	0.41851	9.67198	0.43494	10.8847
0.43531	12.3922	0.40944	11.2284	0.41895	8.53211	0.4354	10.8962		0.43499	18.1269	0.40945	16.3952	0.41895	14.0053	0.4354	10.8962		0.43491	13.5659	0.40944	12.1879	0.41895	9.68032	0.4354	10.8962
0.43576	12.4026	0.40987	11.2383	0.41939	8.53308	0.43586	10.9077		0.43545	18.1428	0.40988	16.4059	0.41938	14.0149	0.43586	10.9077		0.43537	13.5779	0.40987	12.198	0.41939	9.68916	0.43586	10.9077
0.43622	12.4136	0.4103	11.2488	0.41983	8.53161	0.43631	10.9192		0.43591	18.1581	0.41031	16.418	0.41982	14.0249	0.43631	10.9192		0.43582	13.5915	0.4103	12.2077	0.41983	9.69851	0.43631	10.9192
0.43668	12.4242	0.41073	11.2604	0.42027	8.52983	0.43677	10.9308		0.43636	18.1729	0.41074	16.4313	0.42026	14.0354	0.43677	10.9308		0.43628	13.6036	0.41073	12.2168	0.42027	9.70825	0.43677	10.9308
0.43713	12.4351	0.41116	11.273	0.42071	8.53216	0.43723	10.9424		0.43682	18.187	0.41117	16.4458	0.4207	14.0463	0.43723	10.9424		0.43673	13.6173	0.41116	12.2247	0.42071	9.71838	0.43723	10.9424
0.43759	12.4461	0.41158	11.2852	0.42115	8.53779	0.43768	10.9541		0.43727	18.2008	0.4116	16.4611	0.42114	14.0575	0.43768	10.9541		0.43719	13.6156	0.41159	12.2299	0.42115	9.72891	0.43768	10.9541
0.43805	12.4562	0.41201	11.2971	0.42159	8.54408	0.43814	10.9657		0.43773	18.2146	0.41202	16.4769	0.42158	14.0689	0.43814	10.9657		0.43765	13.5077	0.41202	12.232	0.42159	9.73967	0.43814	10.9657
0.4385	12.4655	0.41244	11.3084	0.42203	8.55018	0.43859	10.9774		0.43819	18.229	0.41245	16.4929	0.42202	14.0805	0.43859	10.9774		0.4381	13.5236	0.41244	12.2336	0.42203	9.75052	0.43859	10.9774
0.43896	12.4744	0.41287	11.3194	0.42247	8.55486	0.43905	10.989		0.43864	18.2437	0.41288	16.5087	0.42246	14.0922	0.43905	10.989		0.43856	13.5328	0.41287	12.2385	0.42247	9.76143	0.43905	10.989
0.43942	12.484	0.4133	11.3298	0.42291	8.55844	0.43951	11.0007		0.4391	18.2582	0.41331	16.524	0.4229	14.1037	0.43951	11.0007		0.43901	13.5466	0.4133	12.2465	0.42291	9.77233	0.43951	11.0007
0.43987	12.494	0.41373	11.3392	0.42335	8.56195	0.43996	11.0124		0.43956	18.2736	0.41374	16.5386	0.42334	14.1147	0.43996	11.0124		0.43947	13.5652	0.41373	12.2567	0.42335	9.78316	0.43996	11.0124
0.44033	12.5035	0.41416	11.3483	0.42379	8.56569	0.44042	11.0242		0.44001	18.2899	0.41417	16.5523	0.42378	14.1252	0.44042	11.0242		0.43992	13.5729	0.41416	12.2686	0.42379	9.79385	0.44042	11.0242
0.44079	12.5128	0.41459	11.3586	0.42423	8.57069	0.44088	11.0359		0.44047	18.3065	0.4146	16.5652	0.42422	14.1351	0.44088	11.0359		0.44038	13.5869	0.41459	12.282	0.42423	9.80413	0.44088	11.0359
0.44124	12.5224	0.41502	11.3694	0.42467	8.57896	0.44133	11.0477		0.44093	18.3238	0.41503	16.5778	0.42466	14.1444	0.44133	11.0477		0.44084	13.5999	0.41502	12.2968	0.42467	9.81254	0.44133	11.0477
0.4417	12.5326	0.41545	11.3806	0.42511	8.59002	0.44179	11.0594		0.44138	18.3414	0.41546	16.5905	0.4251	14.1532	0.44179	11.0594		0.44129	13.6108	0.41545	12.3124	0.42511	9.82281	0.44179	11.0594
0.44216	12.5422	0.41588	11.392	0.42555	8.6019	0.44225	11.0712		0.44184	18.3591	0.41589	16.6035	0.42554	14.1617	0.44225	11.0712		0.44175	13.6234	0.41588	12.328	0.42555	9.83252	0.44225	11.0712
0.44261	12.551	0.41631	11.403	0.42599	8.61355	0.4427	11.083		0.4423	18.3772	0.41632	16.6171	0.42598	14.17	0.4427	11.083		0.4422	13.6362	0.41631	12.3429	0.42599	9.84243	0.4427	11.083
0.44307	12.5591	0.41674	11.4127	0.42643	8.62469	0.44316	11.0948		0.44275	18.3955	0.41675	16.6314	0.42642	14.1783	0.44316	11.0948		0.44266	13.6495	0.41674	12.357	0.42643	9.85239	0.44316	11.0948
0.44352	12.5676	0.41716	11.4212	0.42686	8.63553	0.44362	11.1066		0.44321	18.4139	0.41718	16.6464	0.42686	14.1868	0.44362	11.1066		0.44312	13.6634	0.41717	12.3705	0.42686	9.86199	0.44362	11.1066
0.44398	12.577	0.41759	11.4292	0.4273	8.64602	0.44407	11.1183		0.44367	18.4328	0.41761	16.6617	0.4273	14.1956	0.44407	11.1183		0.44357	13.6774	0.4176	12.3835	0.4273	9.87144	0.44407	11.1183
0.44444	12.5877	0.41802	11.4381	0.42774	8.65636	0.44453	11.1301		0.44412	18.4521	0.41803	16.677	0.42774	14.2052	0.44453	11.1301		0.44403	13.6913	0.41802	12.3963	0.42774	9.88085	0.44453	11.1301
0.44489	12.5991	0.41845	11.4478	0.42818	8.66647	0.44498	11.1419		0.44458	18.4718	0.41846	16.6921	0.42818	14.2138	0.44498	11.1419		0.44448	13.7051	0.41845	12.4088	0.42818	9.89024	0.44498	11.1419
0.44535	12.611	0.41888	11.4583	0.42862	8.67603	0.44544	11.1537		0.44504	18.4919	0.41889	16.7069	0.42862	14.2222	0.44544	11.1537		0.44494	13.7185	0.41888	12.4214	0.42862	9.89956	0.44544	11.1537
0.44581	12.6237	0.41931	11.4688	0.42906	8.68509	0.4459	11.1655		0.44549	18.5123	0.41932	16.7215	0.42906	14.2301	0.4459	11.1655		0.44539	13.7317	0.41931	12.434	0.42906	9.90877	0.4459	11.1655
0.44626	12.6377	0.41974	11.4793	0.4295	8.69397	0.44635	11.1773		0.44595	18.5326	0.41975	16.7362	0.4295	14.2373	0.44635	11.1773		0.44585	13.7448	0.41974	12.4465	0.4295	9.91782	0.44635	11.1773
0.44672	12.6528	0.42017	11.4872	0.42994	8.70341	0.44681	11.1891		0.4464	18.5528	0.42018	16.7512	0.42993	14.2439	0.44681	11.1891		0.44631	13.7576	0.42017	12.4587	0.42994	9.92686	0.44681	11.1891
0.44718	12.6684	0.4206	11.4905	0.43038	8.71345	0.44727	11.2009		0.44686	18.5726	0.42061	16.7665	0.43037	14.2504	0.44727	11.2009		0.44676	13.7702	0.4206	12.4705	0.43038	9.93605	0.44727	11.2009
0.44763	12.684	0.42103	11.4855	0.43082	8.72364	0.44772	11.2127		0.44732	18.592	0.42104	16.7822	0.43081	14.2571	0.44772	11.2127		0.44722	13.7831	0.42103	12.4821	0.43082	9.94521	0.44772	11.2127
0.44809	12.6991	0.42146	11.4733	0.43126	8.73363	0.44818	11.2245		0.44777	18.6108	0.42147	16.7981	0.43125	14.2647	0.44818	11.2245		0.44767	13.7957	0.42146	12.4797	0.43126	9.9543	0.44818	11.2245
0.44855	12.7134	0.42189	11.4715	0.4317	8.74353	0.44864	11.2362		0.44823	18.629	0.4219	16.814	0.43169	14.2731	0.44864	11.2362		0.44813	13.8084	0.42189	12.4771	0.4317	9.96322	0.44864	11.2362
0.449	12.7268	0.42232	11.4841	0.43214	8.75334	0.44909	11.248		0.44869	18.6467	0.42233	16.8298	0.43213	14.2825	0.44909	11.248		0.44859	13.8216	0.42232	12.4901	0.43214	9.97187	0.44909	11.248
0.44946	12.7393	0.42274	11.4988	0.43258	8.76295	0.44955	11.2598		0.44914	18.6638	0.42276	16.8456	0.43257	14.2927	0.44955	11.2598		0.44904	13.8355	0.42275	12.5029	0.43258	9.98008	0.44955	11.2598
0.44991	12.7513	0.42317	11.5106	0.43302	8.77247	0.45001	11.2715		0.4496	18.6804	0.42319	16.8613	0.43301	14.3036	0.45001	11.2715		0.4495	13.8508	0.42318	12.5144	0.43302	9.98802	0.45001	11.2715
0.45037	12.7628	0.4236	11.5235	0.43346	8.78179	0.45046	11.2833		0.45006	18.6968	0.42361	16.877	0.43345	14.315	0.45046	11.2833		0.44995	13.8667	0.4236	12.5263	0.43346	9.99581	0.45046	11.2833
0.45083	12.7739	0.42403	11.5353	0.4339	8.79065	0.45092	11.295		0.45051	18.713	0.42404	16.8929	0.43389	14.3267	0.45092	11.295		0.45041	13.8819	0.42403	12.5382	0.4339	10.0037	0.45092	11.295
0.45128	12.7849	0.42446	11.548	0.43434	8.79922	0.45137	11.3067		0.45097	18.7292	0.42447	16.9086	0.43433	14.3384	0.45137	11.3067		0.45087	13.8961	0.42446	12.5495	0.43434	10.0115	0.45137	11.3067
0.45174	12.7957	0.42489	11.5619	0.43478	8.80822	0.45183	11.3184		0.45143	18.7454	0.4249	16.9237	0.43477	14.3502	0.45183	11.3184		0.45132	13.9102	0.42489	12.561	0.43478	10.0195	0.45183	11.3184
0.4522	12.8067	0.42532	11.576	0.43522	8.81769	0.45229	11.3301		0.45188	18.7616	0.42533	16.938	0.43521	14.3625	0.45229	11.3301		0.45178	13.9244	0.42532	12.5722	0.43522	10.0276	0.45229	11.3301
0.45265	12.8179	0.42575	11.59	0.43566	8.82709	0.45274	11.3418		0.45234	18.7779	0.42576	16.9513	0.43565	14.3755	0.45274	11.3418		0.45223	13.9383	0.42575	12.5834	0.43566	10.036	0.45274	11.3418
0.45311	12.8289	0.42618	11.6036	0.4361	8.83603	0.4532	11.3535		0.4528	18.7942	0.42619	16.9636	0.43609	14.3886	0.4532	11.3535		0.45269	13.9522	0.42618	12.5947	0.4361	10.0446	0.4532	11.3535
0.45357	12.8399	0.42661	11.6162	0.43654	8.8442	0.45366	11.3652		0.45325	18.8104	0.42662	16.9753	0.43653	14.4017	0.45366	11.3652		0.45314	13.9659	0.42661	12.6058	0.43654	10.0539	0.45366	11.3652
0.45402	12.851	0.42704	11.6287	0.43698	8.85206	0.45411	11.3768		0.45371	18.8266	0.42705	16.9869	0.43697	14.4147	0.45411	11.3768		0.4536	13.9795	0.42704	12.6169	0.43698	10.064	0.45411	11.3768
0.45448	12.8622	0.42747	11.6409	0.43741	8.86013	0.45457	11.3885		0.45416	18.8428	0.42748	16.9988	0.43741	14.4276	0.45457	11.3885		0.45406	13.9931	0.42747	12.6279	0.43741	10.0711	0.45457	11.3885
0.45494	12.8727	0.4279	11.6527	0.43785	8.86794	0.45503	11.4001		0.45462	18.8589	0.42791	17.0111	0.43785	14.4402	0.45503	11.4001		0.45451	14.0063	0.4279	12.6387	0.43785	10.0814	0.45503	11.4001
0.45539	12.8813	0.42832	11.6641	0.43829	8.87586	0.45548	11.4117		0.45508	18.8747	0.42834	17.0235	0.43829	14.4527	0.45548	11.4117		0.45497	14.0192	0.42833	12.6495	0.43829	10.0924	0.45548	11.4117
0.45585	12.8887	0.42875	11.6751	0.43873	8.88366	0.45594	11.4233		0.45553	18.8897	0.42877	17.0357	0.43873	14.465	0.45594	11.4233		0.45542	14.0318	0.42876	12.66	0.43873	10.1023	0.45594	11.4233
0.4563	12.8951	0.42918	11.6859	0.43917	8.89175	0.4564	11.4349		0.45599	18.9037	0.42919	17.0473	0.43917	14.4773	0.4564	11.4349		0.45588	14.0444	0.42918	12.6704	0.43917	10.1131	0.4564	11.4349
0.45676	12.9018	0.42961	11.6962	0.43961	8.90113	0.45685	11.4465		0.45645	18.9168	0.42962	17.0585	0.43961	14.4895	0.45685	11.4465		0.45634	14.0567	0.42961	12.6806	0.43961	10.1235	0.45685	11.4465
0.45722	12.9107	0.43004	11.7055	0.44005	8.91138	0.45731	11.4581		0.4569	18.929	0.43005	17.0692	0.44005	14.5015	0.45731	11.4581		0.45679	14.069	0.43004	12.6906	0.44005	10.1339	0.45731	11.4581
0.45767	12.9211	0.43047	11.7137	0.44049	8.92159	0.45776	11.4696		0.45736	18.9402	0.43048	17.0793	0.44048	14.5134	0.45776	11.4696		0.45725	14.0813	0.43047	12.7005	0.44049	10.1441	0.45776	11.4696
0.45813	12.9323	0.4309	11.7206	0.44093	8.93162	0.45822	11.4812		0.45782	18.9506	0.43091	17.0889	0.44092	14.525	0.45822	11.4812		0.4577	14.0933	0.4309	12.7104	0.44093	10.1544	0.45822	11.4812
0.45859	12.9439	0.43133	11.7272	0.44137	8.94127	0.45868	11.4927		0.45827	18.96	0.43134	17.0979	0.44136	14.5364	0.45868	11.4927		0.45816	14.1051	0.43133	12.7205	0.44137	10.1647	0.45868	11.4927
0.45904	12.9552	0.43176	11.7353	0.44181	8.95051	0.45913	11.5042		0.45873	18.9686	0.43177	17.1066	0.4418	14.5478	0.45913	11.5042		0.45861	14.1165	0.43176	12.7309	0.44181	10.1749	0.45913	11.5042
0.4595	12.9657	0.43219	11.7446	0.44225	8.95949	0.45959	11.5157		0.45919	18.9765	0.4322	17.1151	0.44224	14.5592	0.45959	11.5157		0.45907	14.1277	0.43219	12.7417	0.44225	10.185	0.45959	11.5157
0.45996	12.9754	0.43262	11.7542	0.44269	8.96823	0.46005	11.5271		0.45964	18.9839	0.43263	17.1235	0.44268	14.5706	0.46005	11.5271		0.45953	14.139	0.43262	12.7527	0.44269	10.1949	0.46005	11.5271
0.46041	12.9848	0.43305	11.7623	0.44313	8.97669	0.4605	11.5386		0.4601	18.9912	0.43306	17.1319	0.44312	14.5821	0.4605	11.5386		0.45998	14.1506	0.43305	12.7638	0.44313	10.2048	0.4605	11.5386
0.46087	12.9947	0.43348	11.7684	0.44357	8.9849	0.46096	11.55		0.46056	18.9987	0.43349	17.1407	0.44356	14.5937	0.46096	11.55		0.46044	14.1627	0.43348	12.7749	0.44357	10.2144	0.46096	11.55
0.46133	13.0055	0.4339	11.7727	0.44401	8.99282	0.46142	11.5614		0.46101	19.007	0.43392	17.1499	0.444	14.6054	0.46142	11.5614		0.46089	14.1752	0.43391	12.7861	0.44401	10.2235	0.46142	11.5614
0.46178	13.0172	0.43433	11.7758	0.44445	9.00038	0.46187	11.5728		0.46147	19.0163	0.43435	17.1596	0.44444	14.6172	0.46187	11.5728		0.46135	14.188	0.43434	12.7972	0.44445	10.2317	0.46187	11.5728
0.46224	13.0294	0.43476	11.7765	0.44489	9.00764	0.46233	11.5842		0.46193	19.0268	0.43478	17.1697	0.44488	14.629	0.46233	11.5842		0.46181	14.2008	0.43476	12.8082	0.44489	10.2392	0.46233	11.5842
0.46269	13.0418	0.43519	11.7744	0.44533	9.01448	0.46279	11.5956		0.46238	19.038	0.4352	17.1803	0.44532	14.6408	0.46279	11.5956		0.46226	14.2138	0.43519	12.8193	0.44533	10.2462	0.46279	11.5956
0.46315	13.0542	0.43562	11.7741	0.44577	9.02101	0.46324	11.6069		0.46284	19.0497	0.43563	17.1912	0.44576	14.6526	0.46324	11.6069		0.46272	14.2266	0.43562	12.8305	0.44577	10.2527	0.46324	11.6069
0.46361	13.0665	0.43605	11.7796	0.44621	9.02745	0.4637	11.6183		0.46329	19.062	0.43606	17.2023	0.4462	14.6644	0.4637	11.6183		0.46317	14.2392	0.43605	12.8417	0.44621	10.259	0.4637	11.6183
0.46406	13.0785	0.43648	11.7887	0.44665	9.03409	0.46415	11.6296		0.46375	19.0749	0.43649	17.2138	0.44664	14.6763	0.46415	11.6296		0.46363	14.2515	0.43648	12.8532	0.44665	10.2655	0.46415	11.6296
0.46452	13.0899	0.43691	11.7993	0.44709	9.04072	0.46461	11.6409		0.46421	19.0883	0.43692	17.2255	0.44708	14.6882	0.46461	11.6409		0.46409	14.2637	0.43691	12.8649	0.44709	10.2725	0.46461	11.6409
0.46498	13.1008	0.43734	11.8102	0.44753	9.04736	0.46507	11.6522		0.46466	19.1023	0.43735	17.2372	0.44752	14.7002	0.46507	11.6522		0.46454	14.2758	0.43734	12.8766	0.44753	10.2794	0.46507	11.6522
0.46543	13.111	0.43777	11.821	0.44797	9.05416	0.46552	11.6634		0.46512	19.1165	0.43778	17.2486	0.44796	14.7123	0.46552	11.6634		0.465	14.2879	0.43777	12.8885	0.44797	10.2861	0.46552	11.6634
0.46589	13.121	0.4382	11.8305	0.4484	9.0611	0.46598	11.6747		0.46558	19.1307	0.43821	17.2596	0.4484	14.7245	0.46598	11.6747		0.46545	14.2999	0.4382	12.9005	0.4484	10.2927	0.46598	11.6747
0.46635	13.1312	0.43863	11.8376	0.44884	9.06818	0.46644	11.686		0.46603	19.1446	0.43864	17.2705	0.44884	14.7368	0.46644	11.686		0.46591	14.3118	0.43863	12.9124	0.44884	10.2993	0.46644	11.686
0.4668	13.142	0.43906	11.8433	0.44928	9.07549	0.46689	11.6972		0.46649	19.1576	0.43907	17.2814	0.44928	14.7493	0.46689	11.6972		0.46636	14.3233	0.43906	12.9243	0.44928	10.3053	0.46689	11.6972
0.46726	13.1537	0.43948	11.8497	0.44972	9.08294	0.46735	11.7084		0.46695	19.1693	0.4395	17.2922	0.44972	14.7619	0.46735	11.7084		0.46682	14.3341	0.43949	12.9362	0.44972	10.3095	0.46735	11.7084
0.46772	13.1662	0.43991	11.8588	0.45016	9.09051	0.46781	11.7196		0.4674	19.1792	0.43993	17.3025	0.45016	14.7743	0.46781	11.7196		0.46728	14.3431	0.43992	12.9481	0.45016	10.3162	0.46781	11.7196
0.46817	13.179	0.44034	11.8706	0.4506	9.0983	0.46826	11.7308		0.46786	19.1871	0.44036	17.312	0.45059	14.7864	0.46826	11.7308		0.46773	14.349	0.44034	12.9599	0.4506	10.3244	0.46826	11.7308
0.46863	13.1916	0.44077	11.8834	0.45104	9.10631	0.46872	11.7419		0.46832	19.1929	0.44078	17.3206	0.45103	14.7982	0.46872	11.7419		0.46819	14.3532	0.44077	12.9718	0.45104	10.3328	0.46872	11.7419
0.46909	13.2043	0.4412	11.8964	0.45148	9.11451	0.46918	11.7531		0.46877	19.197	0.44121	17.3286	0.45147	14.81	0.46918	11.7531		0.46864	14.3595	0.4412	12.9837	0.45148	10.3427	0.46918	11.7531
0.46954	13.2176	0.44163	11.9087	0.45192	9.12299	0.46963	11.7642		0.46923	19.2	0.44164	17.3365	0.45191	14.8221	0.46963	11.7642		0.4691	14.3691	0.44163	12.9958	0.45192	10.3539	0.46963	11.7642
0.47	13.2312	0.44206	11.92	0.45236	9.13176	0.47009	11.7754		0.46969	19.2025	0.44207	17.3448	0.45235	14.8344	0.47009	11.7754		0.46956	14.3799	0.44206	13.008	0.45236	10.3654	0.47009	11.7754
0.47045	13.2445	0.44249	11.93	0.4528	9.14075	0.47054	11.7865		0.47014	19.2048	0.4425	17.3535	0.45279	14.8469	0.47054	11.7865		0.47001	14.3915	0.44249	13.0202	0.4528	10.3759	0.47054	11.7865
0.47091	13.2574	0.44292	11.9385	0.45324	9.14984	0.471	11.7976		0.4706	19.2069	0.44293	17.3626	0.45323	14.8595	0.471	11.7976		0.47047	14.4038	0.44292	13.0324	0.45324	10.3841	0.471	11.7976
0.47137	13.2699	0.44335	11.9454	0.45368	9.159	0.47146	11.8087		0.47106	19.2092	0.44336	17.3721	0.45367	14.8721	0.47146	11.8087		0.47092	14.4167	0.44335	13.0447	0.45368	10.3886	0.47146	11.8087
0.47182	13.2826	0.44378	11.9507	0.45412	9.16777	0.47191	11.8198		0.47151	19.2122	0.44379	17.3815	0.45411	14.8847	0.47191	11.8198		0.47138	14.4304	0.44378	13.0569	0.45412	10.3905	0.47191	11.8198
0.47228	13.2954	0.44421	11.9548	0.45456	9.17227	0.47237	11.8309		0.47197	19.2168	0.44422	17.3909	0.45455	14.8972	0.47237	11.8309		0.47183	14.4446	0.44421	13.0692	0.45456	10.3905	0.47237	11.8309
0.47274	13.3083	0.44464	11.9591	0.455	9.17923	0.47283	11.842		0.47242	19.2237	0.44465	17.4003	0.45499	14.9095	0.47283	11.842		0.47229	14.4586	0.44464	13.0813	0.455	10.3909	0.47283	11.842
0.47319	13.3217	0.44506	11.9649	0.45544	9.18606	0.47328	11.853		0.47288	19.233	0.44508	17.41	0.45543	14.9218	0.47328	11.853		0.47275	14.4721	0.44507	13.0934	0.45544	10.3918	0.47328	11.853
0.47365	13.3355	0.44549	11.9728	0.45588	9.19141	0.47374	11.8641		0.47334	19.2444	0.44551	17.4201	0.45587	14.9341	0.47374	11.8641		0.4732	14.4847	0.4455	13.1055	0.45588	10.3938	0.47374	11.8641
0.47411	13.3496	0.44592	11.9835	0.45632	9.1982	0.4742	11.8751		0.47379	19.2577	0.44594	17.431	0.45631	14.9463	0.4742	11.8751		0.47366	14.4962	0.44592	13.1175	0.45632	10.3976	0.4742	11.8751
0.47456	13.3632	0.44635	11.9962	0.45676	9.2065	0.47465	11.8862		0.47425	19.2729	0.44636	17.4428	0.45675	14.9585	0.47465	11.8862		0.47411	14.5071	0.44635	13.1294	0.45676	10.4032	0.47465	11.8862
0.47502	13.3757	0.44678	12.0098	0.4572	9.21543	0.47511	11.8972		0.47471	19.2898	0.44679	17.4556	0.45719	14.9707	0.47511	11.8972		0.47457	14.5181	0.44678	13.1411	0.4572	10.4106	0.47511	11.8972
0.47548	13.3873	0.44721	12.0245	0.45764	9.22505	0.47557	11.9083		0.47516	19.3083	0.44722	17.4695	0.45763	14.9827	0.47557	11.9083		0.47503	14.5297	0.44721	13.1527	0.45764	10.4198	0.47557	11.9083
0.47593	13.3982	0.44764	12.0398	0.45808	9.23468	0.47602	11.9193		0.47562	19.3278	0.44765	17.4841	0.45807	14.9954	0.47602	11.9193		0.47548	14.5421	0.44764	13.1643	0.45808	10.4301	0.47602	11.9193
0.47639	13.4088	0.44807	12.0555	0.45852	9.24394	0.47648	11.9303		0.47608	19.3478	0.44808	17.4995	0.45851	15.0066	0.47648	11.9303		0.47594	14.5556	0.44807	13.176	0.45852	10.4411	0.47648	11.9303
0.47684	13.42	0.4485	12.0713	0.45896	9.25289	0.47693	11.9414		0.47653	19.3679	0.44851	17.5154	0.45895	15.0164	0.47693	11.9414		0.47639	14.5701	0.4485	13.1878	0.45896	10.4525	0.47693	11.9414
0.4773	13.4317	0.44893	12.0866	0.45939	9.26152	0.47739	11.9524		0.47699	19.3876	0.44894	17.5317	0.45939	15.0268	0.47739	11.9524		0.47685	14.5853	0.44893	13.1995	0.45939	10.4641	0.47739	11.9524
0.47776	13.443	0.44936	12.1015	0.45983	9.26992	0.47785	11.9634		0.47745	19.407	0.44937	17.5482	0.45983	15.0371	0.47785	11.9634		0.47731	14.601	0.44936	13.2109	0.45983	10.4755	0.47785	11.9634
0.47821	13.4003	0.44979	12.1155	0.46027	9.27816	0.4783	11.9745		0.4779	19.4261	0.4498	17.5649	0.46027	15.0472	0.4783	11.9745		0.47776	14.6167	0.44979	13.2219	0.46027	10.4865	0.4783	11.9745
0.47867	13.3306	0.45022	12.1288	0.46071	9.28503	0.47876	11.9855		0.47836	19.4449	0.45023	17.5816	0.46071	15.0575	0.47876	11.9855		0.47822	14.6321	0.45022	13.2327	0.46071	10.4973	0.47876	11.9855
0.47913	13.3582	0.45064	12.1412	0.46115	9.28857	0.47922	11.9966		0.47882	19.4638	0.45066	17.5983	0.46114	15.0681	0.47922	11.9966		0.47867	14.6471	0.45065	13.2434	0.46115	10.5082	0.47922	11.9966
0.47958	13.3638	0.45107	12.1525	0.46159	9.29009	0.47967	12.0076		0.47927	19.4826	0.45109	17.6147	0.46158	15.0793	0.47967	12.0076		0.47913	14.6618	0.45108	13.254	0.46159	10.5194	0.47967	12.0076
0.48004	13.382	0.4515	12.1629	0.46203	9.29445	0.48013	12.0187		0.47973	19.5015	0.45152	17.631	0.46202	15.0909	0.48013	12.0187		0.47958	14.6765	0.45151	13.2647	0.46203	10.5307	0.48013	12.0187
0.4805	13.395	0.45193	12.1727	0.46247	9.30233	0.48059	12.0298		0.48018	19.5201	0.45195	17.6471	0.46246	15.1029	0.48059	12.0298		0.48004	14.6911	0.45193	13.2757	0.46247	10.5422	0.48059	12.0298
0.48095	13.407	0.45236	12.1822	0.46291	9.31124	0.48104	12.0409		0.48064	19.5383	0.45237	17.6629	0.4629	15.1153	0.48104	12.0409		0.4805	14.7053	0.45236	13.287	0.46291	10.5539	0.48104	12.0409
0.48141	13.4224	0.45279	12.1916	0.46335	9.31948	0.4815	12.052		0.4811	19.5559	0.4528	17.6783	0.46334	15.128	0.4815	12.052		0.48095	14.7192	0.45279	13.2988	0.46335	10.5656	0.4815	12.052
0.48187	13.4364	0.45322	12.2013	0.46379	9.32707	0.48196	12.0631		0.48155	19.5727	0.45323	17.6932	0.46378	15.141	0.48196	12.0631		0.48141	14.7326	0.45322	13.3109	0.46379	10.5774	0.48196	12.0631
0.48232	13.4509	0.45365	12.2113	0.46423	9.33479	0.48241	12.0742		0.48201	19.5889	0.45366	17.7078	0.46422	15.1541	0.48241	12.0742		0.48186	14.7455	0.45365	13.3232	0.46423	10.5889	0.48241	12.0742
0.48278	13.4652	0.45408	12.2218	0.46467	9.34246	0.48287	12.0853		0.48247	19.6044	0.45409	17.7221	0.46466	15.1674	0.48287	12.0853		0.48232	14.7581	0.45408	13.3355	0.46467	10.6001	0.48287	12.0853
0.48323	13.4791	0.45451	12.2322	0.46511	9.34972	0.48332	12.0965		0.48292	19.6194	0.45452	17.7357	0.4651	15.1806	0.48332	12.0965		0.48278	14.7705	0.45451	13.3477	0.46511	10.6109	0.48332	12.0965
0.48369	13.4923	0.45494	12.2423	0.46555	9.35593	0.48378	12.1076		0.48338	19.634	0.45495	17.745	0.46554	15.1939	0.48378	12.1076		0.48323	14.783	0.45494	13.36	0.46555	10.6215	0.48378	12.1076
0.48415	13.5049	0.45537	12.2517	0.46599	9.36114	0.48424	12.1188		0.48384	19.6484	0.45538	17.7529	0.46598	15.2071	0.48424	12.1188		0.48369	14.796	0.45537	13.3722	0.46599	10.6325	0.48424	12.1188
0.4846	13.5165	0.4558	12.26	0.46643	9.36671	0.48469	12.13		0.48429	19.6627	0.45581	17.765	0.46642	15.2201	0.48469	12.13		0.48414	14.8094	0.4558	13.3844	0.46643	10.6411	0.48469	12.13
0.48506	13.5278	0.45622	12.2676	0.46687	9.37303	0.48515	12.1412		0.48475	19.6773	0.45624	17.7801	0.46686	15.2329	0.48515	12.1412		0.4846	14.8232	0.45623	13.3966	0.46687	10.6474	0.48515	12.1412
0.48552	13.5389	0.45665	12.2747	0.46731	9.37963	0.48561	12.1524		0.48521	19.692	0.45667	17.7951	0.4673	15.2455	0.48561	12.1524		0.48506	14.837	0.45666	13.4088	0.46731	10.6563	0.48561	12.1524
0.48597	13.5502	0.45708	12.2818	0.46775	9.38559	0.48606	12.1637		0.48566	19.7071	0.4571	17.8097	0.46774	15.258	0.48606	12.1637		0.48551	14.8507	0.45709	13.4208	0.46775	10.6656	0.48606	12.1637
0.48643	13.5617	0.45751	12.2899	0.46819	9.38978	0.48652	12.175		0.48612	19.7224	0.45753	17.8251	0.46818	15.2702	0.48652	12.175		0.48597	14.8644	0.45751	13.4325	0.46819	10.6751	0.48652	12.175
0.48689	13.5737	0.45794	12.2993	0.46863	9.39221	0.48698	12.1862		0.48658	19.738	0.45795	17.8413	0.46862	15.282	0.48698	12.1862		0.48642	14.8782	0.45794	13.4439	0.46863	10.6846	0.48698	12.1862
0.48734	13.586	0.45837	12.3099	0.46907	9.39411	0.48743	12.1976		0.48703	19.7539	0.45838	17.8576	0.46906	15.2933	0.48743	12.1976		0.48688	14.8921	0.45837	13.4546	0.46907	10.6939	0.48743	12.1976
0.4878	13.5984	0.4588	12.3214	0.46951	9.39669	0.48789	12.2089		0.48749	19.7699	0.45881	17.8738	0.4695	15.3036	0.48789	12.2089		0.48733	14.906	0.4588	13.4649	0.46951	10.7032	0.48789	12.2089
0.48826	13.6106	0.45923	12.3333	0.46995	9.40047	0.48835	12.2202		0.48795	19.786	0.45924	17.8901	0.46994	15.3133	0.48835	12.2202		0.48779	14.9199	0.45923	13.4745	0.46994	10.712	0.48835	12.2202
0.48871	13.6225	0.45966	12.3449	0.47038	9.40612	0.4888	12.2316		0.4884	19.8022	0.45967	17.9066	0.47038	15.3222	0.4888	12.2316		0.48825	14.9337	0.45966	13.4832	0.47038	10.7206	0.4888	12.2316
0.48917	13.6338	0.46009	12.3562	0.47082	9.41305	0.48926	12.243		0.48886	19.8183	0.4601	17.9234	0.47082	15.3301	0.48926	12.243		0.4887	14.9477	0.46009	13.4901	0.47082	10.7291	0.48926	12.243
0.48963	13.6444	0.46052	12.3673	0.47126	9.42065	0.48971	12.2544		0.48931	19.8343	0.46053	17.9401	0.47126	15.3368	0.48971	12.2544		0.48916	14.9618	0.46052	13.4948	0.47126	10.7375	0.48971	12.2544
0.49008	13.6545	0.46095	12.3778	0.4717	9.42843	0.49017	12.2658		0.48977	19.8502	0.46096	17.9568	0.47169	15.3422	0.49017	12.2658		0.48961	14.9758	0.46095	13.4978	0.4717	10.7461	0.49017	12.2658
0.49054	13.664	0.46138	12.387	0.47214	9.43605	0.49063	12.2772		0.49023	19.8658	0.46139	17.9734	0.47213	15.3467	0.49063	12.2772		0.49007	14.9898	0.46138	13.5011	0.47214	10.7548	0.49063	12.2772
0.49099	13.6728	0.4618	12.3944	0.47258	9.44343	0.49108	12.2886		0.49068	19.8812	0.46182	17.9899	0.47257	15.3505	0.49108	12.2886		0.49053	15.0037	0.46181	13.5059	0.47258	10.7637	0.49108	12.2886
0.49145	13.6813	0.46223	12.4006	0.47302	9.45063	0.49154	12.3001		0.49114	19.8963	0.46225	18.0063	0.47301	15.3539	0.49154	12.3001		0.49098	15.0173	0.46224	13.513	0.47302	10.7727	0.49154	12.3001
0.49191	13.6897	0.46266	12.4067	0.47346	9.4577	0.492	12.3116		0.4916	19.9111	0.46268	18.0223	0.47345	15.3565	0.492	12.3116		0.49144	15.0308	0.46267	13.5223	0.47346	10.782	0.492	12.3116
0.49236	13.6988	0.46309	12.4136	0.4739	9.46468	0.49245	12.3231		0.49205	19.9257	0.46311	18.0379	0.47389	15.3573	0.49245	12.3231		0.49189	15.0441	0.46309	13.5334	0.4739	10.7914	0.49245	12.3231
0.49282	13.7088	0.46352	12.4223	0.47434	9.47216	0.49291	12.3346		0.49251	19.9399	0.46353	18.0532	0.47433	15.3604	0.49291	12.3346		0.49235	15.0573	0.46352	13.5463	0.47434	10.8008	0.49291	12.3346
0.49328	13.7203	0.46395	12.4321	0.47478	9.48058	0.49337	12.3461		0.49297	19.9536	0.46396	18.0682	0.47477	15.3654	0.49337	12.3461		0.49281	15.0703	0.46395	13.5599	0.47478	10.8102	0.49337	12.3461
0.49373	13.7329	0.46438	12.4426	0.47522	9.48964	0.49382	12.3576		0.49342	19.967	0.46439	18.0828	0.47521	15.364	0.49382	12.3576		0.49326	15.0831	0.46438	13.5742	0.47522	10.8196	0.49382	12.3576
0.49419	13.7463	0.46481	12.4533	0.47566	9.49905	0.49428	12.3692		0.49388	19.9799	0.46482	18.0971	0.47565	15.3668	0.49428	12.3692		0.49372	15.0951	0.46481	13.5889	0.47566	10.8288	0.49428	12.3692
0.49465	13.7601	0.46524	12.464	0.4761	9.50875	0.49474	12.3807		0.49434	19.9924	0.46525	18.1111	0.47609	15.3692	0.49474	12.3807		0.49417	15.1063	0.46524	13.6036	0.4761	10.8379	0.49474	12.3807
0.4951	13.7743	0.46567	12.4749	0.47654	9.51862	0.49519	12.3923		0.49479	20.0047	0.46568	18.1246	0.47653	15.3724	0.49519	12.3923		0.49463	15.1164	0.46567	13.6182	0.47654	10.847	0.49519	12.3923
0.49556	13.7888	0.4661	12.4855	0.47698	9.52857	0.49565	12.4039		0.49525	20.0169	0.46611	18.1378	0.47697	15.3759	0.49565	12.4039		0.49508	15.1257	0.4661	13.6325	0.47698	10.856	0.49565	12.4039
0.49602	13.8036	0.46653	12.4962	0.47742	9.53878	0.49611	12.4155		0.49571	20.0291	0.46654	18.1504	0.47741	15.3795	0.49611	12.4155		0.49554	15.135	0.46653	13.6466	0.47742	10.865	0.49611	12.4155
0.49647	13.8186	0.46696	12.5071	0.47786	9.54851	0.49656	12.4271		0.49616	20.0412	0.46697	18.1626	0.47785	15.3845	0.49656	12.4271		0.496	15.1451	0.46696	13.6605	0.47786	10.8739	0.49656	12.4271
0.49693	13.8337	0.46738	12.5178	0.4783	9.55642	0.49702	12.4387		0.49662	20.0529	0.4674	18.1743	0.47829	15.3907	0.49702	12.4387		0.49645	15.1568	0.46739	13.674	0.4783	10.8829	0.49702	12.4387
0.49738	13.8487	0.46781	12.5289	0.47874	9.56259	0.49747	12.4503		0.49708	20.0639	0.46783	18.1857	0.47873	15.398	0.49747	12.4503		0.49691	15.1695	0.46782	13.6874	0.47874	10.8919	0.49747	12.4503
0.49784	13.8632	0.46824	12.5402	0.47918	9.56869	0.49793	12.4619		0.49753	20.0738	0.46826	18.1971	0.47917	15.4061	0.49793	12.4619		0.49736	15.182	0.46825	13.7005	0.47918	10.9009	0.49793	12.4619
0.4983	13.8771	0.46867	12.5518	0.47962	9.57491	0.49839	12.4735		0.49799	20.0824	0.46869	18.2086	0.47961	15.415	0.49839	12.4735		0.49782	15.1934	0.46867	13.7137	0.47962	10.9099	0.49839	12.4735
0.49875	13.8903	0.4691	12.5638	0.48006	9.58098	0.49884	12.4852		0.49844	20.09	0.46912	18.2203	0.48005	15.4242	0.49884	12.4852		0.49828	15.2042	0.4691	13.7267	0.48006	10.919	0.49884	12.4852
0.49921	13.903	0.46953	12.5756	0.4805	9.58622	0.4993	12.4968		0.4989	20.0972	0.46954	18.2321	0.48049	15.4338	0.4993	12.4968		0.49873	15.2159	0.46953	13.7397	0.4805	10.9282	0.4993	12.4968
0.49967	13.9155	0.46996	12.5869	0.48094	9.59025	0.49976	12.5084		0.49936	20.1046	0.46997	18.2439	0.48093	15.4441	0.49976	12.5084		0.49919	15.2296	0.46996	13.753	0.48093	10.9375	0.49976	12.5084
0.50012	13.9279	0.47039	12.5972	0.48137	9.59398	0.50021	12.52		0.49981	20.1126	0.4704	18.2558	0.48137	15.455	0.50021	12.52		0.49964	15.2448	0.47039	13.7667	0.48137	10.9467	0.50021	12.52
0.50058	13.9403	0.47082	12.6068	0.48181	9.59742	0.50067	12.5317		0.50027	20.1212	0.47083	18.2677	0.48181	15.4663	0.50067	12.5317		0.5001	15.2612	0.47082	13.7806	0.48181	10.9561	0.50067	12.5317
0.50104	13.9526	0.47125	12.6164	0.48225	9.60198	0.50113	12.5433		0.50073	20.13	0.47126	18.2798	0.48224	15.4777	0.50113	12.5433		0.50056	15.2783	0.47125	13.7945	0.48225	10.9657	0.50113	12.5433
0.50149	13.9648	0.47168	12.6264	0.48269	9.60808	0.50158	12.5549		0.50118	20.1388	0.47169	18.2921	0.48268	15.4886	0.50158	12.5549		0.50101	15.2953	0.47168	13.8083	0.48269	10.9752	0.50158	12.5549
0.50195	13.9769	0.47211	12.6372	0.48313	9.61464	0.50204	12.5666		0.50164	20.1477	0.47212	18.3046	0.48312	15.4992	0.50204	12.5666		0.50147	15.312	0.47211	13.8219	0.48313	10.9847	0.50204	12.5666
0.50241	13.9888	0.47254	12.6487	0.48357	9.6209	0.5025	12.5782		0.5021	20.1567	0.47255	18.3174	0.48356	15.5093	0.5025	12.5782		0.50192	15.3283	0.47254	13.8355	0.48357	10.994	0.5025	12.5782
0.50286	14.0005	0.47296	12.6607	0.48401	9.62723	0.50295	12.5899		0.50255	20.1656	0.47298	18.3303	0.484	15.5189	0.50295	12.5899		0.50238	15.3444	0.47297	13.849	0.48401	11.003	0.50295	12.5899
0.50332	14.012	0.47339	12.6732	0.48445	9.63394	0.50341	12.6015		0.50301	20.1745	0.47341	18.3433	0.48444	15.5277	0.50341	12.6015		0.50283	15.3603	0.4734	13.8624	0.48445	11.0114	0.50341	12.6015
0.50377	14.0233	0.47382	12.6857	0.48489	9.64149	0.50386	12.6131		0.50347	20.1837	0.47384	18.356	0.48488	15.5361	0.50386	12.6131		0.50329	15.3759	0.47383	13.8758	0.48489	11.0195	0.50386	12.6131
0.50423	14.0342	0.47425	12.6976	0.48533	9.64947	0.50432	12.6248		0.50392	20.193	0.47427	18.3687	0.48532	15.5445	0.50432	12.6248		0.50375	15.3913	0.47425	13.889	0.48533	11.0272	0.50432	12.6248
0.50469	14.0454	0.47468	12.7079	0.48577	9.65749	0.50478	12.6364		0.50438	20.2019	0.4747	18.3814	0.48576	15.5531	0.50478	12.6364		0.5042	15.4066	0.47468	13.902	0.48577	11.0348	0.50478	12.6364
0.50514	14.0571	0.47511	12.7162	0.48621	9.66535	0.50523	12.648		0.50484	20.21	0.47512	18.3943	0.4862	15.5619	0.50523	12.648		0.50466	15.4216	0.47511	13.9147	0.48621	11.0424	0.50523	12.648
0.5056	14.0693	0.47554	12.7224	0.48665	9.67283	0.50569	12.6596		0.50529	20.2167	0.47555	18.4073	0.48664	15.5709	0.50569	12.6596		0.50511	15.4363	0.47554	13.927	0.48665	11.0503	0.50569	12.6596
0.50606	14.0818	0.47597	12.7271	0.48709	9.67938	0.50615	12.6712		0.50575	20.2215	0.47598	18.4206	0.48708	15.5799	0.50615	12.6712		0.50557	15.4506	0.47597	13.939	0.48709	11.0588	0.50615	12.6712
0.50651	14.0945	0.4764	12.7314	0.48753	9.6839	0.5066	12.6828		0.50621	20.2247	0.47641	18.434	0.48752	15.5894	0.5066	12.6828		0.50603	15.4644	0.4764	13.9507	0.48753	11.0676	0.5066	12.6828
0.50697	14.1073	0.47683	12.7363	0.48797	9.68756	0.50706	12.6944		0.50666	20.2268	0.47684	18.4475	0.48796	15.5991	0.50706	12.6944		0.50648	15.4779	0.47683	13.9621	0.48797	11.0766	0.50706	12.6944
0.50743	14.1201	0.47726	12.7424	0.48841	9.69145	0.50752	12.706		0.50712	20.2291	0.47727	18.461	0.4884	15.6089	0.50752	12.706		0.50694	15.4909	0.47726	13.9733	0.48841	11.0857	0.50752	12.706
0.50788	14.1329	0.47769	12.7501	0.48885	9.6957	0.50797	12.7176		0.50757	20.2328	0.4777	18.4745	0.48884	15.6184	0.50797	12.7176		0.50739	15.5035	0.47769	13.9844	0.48885	11.0952	0.50797	12.7176
0.50834	14.1457	0.47812	12.7595	0.48929	9.70054	0.50843	12.7292		0.50803	20.2388	0.47813	18.488	0.48928	15.6282	0.50843	12.7292		0.50785	15.5159	0.47812	13.9953	0.48929	11.1045	0.50843	12.7292
0.5088	14.1585	0.47854	12.7586	0.48973	9.70651	0.50889	12.7408		0.50849	20.2472	0.47856	18.5015	0.48972	15.6382	0.50889	12.7408		0.50831	15.5279	0.47855	14.0063	0.48973	11.1136	0.50889	12.7408
0.50925	14.1713	0.47897	12.7517	0.49017	9.71346	0.50934	12.7523		0.50894	20.2574	0.47899	18.5149	0.49016	15.648	0.50934	12.7523		0.50876	15.5398	0.47898	14.0175	0.49017	11.1217	0.50934	12.7523
0.50971	14.1839	0.4794	12.7632	0.49061	9.72126	0.5098	12.7639		0.5094	20.2684	0.47942	18.5283	0.4906	15.6577	0.5098	12.7639		0.50922	15.5516	0.47941	14.0289	0.49061	11.1294	0.5098	12.7639
0.51017	14.1965	0.47983	12.7766	0.49105	9.72939	0.51025	12.7755		0.50986	20.2795	0.47985	18.5419	0.49104	15.667	0.51025	12.7755		0.50967	15.5633	0.47983	14.0405	0.49105	11.1372	0.51025	12.7755
0.51062	14.2088	0.48026	12.7893	0.49149	9.73735	0.51071	12.7871		0.51031	20.2903	0.48028	18.5555	0.49148	15.6763	0.51071	12.7871		0.51013	15.5748	0.48026	14.0523	0.49149	11.1452	0.51071	12.7871
0.51108	14.221	0.48069	12.8025	0.49193	9.74484	0.51117	12.7986		0.51077	20.3006	0.48071	18.5688	0.49192	15.6856	0.51117	12.7986		0.51058	15.5861	0.48069	14.0642	0.49192	11.1533	0.51117	12.7986
0.51153	14.2329	0.48112	12.8165	0.49236	9.75217	0.51162	12.8102		0.51123	20.3103	0.48113	18.5811	0.49236	15.6947	0.51162	12.8102		0.51104	15.5973	0.48112	14.0762	0.49236	11.1614	0.51162	12.8102
0.51199	14.2445	0.48155	12.8303	0.4928	9.75991	0.51208	12.8217		0.51168	20.3192	0.48156	18.592	0.49279	15.7037	0.51208	12.8217		0.5115	15.6086	0.48155	14.0882	0.4928	11.1688	0.51208	12.8217
0.51245	14.2558	0.48198	12.8439	0.49324	9.76853	0.51254	12.8332		0.51214	20.3273	0.48199	18.6017	0.49323	15.7121	0.51254	12.8332		0.51195	15.6199	0.48198	14.1002	0.49324	11.1504	0.51254	12.8332
0.5129	14.2668	0.48241	12.8568	0.49368	9.77773	0.51299	12.8448		0.5126	20.3345	0.48242	18.6104	0.49367	15.7196	0.51299	12.8448		0.51241	15.6314	0.48241	14.1123	0.49368	11.1265	0.51299	12.8448
0.51336	14.2778	0.48284	12.8691	0.49412	9.78722	0.51345	12.8563		0.51305	20.3405	0.48285	18.6189	0.49411	15.7259	0.51345	12.8563		0.51286	15.6429	0.48284	14.1245	0.49412	11.1238	0.51345	12.8563
0.51382	14.2887	0.48327	12.8811	0.49456	9.79706	0.51391	12.8678		0.51351	20.3454	0.48328	18.6282	0.49455	15.7306	0.51391	12.8678		0.51332	15.6544	0.48327	14.1369	0.49456	11.1339	0.51391	12.8678
0.51427	14.2996	0.4837	12.8926	0.495	9.80728	0.51436	12.8793		0.51397	20.3493	0.48371	18.6386	0.49499	15.7335	0.51436	12.8793		0.51378	15.6658	0.4837	14.1494	0.495	11.1457	0.51436	12.8793
0.51473	14.3105	0.48412	12.9038	0.49544	9.81749	0.51482	12.8909		0.51442	20.3523	0.48414	18.6504	0.49543	15.7346	0.51482	12.8909		0.51423	15.6772	0.48413	14.162	0.49544	11.1559	0.51482	12.8909
0.51519	14.3215	0.48455	12.9147	0.49588	9.82741	0.51528	12.9024		0.51488	20.3546	0.48457	18.6631	0.49587	15.734	0.51528	12.9024		0.51469	15.6886	0.48456	14.1745	0.49588	11.166	0.51528	12.9024
0.51564	14.3323	0.48498	12.9252	0.49632	9.83704	0.51573	12.9139		0.51534	20.3568	0.485	18.6765	0.49631	15.7319	0.51573	12.9139		0.51514	15.7	0.48499	14.1871	0.49632	11.1748	0.51573	12.9139
0.5161	14.3429	0.48541	12.9356	0.49676	9.84654	0.51619	12.9253		0.51579	20.359	0.48543	18.6905	0.49675	15.7289	0.51619	12.9253		0.5156	15.7114	0.48541	14.1995	0.49676	11.1814	0.51619	12.9253
0.51656	14.3533	0.48584	12.946	0.4972	9.85561	0.51664	12.9368		0.51625	20.3617	0.48586	18.7045	0.49719	15.7252	0.51664	12.9368		0.51606	15.7229	0.48584	14.2118	0.4972	11.1885	0.51664	12.9368
0.51701	14.3637	0.48627	12.9565	0.49764	9.86439	0.5171	12.9483		0.5167	20.3649	0.48629	18.7185	0.49763	15.721	0.5171	12.9483		0.51651	15.7344	0.48627	14.2238	0.49764	11.1962	0.5171	12.9483
0.51747	14.3744	0.4867	12.9669	0.49808	9.87331	0.51756	12.9597		0.51716	20.369	0.48671	18.732	0.49807	15.7165	0.51756	12.9597		0.51697	15.746	0.4867	14.2355	0.49808	11.2044	0.51756	12.9597
0.51792	14.3858	0.48713	12.9771	0.49852	9.88213	0.51801	12.9712		0.51762	20.3741	0.48714	18.7451	0.49851	15.7121	0.51801	12.9712		0.51742	15.7572	0.48713	14.2471	0.49852	11.2113	0.51801	12.9712
0.51838	14.3979	0.48756	12.987	0.49896	9.89036	0.51847	12.9826		0.51807	20.3802	0.48757	18.7578	0.49895	15.7081	0.51847	12.9826		0.51788	15.7674	0.48756	14.2587	0.49896	11.2177	0.51847	12.9826
0.51884	14.4105	0.48799	12.9965	0.4994	9.89814	0.51893	12.9941		0.51853	20.3875	0.488	18.77	0.49939	15.7044	0.51893	12.9941		0.51833	15.7761	0.48799	14.2702	0.4994	11.2242	0.51893	12.9941
0.51929	14.4235	0.48842	13.0058	0.49984	9.90565	0.51938	13.0055		0.51899	20.396	0.48843	18.7821	0.49983	15.7013	0.51938	13.0055		0.51879	15.7832	0.48842	14.2816	0.49984	11.2313	0.51938	13.0055
0.51975	14.4366	0.48885	13.0154	0.50028	9.91284	0.51984	13.0169		0.51944	20.4055	0.48886	18.794	0.50027	15.6987	0.51984	13.0169		0.51925	15.7889	0.48885	14.293	0.50028	11.2386	0.51984	13.0169
0.52021	14.4499	0.48928	13.0257	0.50072	9.91977	0.5203	13.0283		0.5199	20.4158	0.48929	18.8059	0.50071	15.6965	0.5203	13.0283		0.5197	15.7935	0.48928	14.3043	0.50072	11.2455	0.5203	13.0283
0.52066	14.4631	0.4897	13.037	0.50116	9.9273	0.52075	13.0397		0.52036	20.4267	0.48972	18.8177	0.50115	15.6947	0.52075	13.0397		0.52016	15.7975	0.48971	14.3155	0.50116	11.2532	0.52075	13.0397
0.52112	14.4763	0.49013	13.049	0.5016	9.93485	0.52121	13.0511		0.52081	20.438	0.49015	18.8294	0.50159	15.6932	0.52121	13.0511		0.52061	15.8017	0.49014	14.3268	0.5016	11.2612	0.52121	13.0511
0.52158	14.4893	0.49056	13.0616	0.50204	9.94224	0.52167	13.0624		0.52127	20.4494	0.49058	18.8411	0.50203	15.6922	0.52167	13.0624		0.52107	15.8064	0.49057	14.3382	0.50204	11.2697	0.52167	13.0624
0.52203	14.5022	0.49099	13.0744	0.50248	9.94933	0.52212	13.0738		0.52173	20.4609	0.49101	18.853	0.50247	15.692	0.52212	13.0738		0.52153	15.8124	0.49099	14.3497	0.50248	11.2785	0.52212	13.0738
0.52249	14.515	0.49142	13.0872	0.50292	9.95591	0.52258	13.0851		0.52218	20.4723	0.49144	18.8651	0.50291	15.6929	0.52258	13.0851		0.52198	15.8199	0.49142	14.3613	0.50291	11.2881	0.52258	13.0851
0.52295	14.5277	0.49185	13.0996	0.50335	9.96377	0.52304	13.0964		0.52264	20.4837	0.49187	18.8774	0.50334	15.695	0.52304	13.0964		0.52244	15.8285	0.49185	14.3732	0.50335	11.298	0.52304	13.0964
0.5234	14.5404	0.49228	13.1112	0.50379	9.97423	0.52349	13.1077		0.5231	20.4953	0.49229	18.8899	0.50378	15.6983	0.52349	13.1077		0.52289	15.8382	0.49228	14.3852	0.50379	11.3079	0.52349	13.1077
0.52386	14.5532	0.49271	13.1221	0.50423	9.98515	0.52395	13.119		0.52355	20.5072	0.49272	18.9024	0.50422	15.7027	0.52395	13.119		0.52335	15.8487	0.49271	14.3972	0.50423	11.3178	0.52395	13.119
0.52432	14.5661	0.49314	13.1322	0.50467	9.99169	0.5244	13.1303		0.52401	20.5196	0.49315	18.9151	0.50466	15.7081	0.5244	13.1303		0.52381	15.86	0.49314	14.4095	0.50467	11.3276	0.5244	13.1303
0.52477	14.579	0.49357	13.1418	0.50511	9.99501	0.52486	13.1415		0.52447	20.5326	0.49358	18.9277	0.5051	15.7144	0.52486	13.1415		0.52426	15.8718	0.49357	14.4219	0.50511	11.3376	0.52486	13.1415
0.52523	14.5918	0.494	13.1511	0.50555	10.0004	0.52532	13.1528		0.52492	20.5462	0.49401	18.9401	0.50554	15.7215	0.52532	13.1528		0.52472	15.8837	0.494	14.4342	0.50555	11.3477	0.52532	13.1528
0.52568	14.6045	0.49443	13.1604	0.50599	10.0069	0.52577	13.164		0.52538	20.5604	0.49444	18.9522	0.50598	15.7294	0.52577	13.164		0.52517	15.8954	0.49443	14.4463	0.50599	11.3578	0.52577	13.164
0.52614	14.617	0.49486	13.1701	0.50643	10.0131	0.52623	13.1753		0.52583	20.5751	0.49487	18.9638	0.50642	15.7379	0.52623	13.1753		0.52563	15.9072	0.49486	14.458	0.50643	11.3675	0.52623	13.1753
0.5266	14.6294	0.49529	13.1801	0.50687	10.0193	0.52669	13.1865		0.52629	20.5903	0.4953	18.9749	0.50686	15.7469	0.52669	13.1865		0.52608	15.9193	0.49529	14.4692	0.50687	11.3775	0.52669	13.1865
0.52705	14.6415	0.49571	13.1904	0.50731	10.0276	0.52714	13.1977		0.52675	20.6059	0.49573	18.9855	0.5073	15.756	0.52714	13.1977		0.52654	15.9318	0.49572	14.48	0.50731	11.3673	0.52714	13.1977
0.52751	14.6533	0.49614	13.201	0.50775	10.0373	0.5276	13.2089		0.5272	20.6219	0.49616	18.9955	0.50774	15.7651	0.5276	13.2089		0.527	15.9447	0.49615	14.4903	0.50775	11.3859	0.5276	13.2089
0.52797	14.6647	0.49657	13.2119	0.50819	10.0473	0.52806	13.2201		0.52766	20.6383	0.49659	19.0049	0.50818	15.7744	0.52806	13.2201		0.52745	15.9581	0.49657	14.5006	0.50819	11.385	0.52806	13.2201
0.52842	14.6756	0.497	13.2231	0.50863	10.0568	0.52851	13.2312		0.52812	20.655	0.49702	19.0136	0.50862	15.7843	0.52851	13.2312		0.52791	15.9717	0.497	14.5111	0.50863	11.3961	0.52851	13.2312
0.52888	14.6859	0.49743	13.2346	0.50907	10.066	0.52897	13.2424		0.52857	20.6721	0.49745	19.0218	0.50906	15.795	0.52897	13.2424		0.52836	15.9857	0.49743	14.5221	0.50907	11.4043	0.52897	13.2424
0.52934	14.6955	0.49786	13.2463	0.50951	10.0749	0.52943	13.2536		0.52903	20.6895	0.49788	19.0298	0.5095	15.8059	0.52943	13.2536		0.52882	15.9999	0.49786	14.5338	0.50951	11.4127	0.52943	13.2536
0.52979	14.7052	0.49829	13.2582	0.50995	10.0836	0.52988	13.2647		0.52949	20.7071	0.4983	19.0377	0.50994	15.8166	0.52988	13.2647		0.52928	16.0143	0.49829	14.546	0.50995	11.4223	0.52988	13.2647
0.53025	14.7152	0.49872	13.2705	0.51039	10.0919	0.53034	13.2759		0.52994	20.7247	0.49873	19.0459	0.51038	15.8269	0.53034	13.2759		0.52973	16.0287	0.49872	14.5585	0.51039	11.4302	0.53034	13.2759
0.53071	14.7255	0.49915	13.2828	0.51083	10.0997	0.53079	13.287		0.5304	20.7424	0.49916	19.0544	0.51082	15.8367	0.53079	13.287		0.53019	16.0433	0.49915	14.5712	0.51083	11.4387	0.53079	13.287
0.53116	14.736	0.49958	13.295	0.51127	10.1072	0.53125	13.2982		0.53086	20.7599	0.49959	19.0631	0.51126	15.8459	0.53125	13.2982		0.53064	16.0578	0.49958	14.5838	0.51127	11.4473	0.53125	13.2982
0.53162	14.7465	0.50001	13.3073	0.51171	10.1147	0.53171	13.3093		0.53131	20.7773	0.50002	19.072	0.5117	15.8552	0.53171	13.3093		0.5311	16.072	0.50001	14.5963	0.51171	11.4554	0.53171	13.3093
0.53207	14.757	0.50044	13.3195	0.51215	10.1223	0.53216	13.3205		0.53177	20.7944	0.50045	19.0813	0.51214	15.8543	0.53216	13.3205		0.53156	16.0859	0.50044	14.6088	0.51215	11.4639	0.53216	13.3205
0.53253	14.7675	0.50087	13.3317	0.51259	10.1298	0.53262	13.3316		0.53223	20.8113	0.50088	19.0908	0.51258	15.8233	0.53262	13.3316		0.53201	16.0994	0.50087	14.6211	0.51259	11.4724	0.53262	13.3316
0.53299	14.7785	0.50129	13.3438	0.51303	10.1373	0.53308	13.3428		0.53268	20.828	0.50131	19.1006	0.51302	15.7653	0.53308	13.3428		0.53247	16.1129	0.5013	14.6333	0.51303	11.4809	0.53308	13.3428
0.53344	14.7903	0.50172	13.3558	0.51347	10.1447	0.53353	13.3539		0.53314	20.8444	0.50174	19.1105	0.51346	15.7312	0.53353	13.3539		0.53292	16.1265	0.50173	14.6453	0.51347	11.4896	0.53353	13.3539
0.5339	14.803	0.50215	13.3675	0.51391	10.1518	0.53399	13.3651		0.5336	20.8607	0.50217	19.1208	0.5139	15.7291	0.53399	13.3651		0.53338	16.1401	0.50216	14.6569	0.5139	11.4983	0.53399	13.3651
0.53436	14.8164	0.50258	13.379	0.51434	10.159	0.53445	13.3762		0.53405	20.8771	0.5026	19.1312	0.51433	15.7394	0.53445	13.3762		0.53383	16.1539	0.50258	14.6682	0.51434	11.507	0.53445	13.3762
0.53481	14.8303	0.50301	13.3903	0.51478	10.1662	0.5349	13.3874		0.53451	20.8936	0.50303	19.1417	0.51477	15.7574	0.5349	13.3874		0.53429	16.1677	0.50301	14.6791	0.51478	11.5157	0.5349	13.3874
0.53527	14.8445	0.50344	13.4012	0.51522	10.1732	0.53536	13.3986		0.53496	20.9102	0.50346	19.1523	0.51521	15.7747	0.53536	13.3986		0.53475	16.1816	0.50344	14.6894	0.51522	11.5245	0.53536	13.3986
0.53573	14.859	0.50387	13.4118	0.51566	10.1803	0.53582	13.4097		0.53542	20.9269	0.50388	19.1631	0.51565	15.786	0.53582	13.4097		0.5352	16.1954	0.50387	14.6993	0.51566	11.5333	0.53582	13.4097
0.53618	14.8736	0.5043	13.4223	0.5161	10.185	0.53627	13.4209		0.53588	20.9435	0.50431	19.1742	0.51609	15.7961	0.53627	13.4209		0.53566	16.2092	0.5043	14.7088	0.5161	11.5421	0.53627	13.4209
0.53664	14.8882	0.50473	13.4327	0.51654	10.1894	0.53673	13.4321		0.53633	20.9591	0.50474	19.1854	0.51653	15.8049	0.53673	13.4321		0.53611	16.2231	0.50473	14.7182	0.51654	11.5509	0.53673	13.4321
0.5371	14.9026	0.50516	13.443	0.51698	10.196	0.53718	13.4433		0.53679	20.9726	0.50517	19.197	0.51697	15.815	0.53718	13.4433		0.53657	16.2369	0.50516	14.7276	0.51698	11.5596	0.53718	13.4433
0.53755	14.9169	0.50559	13.4532	0.51742	10.2033	0.53764	13.4544		0.53725	20.9833	0.5056	19.2091	0.51741	15.827	0.53764	13.4544		0.53703	16.2507	0.50559	14.737	0.51742	11.5684	0.53764	13.4544
0.53801	14.9309	0.50602	13.4633	0.51786	10.2111	0.5381	13.4656		0.5377	20.9914	0.50603	19.2218	0.51785	15.8399	0.5381	13.4656		0.53748	16.2642	0.50602	14.7467	0.51786	11.5599	0.5381	13.4656
0.53847	14.9449	0.50645	13.4733	0.5183	10.2184	0.53855	13.4768		0.53816	20.998	0.50646	19.2353	0.51829	15.8532	0.53855	13.4768		0.53794	16.2773	0.50645	14.7566	0.5183	11.5204	0.53855	13.4768
0.53892	14.9587	0.50687	13.4831	0.51874	10.2257	0.53901	13.488		0.53862	21.0047	0.50689	19.2494	0.51873	15.8665	0.53901	13.488		0.53839	16.29	0.50688	14.7665	0.51874	11.4855	0.53901	13.488
0.53938	14.9725	0.5073	13.4928	0.51918	10.2333	0.53947	13.4993		0.53907	21.0138	0.50732	19.2642	0.51917	15.8797	0.53947	13.4993		0.53885	16.3023	0.50731	14.7765	0.51918	11.4786	0.53947	13.4993
0.53983	14.9859	0.50773	13.5024	0.51962	10.2412	0.53992	13.5105		0.53953	21.0254	0.50775	19.2795	0.51961	15.8924	0.53992	13.5105		0.53931	16.3143	0.50774	14.7866	0.51962	11.4889	0.53992	13.5105
0.54029	14.9991	0.50816	13.5121	0.52006	10.2493	0.54038	13.5217		0.53999	21.039	0.50818	19.295	0.52005	15.9052	0.54038	13.5217		0.53976	16.3264	0.50816	14.7969	0.52006	11.5087	0.54038	13.5217
0.54075	15.012	0.50859	13.5217	0.5205	10.2576	0.54084	13.533		0.54044	21.0535	0.50861	19.3108	0.52049	15.918	0.54084	13.533		0.54022	16.3385	0.50859	14.8074	0.5205	11.5256	0.54084	13.533
0.5412	15.0246	0.50902	13.5314	0.52094	10.2659	0.54129	13.5443		0.5409	21.0682	0.50904	19.3265	0.52093	15.9308	0.54129	13.5443		0.54067	16.3507	0.50902	14.8181	0.52094	11.5373	0.54129	13.5443
0.54166	15.0372	0.50945	13.5411	0.52138	10.2744	0.54175	13.5555		0.54136	21.083	0.50947	19.3422	0.52137	15.944	0.54175	13.5555		0.54113	16.3627	0.50945	14.8291	0.52138	11.5462	0.54175	13.5555
0.54212	15.0496	0.50988	13.5507	0.52182	10.2827	0.54221	13.5668		0.54181	21.0981	0.50989	19.3577	0.52181	15.9575	0.54221	13.5668		0.54158	16.3744	0.50988	14.8403	0.52182	11.5529	0.54221	13.5668
0.54257	15.0619	0.51031	13.5603	0.52226	10.2911	0.54266	13.5781		0.54227	21.1134	0.51032	19.3729	0.52225	15.9715	0.54266	13.5781		0.54204	16.3859	0.51031	14.8518	0.52226	11.5601	0.54266	13.5781
0.54303	15.0742	0.51074	13.57	0.5227	10.2994	0.54312	13.5894		0.54273	21.1289	0.51075	19.3878	0.52269	15.9855	0.54312	13.5894		0.5425	16.3975	0.51074	14.8635	0.5227	11.5676	0.54312	13.5894
0.54349	15.0867	0.51117	13.5797	0.52314	10.3079	0.54358	13.6007		0.54318	21.1444	0.51118	19.4023	0.52313	15.9994	0.54358	13.6007		0.54295	16.4097	0.51117	14.8754	0.52314	11.5759	0.54358	13.6007
0.54394	15.0994	0.5116	13.5892	0.52358	10.3167	0.54403	13.6121		0.54364	21.1601	0.51161	19.4165	0.52357	16.0135	0.54403	13.6121		0.54341	16.4227	0.5116	14.8874	0.52358	11.5846	0.54403	13.6121
0.5444	15.1121	0.51203	13.5984	0.52402	10.3257	0.54449	13.6234		0.54409	21.1765	0.51204	19.4303	0.52401	16.0277	0.54449	13.6234		0.54386	16.4364	0.51203	14.8994	0.52402	11.5938	0.54449	13.6234
0.54486	15.1248	0.51245	13.6075	0.52446	10.3341	0.54494	13.6348		0.54455	21.1933	0.51247	19.4437	0.52445	16.0419	0.54494	13.6348		0.54432	16.4508	0.51246	14.9113	0.52446	11.6035	0.54494	13.6348
0.54531	15.1375	0.51288	13.6164	0.5249	10.3418	0.5454	13.6461		0.54501	21.2102	0.5129	19.4567	0.52488	16.0561	0.5454	13.6461		0.54478	16.4656	0.51289	14.9231	0.52489	11.6129	0.5454	13.6461
0.54577	15.1504	0.51331	13.6252	0.52533	10.3497	0.54586	13.6575		0.54546	21.2271	0.51333	19.4691	0.52532	16.0702	0.54586	13.6575		0.54523	16.4807	0.51332	14.9348	0.52533	11.6224	0.54586	13.6575
0.54622	15.1633	0.51374	13.6342	0.52577	10.3581	0.54631	13.6689		0.54592	21.2438	0.51376	19.4812	0.52576	16.0842	0.54631	13.6689		0.54569	16.4959	0.51374	14.9464	0.52577	11.6316	0.54631	13.6689
0.54668	15.1763	0.51417	13.6434	0.52621	10.3667	0.54677	13.6803		0.54638	21.2603	0.51419	19.4929	0.5262	16.098	0.54677	13.6803		0.54614	16.511	0.51417	14.958	0.52621	11.6409	0.54677	13.6803
0.54714	15.1894	0.5146	13.653	0.52665	10.3752	0.54723	13.6917		0.54683	21.2766	0.51462	19.5043	0.52664	16.1117	0.54723	13.6917		0.5466	16.5256	0.5146	14.9695	0.52665	11.6506	0.54723	13.6917
0.54759	15.2029	0.51503	13.6628	0.52709	10.3834	0.54768	13.7031		0.54729	21.2924	0.51505	19.5156	0.52708	16.1253	0.54768	13.7031		0.54706	16.5393	0.51503	14.9811	0.52709	11.6606	0.54768	13.7031
0.54805	15.2168	0.51546	13.6728	0.52753	10.3914	0.54814	13.7146		0.54775	21.3076	0.51547	19.5268	0.52752	16.1386	0.54814	13.7146		0.54751	16.552	0.51546	14.9928	0.52753	11.671	0.54814	13.7146
0.54851	15.2311	0.51589	13.6831	0.52797	10.3991	0.5486	13.726		0.5482	21.322	0.5159	19.5379	0.52796	16.1517	0.5486	13.726		0.54797	16.5637	0.51589	15.0045	0.52797	11.6815	0.5486	13.726
0.54896	15.2456	0.51632	13.6942	0.52841	10.4064	0.54905	13.7374		0.54866	21.3355	0.51633	19.5491	0.5284	16.1645	0.54905	13.7374		0.54842	16.5748	0.51632	15.0163	0.52841	11.6922	0.54905	13.7374
0.54942	15.2602	0.51675	13.7058	0.52885	10.4134	0.54951	13.7489		0.54912	21.3482	0.51676	19.5606	0.52884	16.1757	0.54951	13.7489		0.54888	16.5855	0.51675	15.028	0.52885	11.7029	0.54951	13.7489
0.54988	15.2748	0.51718	13.7176	0.52929	10.4203	0.54997	13.7604		0.54957	21.3599	0.51719	19.5722	0.52928	16.1859	0.54997	13.7604		0.54933	16.5959	0.51718	15.0396	0.52929	11.7136	0.54997	13.7604
0.55033	15.2894	0.51761	13.7295	0.52973	10.4272	0.55042	13.7718		0.55003	21.3703	0.51762	19.584	0.52972	16.1979	0.55042	13.7718		0.54979	16.6061	0.51761	15.0514	0.52973	11.7243	0.55042	13.7718
0.55079	15.3039	0.51803	13.7412	0.53017	10.4339	0.55088	13.7833		0.55049	21.3785	0.51805	19.5957	0.53016	16.2091	0.55088	13.7833		0.55025	16.6159	0.51804	15.0635	0.53017	11.7348	0.55088	13.7833
0.55125	15.3181	0.51846	13.7526	0.53061	10.4405	0.55133	13.7948		0.55094	21.3845	0.51848	19.6074	0.5306	16.2201	0.55133	13.7948		0.5507	16.6253	0.51847	15.0761	0.53061	11.745	0.55133	13.7948
0.5517	15.332	0.51889	13.7639	0.53105	10.4469	0.55179	13.8062		0.5514	21.388	0.51891	19.6191	0.53104	16.2309	0.55179	13.8062		0.55116	16.6345	0.5189	15.0889	0.53105	11.7548	0.55179	13.8062
0.55216	15.3455	0.51932	13.7754	0.53149	10.4531	0.55225	13.8177		0.55186	21.3896	0.51934	19.6307	0.53148	16.2414	0.55225	13.8177		0.55161	16.6436	0.51932	15.1018	0.53149	11.7642	0.55225	13.8177
0.55262	15.3587	0.51975	13.7873	0.53193	10.4591	0.5527	13.8292		0.55231	21.3905	0.51977	19.6422	0.53192	16.2523	0.5527	13.8292		0.55207	16.6529	0.51975	15.1146	0.53193	11.7733	0.5527	13.8292
0.55307	15.3715	0.52018	13.7992	0.53237	10.4649	0.55316	13.8407		0.55277	21.3926	0.5202	19.6537	0.53236	16.2632	0.55316	13.8407		0.55253	16.6626	0.52018	15.1273	0.53237	11.7821	0.55316	13.8407
0.55353	15.3842	0.52061	13.811	0.53281	10.4704	0.55362	13.8522		0.55322	21.3974	0.52063	19.6652	0.5328	16.2741	0.55362	13.8522		0.55298	16.6731	0.52061	15.1398	0.53281	11.7908	0.55362	13.8522
0.55398	15.3965	0.52104	13.8227	0.53325	10.4757	0.55407	13.8637		0.55368	21.4048	0.52105	19.6766	0.53324	16.2848	0.55407	13.8637		0.55344	16.6839	0.52104	15.1522	0.53325	11.7993	0.55407	13.8637
0.55444	15.4086	0.52147	13.8344	0.53369	10.4809	0.55453	13.8752		0.55414	21.4142	0.52148	19.688	0.53368	16.2955	0.55453	13.8752		0.55389	16.6944	0.52147	15.1647	0.53369	11.8078	0.55453	13.8752
0.5549	15.4204	0.5219	13.8459	0.53413	10.4855	0.55499	13.8868		0.55459	21.4249	0.52191	19.6994	0.53412	16.3061	0.55499	13.8868		0.55435	16.7043	0.5219	15.1772	0.53413	11.8162	0.55499	13.8868
0.55535	15.4319	0.52233	13.8575	0.53457	10.4896	0.55544	13.8983		0.55505	21.4367	0.52234	19.711	0.53456	16.3167	0.55544	13.8983		0.55481	16.7135	0.52233	15.19	0.53457	11.8245	0.55544	13.8983
0.55581	15.4434	0.52276	13.869	0.53501	10.493	0.5559	13.9098		0.55551	21.449	0.52277	19.7227	0.535	16.3275	0.5559	13.9098		0.55526	16.7223	0.52276	15.203	0.53501	11.8322	0.5559	13.9098
0.55627	15.4549	0.52319	13.8804	0.53545	10.4969	0.55636	13.9213		0.55596	21.4616	0.5232	19.7346	0.53544	16.3383	0.55636	13.9213		0.55572	16.7314	0.52319	15.2163	0.53545	11.8399	0.55636	13.9213
0.55672	15.4665	0.52361	13.8918	0.53589	10.5018	0.55681	13.9328		0.55642	21.4744	0.52363	19.7467	0.53587	16.3492	0.55681	13.9328		0.55617	16.7411	0.52362	15.2297	0.53588	11.8478	0.55681	13.9328
0.55718	15.4781	0.52404	13.9034	0.53633	10.5081	0.55727	13.9444		0.55688	21.4871	0.52406	19.7589	0.53631	16.3599	0.55727	13.9444		0.55663	16.7514	0.52405	15.2432	0.53632	11.8559	0.55727	13.9444
0.55764	15.4898	0.52447	13.9149	0.53676	10.515	0.55773	13.9559		0.55733	21.4993	0.52449	19.7712	0.53675	16.3704	0.55773	13.9559		0.55708	16.7622	0.52448	15.2567	0.53676	11.8643	0.55773	13.9559
0.55809	15.5018	0.5249	13.9263	0.5372	10.5219	0.55818	13.9675		0.55779	21.5107	0.52492	19.7837	0.53719	16.3809	0.55818	13.9675		0.55754	16.7734	0.5249	15.2701	0.5372	11.8729	0.55818	13.9675
0.55855	15.514	0.52533	13.9376	0.53764	10.5291	0.55864	13.979		0.55825	21.5209	0.52535	19.7963	0.53763	16.3913	0.55864	13.979		0.558	16.7848	0.52533	15.2835	0.53764	11.8817	0.55864	13.979
0.55901	15.5261	0.52576	13.9488	0.53808	10.5363	0.55909	13.9905		0.5587	21.5297	0.52578	19.8089	0.53807	16.4017	0.55909	13.9905		0.55845	16.7957	0.52576	15.2967	0.53808	11.8907	0.55909	13.9905
0.55946	15.5373	0.52619	13.9601	0.53852	10.5438	0.55955	14.0021		0.55916	21.5368	0.52621	19.8214	0.53851	16.4121	0.55955	14.0021		0.55891	16.8057	0.52619	15.3097	0.53852	11.8999	0.55955	14.0021
0.55992	15.5473	0.52662	13.9715	0.53896	10.5518	0.56001	14.0136		0.55962	21.5421	0.52664	19.8338	0.53895	16.4227	0.56001	14.0136		0.55936	16.8148	0.52662	15.3225	0.53896	11.9092	0.56001	14.0136
0.56038	15.5566	0.52705	13.983	0.5394	10.5604	0.56046	14.0251		0.56007	21.5457	0.52706	19.8458	0.53939	16.4335	0.56046	14.0251		0.55982	16.8233	0.52705	15.335	0.5394	11.9184	0.56046	14.0251
0.56083	15.5661	0.52748	13.9944	0.53984	10.5628	0.56092	14.0366		0.56053	21.5477	0.52749	19.8575	0.53983	16.4444	0.56092	14.0366		0.56028	16.8315	0.52748	15.3473	0.53984	11.9271	0.56092	14.0366
0.56129	15.5763	0.52791	14.0057	0.54028	10.5389	0.56138	14.0482		0.56099	21.548	0.52792	19.8686	0.54027	16.4555	0.56138	14.0482		0.56073	16.8401	0.52791	15.3593	0.54028	11.935	0.56138	14.0482
0.56174	15.5869	0.52834	14.0171	0.54072	10.5075	0.56183	14.0597		0.56144	21.547	0.52835	19.8794	0.54071	16.4668	0.56183	14.0597		0.56119	16.8498	0.52834	15.3713	0.54072	11.942	0.56183	14.0597
0.5622	15.5977	0.52877	14.0284	0.54116	10.4936	0.56229	14.0712		0.5619	21.5448	0.52878	19.8898	0.54115	16.4783	0.56229	14.0712		0.56164	16.8605	0.52877	15.3832	0.54116	11.9484	0.56229	14.0712
0.56266	15.6085	0.52919	14.0397	0.5416	10.4895	0.56275	14.0827		0.56235	21.5416	0.52921	19.9	0.54159	16.4899	0.56275	14.0827		0.5621	16.8717	0.5292	15.3951	0.5416	11.9548	0.56275	14.0827
0.56311	15.6192	0.52962	14.0511	0.54204	10.4955	0.5632	14.0943		0.56281	21.5377	0.52964	19.91	0.54203	16.5018	0.5632	14.0943		0.56256	16.8833	0.52963	15.4072	0.54204	11.961	0.5632	14.0943
0.56357	15.6299	0.53005	14.0626	0.54248	10.5064	0.56366	14.1058		0.56327	21.5331	0.53007	19.92	0.54247	16.514	0.56366	14.1058		0.56301	16.8949	0.53006	15.4191	0.54248	11.9672	0.56366	14.1058
0.56403	15.6413	0.53048	14.074	0.54292	10.5169	0.56412	14.1173		0.56372	21.5275	0.5305	19.93	0.54291	16.5265	0.56412	14.1173		0.56347	16.9065	0.53048	15.4306	0.54292	11.9733	0.56412	14.1173
0.56448	15.6532	0.53091	14.0854	0.54336	10.5267	0.56457	14.1288		0.56418	21.521	0.53093	19.9403	0.54335	16.5393	0.56457	14.1288		0.56392	16.9179	0.53091	15.4417	0.54336	11.9793	0.56457	14.1288
0.56494	15.6649	0.53134	14.0965	0.5438	10.5358	0.56503	14.1403		0.56464	21.5139	0.53136	19.951	0.54379	16.5525	0.56503	14.1403		0.56438	16.9288	0.53134	15.4528	0.5438	11.9852	0.56503	14.1403
0.5654	15.6764	0.53177	14.1074	0.54424	10.5451	0.56548	14.1519		0.56509	21.5065	0.53179	19.9621	0.54423	16.5661	0.56548	14.1519		0.56483	16.9389	0.53177	15.4641	0.54424	11.9912	0.56548	14.1519
0.56585	15.6881	0.5322	14.1179	0.54468	10.5547	0.56594	14.1634		0.56555	21.4993	0.53222	19.9736	0.54467	16.58	0.56594	14.1634		0.56529	16.9481	0.5322	15.4759	0.54468	11.9975	0.56594	14.1634
0.56631	15.6999	0.53263	14.1282	0.54512	10.5646	0.5664	14.1749		0.56601	21.4926	0.53264	19.9857	0.54511	16.5941	0.5664	14.1749		0.56575	16.9564	0.53263	15.488	0.54512	12.004	0.5664	14.1749
0.56677	15.7118	0.53306	14.1386	0.54556	10.5745	0.56685	14.1864		0.56646	21.4868	0.53307	19.9984	0.54555	16.6086	0.56685	14.1864		0.5662	16.9638	0.53306	15.5004	0.54556	12.0108	0.56685	14.1864
0.56722	15.7235	0.53349	14.149	0.546	10.5839	0.56731	14.1979		0.56692	21.4824	0.5335	20.0115	0.54599	16.623	0.56731	14.1979		0.56666	16.9703	0.53349	15.5129	0.546	12.0177	0.56731	14.1979
0.56768	15.7353	0.53392	14.1595	0.54644	10.5933	0.56777	14.2094		0.56738	21.48	0.53393	20.0252	0.54642	16.6372	0.56777	14.2094		0.56711	16.9762	0.53392	15.5256	0.54644	12.0247	0.56777	14.2094
0.56813	15.747	0.53435	14.1703	0.54688	10.6027	0.56822	14.2209		0.56783	21.4797	0.53436	20.0392	0.54686	16.6513	0.56822	14.2209		0.56757	16.9815	0.53435	15.5384	0.54687	12.0319	0.56822	14.2209
0.56859	15.7581	0.53477	14.1812	0.54732	10.6124	0.56868	14.2324		0.56829	21.4816	0.53479	20.0535	0.5473	16.6653	0.56868	14.2324		0.56803	16.9868	0.53478	15.551	0.54731	12.0395	0.56868	14.2324
0.56905	15.767	0.5352	14.1921	0.54775	10.6227	0.56914	14.2439		0.56875	21.4857	0.53522	20.0678	0.54774	16.6789	0.56914	14.2439		0.56848	16.9923	0.53521	15.5635	0.54775	12.0476	0.56914	14.2439
0.5695	15.7736	0.53563	14.203	0.54819	10.6334	0.56959	14.2554		0.5692	21.4918	0.53565	20.0818	0.54818	16.6921	0.56959	14.2554		0.56894	16.9989	0.53564	15.5758	0.54819	12.0561	0.56959	14.2554
0.56996	15.7795	0.53606	14.2138	0.54863	10.6442	0.57005	14.2668		0.56966	21.5	0.53608	20.0955	0.54862	16.7049	0.57005	14.2668		0.56939	17.0065	0.53606	15.5879	0.54863	12.0647	0.57005	14.2668
0.57042	15.7867	0.53649	14.2236	0.54907	10.6548	0.57051	14.2783		0.57012	21.5101	0.53651	20.1091	0.54906	16.7174	0.57051	14.2783		0.56985	17.0152	0.53649	15.5998	0.54907	12.0731	0.57051	14.2783
0.57087	15.7966	0.53692	14.2312	0.54951	10.6653	0.57096	14.2898		0.57057	21.5219	0.53694	20.1226	0.5495	16.7295	0.57096	14.2898		0.57031	17.024	0.53692	15.6113	0.54951	12.0815	0.57096	14.2898
0.57133	15.8082	0.53735	14.2366	0.54995	10.6755	0.57142	14.3012		0.57103	21.5351	0.53737	20.1358	0.54994	16.7412	0.57142	14.3012		0.57076	17.0315	0.53735	15.6223	0.54995	12.0899	0.57142	14.3012
0.57179	15.821	0.53778	14.2431	0.55039	10.6855	0.57187	14.3127		0.57148	21.5495	0.5378	20.1487	0.55038	16.7523	0.57187	14.3127		0.57122	17.0374	0.53778	15.6328	0.55039	12.0983	0.57187	14.3127
0.57224	15.8348	0.53821	14.2517	0.55083	10.6952	0.57233	14.3241		0.57194	21.5649	0.53823	20.1609	0.55082	16.7629	0.57233	14.3241		0.57167	17.0424	0.53821	15.6427	0.55083	12.1068	0.57233	14.3241
0.5727	15.8496	0.53864	14.2612	0.55127	10.7046	0.57279	14.3356		0.5724	21.5809	0.53865	20.1724	0.55126	16.773	0.57279	14.3356		0.57213	17.0476	0.53864	15.6521	0.55127	12.1155	0.57279	14.3356
0.57316	15.8649	0.53907	14.2714	0.55171	10.7139	0.57324	14.347		0.57285	21.5968	0.53908	20.1835	0.5517	16.7826	0.57324	14.347		0.57258	17.0534	0.53907	15.6611	0.55171	12.1244	0.57324	14.347
0.57361	15.8802	0.5395	14.2813	0.55215	10.7232	0.5737	14.3584		0.57331	21.6125	0.53951	20.1943	0.55214	16.7917	0.5737	14.3584		0.57304	17.0601	0.5395	15.6699	0.55215	12.1335	0.5737	14.3584
0.57407	15.8956	0.53993	14.2909	0.55259	10.7323	0.57416	14.3699		0.57377	21.6275	0.53994	20.2055	0.55258	16.8004	0.57416	14.3699		0.5735	17.068	0.53993	15.6785	0.55259	12.1428	0.57416	14.3699
0.57453	15.9111	0.54035	14.3002	0.55303	10.741	0.57461	14.3813		0.57422	21.6418	0.54037	20.2169	0.55302	16.8086	0.57461	14.3813		0.57395	17.0773	0.54036	15.6872	0.55303	12.1523	0.57461	14.3813
0.57498	15.9267	0.54078	14.3091	0.55347	10.7495	0.57507	14.3927		0.57468	21.6553	0.5408	20.2289	0.55346	16.8163	0.57507	14.3927		0.57441	17.0876	0.54079	15.6956	0.55347	12.1621	0.57507	14.3927
0.57544	15.942	0.54121	14.3181	0.55391	10.7576	0.57553	14.4041		0.57514	21.668	0.54123	20.2413	0.5539	16.8237	0.57553	14.4041		0.57486	17.099	0.54122	15.704	0.55391	12.1722	0.57553	14.4041
0.57589	15.9569	0.54164	14.327	0.55435	10.7658	0.57598	14.4155		0.57559	21.6799	0.54166	20.2541	0.55434	16.8305	0.57598	14.4155		0.57532	17.1111	0.54165	15.7124	0.55435	12.1829	0.57598	14.4155
0.57635	15.9714	0.54207	14.3355	0.55479	10.774	0.57644	14.4269		0.57605	21.691	0.54209	20.2674	0.55478	16.8369	0.57644	14.4269		0.57578	17.1233	0.54207	15.7211	0.55479	12.1938	0.57644	14.4269
0.57681	15.9853	0.5425	14.3444	0.55523	10.7823	0.5769	14.4382		0.57651	21.7011	0.54252	20.2809	0.55522	16.8427	0.5769	14.4382		0.57623	17.1354	0.5425	15.7303	0.55523	12.2048	0.5769	14.4382
0.57726	15.9985	0.54293	14.354	0.55567	10.7908	0.57735	14.4496		0.57696	21.7102	0.54295	20.2946	0.55566	16.8482	0.57735	14.4496		0.57669	17.147	0.54293	15.7401	0.55567	12.2159	0.57735	14.4496
0.57772	16.0109	0.54336	14.3642	0.55611	10.7992	0.57781	14.461		0.57742	21.7182	0.54338	20.3084	0.5561	16.8535	0.57781	14.461		0.57714	17.1584	0.54336	15.7505	0.55611	12.227	0.57781	14.461
0.57818	16.0232	0.54379	14.3748	0.55655	10.8076	0.57827	14.4724		0.57788	21.7252	0.54381	20.3221	0.55654	16.8586	0.57827	14.4724		0.5776	17.1697	0.54379	15.7611	0.55655	12.2381	0.57827	14.4724
0.57863	16.0357	0.54422	14.3854	0.55699	10.8158	0.57872	14.4837		0.57833	21.7314	0.54423	20.3358	0.55698	16.8637	0.57872	14.4837		0.57806	17.1811	0.54422	15.7717	0.55699	12.2491	0.57872	14.4837
0.57909	16.048	0.54465	14.396	0.55743	10.824	0.57918	14.4951		0.57879	21.737	0.54466	20.3496	0.55741	16.8692	0.57918	14.4951		0.57851	17.1927	0.54465	15.782	0.55743	12.2598	0.57918	14.4951
0.57955	16.0601	0.54508	14.4069	0.55787	10.8322	0.57963	14.5064		0.57925	21.7425	0.54509	20.3635	0.55785	16.875	0.57963	14.5064		0.57897	17.2046	0.54508	15.7922	0.55787	12.2703	0.57963	14.5064
0.58	16.072	0.54551	14.4186	0.55831	10.8403	0.58009	14.5177		0.5797	21.7481	0.54552	20.3774	0.55829	16.8815	0.58009	14.5177		0.57942	17.2166	0.54551	15.8023	0.5583	12.2805	0.58009	14.5177
0.58046	16.0836	0.54593	14.4307	0.55875	10.8484	0.58055	14.5291		0.58016	21.7543	0.54595	20.3914	0.55873	16.8889	0.58055	14.5291		0.57988	17.2288	0.54594	15.8125	0.55874	12.2907	0.58055	14.5291
0.58092	16.095	0.54636	14.443	0.55918	10.8567	0.581	14.5404		0.58061	21.7612	0.54638	20.4053	0.55917	16.8968	0.581	14.5404		0.58033	17.2409	0.54637	15.823	0.55918	12.3008	0.581	14.5404
0.58137	16.1063	0.54679	14.4557	0.55962	10.865	0.58146	14.5517		0.58107	21.7689	0.54681	20.4191	0.55961	16.905	0.58146	14.5517		0.58079	17.2528	0.5468	15.8336	0.55962	12.3107	0.58146	14.5517
0.58183	16.1178	0.54722	14.4689	0.56006	10.8737	0.58192	14.563		0.58153	21.7776	0.54724	20.4327	0.56005	16.9126	0.58192	14.563		0.58125	17.2643	0.54723	15.8441	0.56006	12.3204	0.58192	14.563
0.58229	16.1293	0.54765	14.4821	0.5605	10.8827	0.58237	14.5744		0.58198	21.7873	0.54767	20.446	0.56049	16.9196	0.58237	14.5744		0.5817	17.2755	0.54765	15.8546	0.5605	12.33	0.58237	14.5744
0.58274	16.1408	0.54808	14.4948	0.56094	10.8923	0.58283	14.5857		0.58244	21.7979	0.5481	20.459	0.56093	16.9259	0.58283	14.5857		0.58216	17.2862	0.54808	15.8648	0.56094	12.3394	0.58283	14.5857
0.5832	16.1522	0.54851	14.507	0.56138	10.9021	0.58329	14.597		0.5829	21.8094	0.54853	20.4716	0.56137	16.9314	0.58329	14.597		0.58261	17.2965	0.54851	15.8745	0.56138	12.3487	0.58329	14.597
0.58365	16.1635	0.54894	14.5185	0.56182	10.9121	0.58374	14.6083		0.58335	21.8218	0.54896	20.4837	0.56181	16.9362	0.58374	14.6083		0.58307	17.3065	0.54894	15.8838	0.56182	12.3578	0.58374	14.6083
0.58411	16.1748	0.54937	14.5295	0.56226	10.9223	0.5842	14.6196		0.58381	21.8348	0.54939	20.4951	0.56225	16.9405	0.5842	14.6196		0.58353	17.3163	0.54937	15.8927	0.56226	12.3668	0.5842	14.6196
0.58457	16.1859	0.5498	14.5398	0.5627	10.9326	0.58466	14.6309		0.58427	21.8484	0.54982	20.5058	0.56269	16.9448	0.58466	14.6309		0.58398	17.326	0.5498	15.9015	0.5627	12.3755	0.58466	14.6309
0.58502	16.1972	0.55023	14.55	0.56314	10.9428	0.58511	14.6421		0.58472	21.8616	0.55024	20.5155	0.56313	16.9492	0.58511	14.6421		0.58444	17.3355	0.55023	15.9102	0.56314	12.3839	0.58511	14.6421
0.58548	16.2092	0.55066	14.5601	0.56358	10.9529	0.58557	14.6534		0.58518	21.8733	0.55067	20.5241	0.56357	16.9536	0.58557	14.6534		0.58489	17.3447	0.55066	15.9193	0.56358	12.3922	0.58557	14.6534
0.58594	16.2217	0.55109	14.5703	0.56402	10.9629	0.58602	14.6647		0.58564	21.884	0.5511	20.5314	0.56401	16.9581	0.58602	14.6647		0.58535	17.3538	0.55109	15.929	0.56402	12.4002	0.58602	14.6647
0.58639	16.2346	0.55152	14.5805	0.56446	10.9727	0.58648	14.676		0.58609	21.895	0.55153	20.5376	0.56445	16.9626	0.58648	14.676		0.58581	17.363	0.55152	15.9393	0.56446	12.4082	0.58648	14.676
0.58685	16.2476	0.55194	14.5903	0.5649	10.9824	0.58694	14.6873		0.58655	21.9059	0.55196	20.5426	0.56489	16.9671	0.58694	14.6873		0.58626	17.3725	0.55195	15.9501	0.5649	12.4161	0.58694	14.6873
0.58731	16.2607	0.55237	14.5997	0.56534	10.9919	0.58739	14.6985		0.58701	21.9161	0.55239	20.5465	0.56533	16.9714	0.58739	14.6985		0.58672	17.3822	0.55238	15.9614	0.56534	12.4238	0.58739	14.6985
0.58776	16.2736	0.5528	14.6093	0.56578	11.0012	0.58785	14.7098		0.58746	21.9255	0.55282	20.5494	0.56577	16.9758	0.58785	14.7098		0.58717	17.3917	0.55281	15.9729	0.56578	12.4314	0.58785	14.7098
0.58822	16.2862	0.55323	14.6181	0.56622	11.0103	0.58831	14.7211		0.58792	21.9344	0.55325	20.5516	0.56621	16.9803	0.58831	14.7211		0.58763	17.4009	0.55323	15.9846	0.56622	12.439	0.58831	14.7211
0.58868	16.2986	0.55366	14.6255	0.56666	11.019	0.58876	14.7323		0.58838	21.9439	0.55368	20.5534	0.56665	16.9849	0.58876	14.7323		0.58808	17.4096	0.55366	15.9964	0.56666	12.4466	0.58876	14.7323
0.58913	16.3107	0.55409	14.6308	0.5671	11.0273	0.58922	14.7436		0.58883	21.9544	0.55411	20.5549	0.56709	16.9898	0.58922	14.7436		0.58854	17.4177	0.55409	16.0081	0.5671	12.4545	0.58922	14.7436
0.58959	16.3225	0.55452	14.6341	0.56754	11.0354	0.58968	14.7549		0.58929	21.9662	0.55454	20.5566	0.56753	16.9948	0.58968	14.7549		0.589	17.4255	0.55452	16.0194	0.56754	12.4626	0.58968	14.7549
0.59004	16.3333	0.55495	14.6359	0.56798	11.0432	0.59013	14.7661		0.58974	21.9796	0.55497	20.5587	0.56796	17.0002	0.59013	14.7661		0.58945	17.4332	0.55495	16.0304	0.56798	12.471	0.59013	14.7661
0.5905	16.343	0.55538	14.6374	0.56842	11.0508	0.59059	14.7774		0.5902	21.9947	0.5554	20.5617	0.5684	17.006	0.59059	14.7774		0.58991	17.4415	0.55538	16.0409	0.56842	12.4795	0.59059	14.7774
0.59096	16.3515	0.55581	14.6402	0.56886	11.0582	0.59105	14.7887		0.59066	22.0111	0.55582	20.5656	0.56884	17.0123	0.59105	14.7887		0.59036	17.4506	0.55581	16.0509	0.56886	12.4881	0.59105	14.7887
0.59141	16.3589	0.55624	14.645	0.5693	11.0656	0.5915	14.8		0.59111	22.0286	0.55625	20.5704	0.56928	17.0191	0.5915	14.8		0.59082	17.4603	0.55624	16.0605	0.56929	12.4967	0.5915	14.8
0.59187	16.3659	0.55667	14.6523	0.56974	11.0732	0.59196	14.8112		0.59157	22.0469	0.55668	20.5763	0.56972	17.0264	0.59196	14.8112		0.59128	17.4701	0.55667	16.0698	0.56973	12.5053	0.59196	14.8112
0.59233	16.3735	0.5571	14.6618	0.57017	11.0808	0.59242	14.8225		0.59203	22.066	0.55711	20.5832	0.57016	17.0342	0.59242	14.8225		0.59173	17.4792	0.5571	16.079	0.57017	12.514	0.59242	14.8225
0.59278	16.3823	0.55752	14.6729	0.57061	11.0886	0.59287	14.8338		0.59248	22.0853	0.55754	20.5908	0.5706	17.0426	0.59287	14.8338		0.59219	17.4871	0.55753	16.0877	0.57061	12.5227	0.59287	14.8338
0.59324	16.3928	0.55795	14.6841	0.57105	11.0966	0.59333	14.8451		0.59294	22.1043	0.55797	20.5985	0.57104	17.0514	0.59333	14.8451		0.59264	17.494	0.55796	16.096	0.57105	12.5313	0.59333	14.8451
0.5937	16.4051	0.55838	14.6952	0.57149	11.1046	0.59378	14.8564		0.5934	22.1242	0.5584	20.6055	0.57148	17.0608	0.59378	14.8564		0.5931	17.5002	0.55839	16.1037	0.57149	12.5397	0.59378	14.8564
0.59415	16.4182	0.55881	14.7062	0.57193	11.1126	0.59424	14.8677		0.59385	22.1447	0.55883	20.6115	0.57192	17.0708	0.59424	14.8677		0.59356	17.507	0.55881	16.1106	0.57193	12.5481	0.59424	14.8677
0.59461	16.4312	0.55924	14.7172	0.57237	11.1208	0.5947	14.879		0.59431	22.1654	0.55926	20.6163	0.57236	17.0813	0.5947	14.879		0.59401	17.5155	0.55924	16.1167	0.57237	12.5565	0.5947	14.879
0.59507	16.4439	0.55967	14.7286	0.57281	11.1291	0.59515	14.8903		0.59477	22.186	0.55969	20.6205	0.5728	17.0923	0.59515	14.8903		0.59447	17.5256	0.55967	16.1222	0.57281	12.5649	0.59515	14.8903
0.59552	16.456	0.5601	14.7406	0.57325	11.1375	0.59561	14.9016		0.59522	22.2063	0.56012	20.6259	0.57324	17.1038	0.59561	14.9016		0.59492	17.5364	0.5601	16.1273	0.57325	12.5735	0.59561	14.9016
0.59598	16.4678	0.56053	14.7534	0.57369	11.146	0.59607	14.9129		0.59568	22.226	0.56055	20.633	0.57368	17.1157	0.59607	14.9129		0.59538	17.5472	0.56053	16.1323	0.57369	12.5822	0.59607	14.9129
0.59644	16.4799	0.56096	14.7671	0.57413	11.1545	0.59652	14.9242		0.59614	22.2453	0.56098	20.6421	0.57412	17.128	0.59652	14.9242		0.59583	17.5577	0.56096	16.1378	0.57413	12.591	0.59652	14.9242
0.59689	16.4928	0.56139	14.7812	0.57457	11.1632	0.59698	14.9355		0.59659	22.2646	0.56141	20.653	0.57456	17.1406	0.59698	14.9355		0.59629	17.5679	0.56139	16.1443	0.57457	12.5998	0.59698	14.9355
0.59735	16.5063	0.56182	14.7955	0.57501	11.1721	0.59744	14.9469		0.59705	22.2839	0.56183	20.6651	0.575	17.1532	0.59744	14.9469		0.59675	17.578	0.56182	16.1518	0.57501	12.6087	0.59744	14.9469
0.5978	16.52	0.56225	14.8097	0.57545	11.1811	0.59789	14.9582		0.59751	22.3032	0.56226	20.6779	0.57544	17.1661	0.59789	14.9582		0.5972	17.5881	0.56225	16.1603	0.57545	12.6178	0.59789	14.9582
0.59826	16.5333	0.56268	14.8234	0.57589	11.1902	0.59835	14.9696		0.59796	22.3224	0.56269	20.6911	0.57588	17.1794	0.59835	14.9696		0.59766	17.5982	0.56268	16.1699	0.57589	12.6268	0.59835	14.9696
0.59872	16.5459	0.5631	14.8369	0.57633	11.1994	0.59881	14.9809		0.59842	22.3406	0.56312	20.7042	0.57632	17.193	0.59881	14.9809		0.59811	17.6085	0.56311	16.1807	0.57633	12.636	0.59881	14.9809
0.59917	16.5579	0.56353	14.8498	0.57677	11.2086	0.59926	14.9923		0.59887	22.3563	0.56355	20.7175	0.57676	17.2067	0.59926	14.9923		0.59857	17.6191	0.56354	16.1928	0.57677	12.6451	0.59926	14.9923
0.59963	16.5695	0.56396	14.8621	0.57721	11.2178	0.59972	15.0037		0.59933	22.3692	0.56398	20.7309	0.5772	17.2207	0.59972	15.0037		0.59903	17.6301	0.56397	16.2056	0.57721	12.654	0.59972	15.0037
0.60009	16.5808	0.56439	14.8736	0.57765	11.227	0.60018	15.0151		0.59979	22.379	0.56441	20.7443	0.57764	17.2349	0.60018	15.0151		0.59948	17.6415	0.56439	16.2188	0.57765	12.6626	0.60018	15.0151
0.60054	16.5921	0.56482	14.8845	0.57809	11.236	0.60063	15.0264		0.60024	22.3864	0.56484	20.7578	0.57808	17.2491	0.60063	15.0264		0.59994	17.6531	0.56482	16.2321	0.57809	12.6708	0.60063	15.0264
0.601	16.6036	0.56525	14.8948	0.57853	11.2448	0.60109	15.0378		0.6007	22.3932	0.56527	20.7712	0.57852	17.2631	0.60109	15.0378		0.60039	17.6648	0.56525	16.2454	0.57853	12.6785	0.60109	15.0378
0.60146	16.6151	0.56568	14.9047	0.57897	11.2523	0.60154	15.0492		0.60116	22.4013	0.5657	20.7846	0.57895	17.2771	0.60154	15.0492		0.60085	17.6766	0.56568	16.2586	0.57897	12.6859	0.60154	15.0492
0.60191	16.6266	0.56611	14.9143	0.57941	11.2578	0.602	15.0606		0.60161	22.4112	0.56613	20.798	0.57939	17.291	0.602	15.0606		0.60131	17.6887	0.56611	16.2717	0.57941	12.693	0.602	15.0606
0.60237	16.6383	0.56654	14.9238	0.57985	11.2637	0.60246	15.072		0.60207	22.4226	0.56656	20.8114	0.57983	17.3046	0.60246	15.072		0.60176	17.7009	0.56654	16.2844	0.57985	12.7	0.60246	15.072
0.60283	16.6502	0.56697	14.9333	0.58029	11.2711	0.60291	15.0834		0.60253	22.4347	0.56699	20.8249	0.58027	17.318	0.60291	15.0834		0.60222	17.7132	0.56697	16.297	0.58028	12.7069	0.60291	15.0834
0.60328	16.6623	0.5674	14.9427	0.58073	11.2791	0.60337	15.0949		0.60298	22.447	0.56741	20.8383	0.58071	17.3312	0.60337	15.0949		0.60267	17.7252	0.5674	16.3093	0.58072	12.7138	0.60337	15.0949
0.60374	16.6745	0.56783	14.9519	0.58117	11.2873	0.60383	15.1063		0.60344	22.4592	0.56784	20.8518	0.58115	17.3439	0.60383	15.1063		0.60313	17.7369	0.56783	16.3214	0.58116	12.721	0.60383	15.1063
0.6042	16.6866	0.56826	14.9612	0.5816	11.2956	0.60428	15.1177		0.6039	22.4713	0.56827	20.8651	0.58159	17.3564	0.60428	15.1177		0.60358	17.7487	0.56826	16.3334	0.5816	12.7285	0.60428	15.1177
0.60465	16.6987	0.56868	14.9709	0.58204	11.3037	0.60474	15.1292		0.60435	22.4833	0.5687	20.8784	0.58203	17.3684	0.60474	15.1292		0.60404	17.7608	0.56869	16.3453	0.58204	12.7362	0.60474	15.1292
0.60511	16.7107	0.56911	14.9808	0.58248	11.3117	0.6052	15.1406		0.60481	22.4951	0.56913	20.8916	0.58247	17.3801	0.6052	15.1406		0.6045	17.7734	0.56912	16.357	0.58248	12.7441	0.6052	15.1406
0.60556	16.7225	0.56954	14.9912	0.58292	11.3195	0.60565	15.1521		0.60527	22.5066	0.56956	20.9049	0.58291	17.3914	0.60565	15.1521		0.60495	17.7868	0.56955	16.3686	0.58292	12.7522	0.60565	15.1521
0.60602	16.7341	0.56997	15.0019	0.58336	11.3271	0.60611	15.1635		0.60572	22.5181	0.56999	20.9184	0.58335	17.4023	0.60611	15.1635		0.60541	17.8009	0.56998	16.3802	0.58336	12.7604	0.60611	15.1635
0.60648	16.7456	0.5704	15.0128	0.5838	11.3345	0.60657	15.175		0.60618	22.5297	0.57042	20.9322	0.58379	17.4129	0.60657	15.175		0.60586	17.815	0.5704	16.3918	0.5838	12.7686	0.60657	15.175
0.60693	16.7569	0.57083	15.024	0.58424	11.3417	0.60702	15.1865		0.60664	22.542	0.57085	20.9465	0.58423	17.4233	0.60702	15.1865		0.60632	17.828	0.57083	16.4033	0.58424	12.777	0.60702	15.1865
0.60739	16.768	0.57126	15.0351	0.58468	11.349	0.60748	15.1979		0.60709	22.555	0.57128	20.9612	0.58467	17.4334	0.60748	15.1979		0.60678	17.8393	0.57126	16.4149	0.58468	12.7857	0.60748	15.1979
0.60785	16.7791	0.57169	15.0464	0.58512	11.3549	0.60793	15.2094		0.60755	22.5686	0.57171	20.9761	0.58511	17.443	0.60793	15.2094		0.60723	17.8486	0.57169	16.4265	0.58512	12.7949	0.60793	15.2094
0.6083	16.7901	0.57212	15.0577	0.58556	11.3584	0.60839	15.2209		0.60801	22.5825	0.57214	20.9913	0.58555	17.4521	0.60839	15.2209		0.60769	17.8566	0.57212	16.4381	0.58556	12.8043	0.60839	15.2209
0.60876	16.801	0.57255	15.069	0.586	11.359	0.60885	15.2323		0.60846	22.5967	0.57257	21.0065	0.58599	17.4609	0.60885	15.2323		0.60814	17.8641	0.57255	16.4495	0.586	12.8138	0.60885	15.2323
0.60922	16.8118	0.57298	15.0801	0.58644	11.3633	0.6093	15.2438		0.60892	22.6111	0.573	21.0218	0.58643	17.4692	0.6093	15.2438		0.6086	17.8717	0.57298	16.4608	0.58644	12.8234	0.6093	15.2438
0.60967	16.8225	0.57341	15.0911	0.58688	11.3684	0.60976	15.2553		0.60937	22.6257	0.57342	21.0373	0.58687	17.4775	0.60976	15.2553		0.60906	17.8788	0.57341	16.4719	0.58688	12.8328	0.60976	15.2553
0.61013	16.8331	0.57384	15.1019	0.58732	11.3739	0.61022	15.2668		0.60983	22.6406	0.57385	21.0527	0.58731	17.4864	0.61022	15.2668		0.60951	17.8855	0.57384	16.4825	0.58732	12.8419	0.61022	15.2668
0.61059	16.8434	0.57426	15.1124	0.58776	11.3792	0.61067	15.2783		0.61029	22.6557	0.57428	21.0683	0.58775	17.4962	0.61067	15.2783		0.60997	17.8912	0.57427	16.4929	0.58776	12.8506	0.61067	15.2783
0.61104	16.8536	0.57469	15.1228	0.5882	11.3843	0.61113	15.2897		0.61074	22.671	0.57471	21.084	0.58819	17.5068	0.61113	15.2897		0.61042	17.8951	0.5747	16.5032	0.5882	12.8588	0.61113	15.2897
0.6115	16.8638	0.57512	15.1331	0.58864	11.3884	0.61159	15.3012		0.6112	22.6865	0.57514	21.0998	0.58863	17.5176	0.61159	15.3012		0.61088	17.8975	0.57513	16.5134	0.58864	12.8669	0.61159	15.3012
0.61196	16.8741	0.57555	15.1431	0.58908	11.3932	0.61204	15.3127		0.61166	22.7022	0.57557	21.1157	0.58907	17.5285	0.61204	15.3127		0.61133	17.8994	0.57556	16.5236	0.58908	12.875	0.61204	15.3127
0.61241	16.8844	0.57598	15.153	0.58952	11.3989	0.6125	15.3242		0.61211	22.7182	0.576	21.1317	0.58951	17.5397	0.6125	15.3242		0.61179	17.9022	0.57598	16.5337	0.58952	12.8838	0.6125	15.3242
0.61287	16.8939	0.57641	15.163	0.58996	11.4046	0.61296	15.3357		0.61257	22.7344	0.57643	21.1477	0.58994	17.551	0.61296	15.3357		0.61225	17.9074	0.57641	16.5437	0.58996	12.8934	0.61296	15.3357
0.61332	16.9023	0.57684	15.173	0.5904	11.41	0.61341	15.3472		0.61303	22.7508	0.57686	21.1635	0.59038	17.5627	0.61341	15.3472		0.6127	17.9154	0.57684	16.5536	0.5904	12.9034	0.61341	15.3472
0.61378	16.9096	0.57727	15.183	0.59084	11.4154	0.61387	15.3587		0.61348	22.7671	0.57729	21.179	0.59082	17.5746	0.61387	15.3587		0.61316	17.9255	0.57727	16.5634	0.59084	12.9133	0.61387	15.3587
0.61424	16.9157	0.5777	15.193	0.59128	11.4206	0.61433	15.3702		0.61394	22.7834	0.57772	21.1942	0.59126	17.5865	0.61433	15.3702		0.61361	17.9368	0.5777	16.5733	0.59128	12.9229	0.61433	15.3702
0.61469	16.9212	0.57813	15.2029	0.59172	11.4264	0.61478	15.3817		0.6144	22.7995	0.57815	21.209	0.5917	17.5985	0.61478	15.3817		0.61407	17.9481	0.57813	16.5831	0.59171	12.9323	0.61478	15.3817
0.61515	16.9255	0.57856	15.2128	0.59216	11.4322	0.61524	15.3932		0.61485	22.8155	0.57858	21.2233	0.59214	17.6103	0.61524	15.3932		0.61453	17.9584	0.57856	16.5917	0.59215	12.9416	0.61524	15.3932
0.61561	16.9294	0.57899	15.2227	0.5926	11.4382	0.61569	15.4047		0.61531	22.8312	0.579	21.2371	0.59258	17.6219	0.61569	15.4047		0.61498	17.9669	0.57899	16.5984	0.59259	12.9507	0.61569	15.4047
0.61606	16.9361	0.57942	15.2326	0.59303	11.4443	0.61615	15.4161		0.61577	22.8467	0.57943	21.2505	0.59302	17.6335	0.61615	15.4161		0.61544	17.9732	0.57942	16.6027	0.59303	12.9596	0.61615	15.4161
0.61652	16.9461	0.57984	15.2426	0.59347	11.4505	0.61661	15.4276		0.61622	22.8619	0.57986	21.2635	0.59346	17.6449	0.61661	15.4276		0.61589	17.9785	0.57985	16.6046	0.59347	12.9685	0.61661	15.4276
0.61698	16.9578	0.58027	15.2526	0.59391	11.4566	0.61706	15.4391		0.61668	22.8769	0.58029	21.276	0.5939	17.6561	0.61706	15.4391		0.61635	17.984	0.58028	16.6073	0.59391	12.9772	0.61706	15.4391
0.61743	16.9699	0.5807	15.2628	0.59435	11.4625	0.61752	15.4506		0.61714	22.8917	0.58072	21.2883	0.59434	17.6668	0.61752	15.4506		0.61681	17.9907	0.58071	16.612	0.59435	12.9859	0.61752	15.4506
0.61789	16.9824	0.58113	15.273	0.59479	11.4682	0.61798	15.4621		0.61759	22.9063	0.58115	21.3001	0.59478	17.6766	0.61798	15.4621		0.61726	17.9984	0.58114	16.6176	0.59479	12.9947	0.61798	15.4621
0.61835	16.9951	0.58156	15.2835	0.59523	11.4735	0.61843	15.4736		0.61805	22.9208	0.58158	21.3118	0.59522	17.6851	0.61843	15.4736		0.61772	18.0063	0.58156	16.6242	0.59523	13.0034	0.61843	15.4736
0.6188	17.0087	0.58199	15.2939	0.59567	11.4787	0.61889	15.4851		0.6185	22.9351	0.58201	21.3233	0.59566	17.693	0.61889	15.4851		0.61817	18.014	0.58199	16.6291	0.59567	13.012	0.61889	15.4851
0.61926	17.0236	0.58242	15.3043	0.59611	11.484	0.61935	15.4966		0.61896	22.9493	0.58244	21.3348	0.5961	17.701	0.61935	15.4966		0.61863	18.021	0.58242	16.634	0.59611	13.0206	0.61935	15.4966
0.61972	17.0399	0.58285	15.3147	0.59655	11.4895	0.6198	15.508		0.61942	22.9632	0.58287	21.3464	0.59654	17.709	0.6198	15.508		0.61908	18.0271	0.58285	16.6401	0.59655	13.0293	0.6198	15.508
0.62017	17.057	0.58328	15.3251	0.59699	11.495	0.62026	15.5195		0.61987	22.9767	0.5833	21.3579	0.59698	17.7167	0.62026	15.5195		0.61954	18.0323	0.58328	16.6468	0.59699	13.0378	0.62026	15.5195
0.62063	17.0743	0.58371	15.3354	0.59743	11.5006	0.62072	15.531		0.62033	22.9899	0.58373	21.3695	0.59742	17.724	0.62072	15.531		0.62	18.0371	0.58371	16.6544	0.59743	13.0465	0.62072	15.531
0.62108	17.0916	0.58414	15.3457	0.59787	11.5065	0.62117	15.5425		0.62079	23.0026	0.58416	21.3814	0.59786	17.7309	0.62117	15.5425		0.62045	18.0427	0.58414	16.6623	0.59787	13.0552	0.62117	15.5425
0.62154	17.1085	0.58457	15.3558	0.59831	11.5128	0.62163	15.5539		0.62124	23.0146	0.58459	21.3931	0.5983	17.7378	0.62163	15.5539		0.62091	18.0498	0.58457	16.6698	0.59831	13.0641	0.62163	15.5539
0.622	17.1247	0.585	15.3658	0.59875	11.5196	0.62208	15.5654		0.6217	23.0258	0.58501	21.404	0.59874	17.7446	0.62208	15.5654		0.62137	18.0588	0.585	16.6775	0.59875	13.0731	0.62208	15.5654
0.62245	17.14	0.58543	15.3757	0.59919	11.5266	0.62254	15.5769		0.62216	23.0361	0.58544	21.4135	0.59918	17.7514	0.62254	15.5769		0.62182	18.0692	0.58543	16.6854	0.59919	13.0821	0.62254	15.5769
0.62291	17.1544	0.58585	15.3855	0.59963	11.5337	0.623	15.5884		0.62261	23.0455	0.58587	21.4214	0.59962	17.7585	0.623	15.5884		0.62228	18.0807	0.58586	16.6939	0.59963	13.0913	0.623	15.5884
0.62337	17.1683	0.58628	15.3951	0.60007	11.5408	0.62345	15.5998		0.62307	23.0541	0.5863	21.4273	0.60006	17.7658	0.62345	15.5998		0.62274	18.093	0.58629	16.7031	0.60007	13.1004	0.62345	15.5998
0.62382	17.1818	0.58671	15.4047	0.60051	11.5478	0.62391	15.6113		0.62353	23.0619	0.58673	21.4318	0.60049	17.7732	0.62391	15.6113		0.62319	18.1059	0.58672	16.7131	0.60051	13.1095	0.62391	15.6113
0.62428	17.195	0.58714	15.4142	0.60095	11.5548	0.62437	15.6227		0.62398	23.0691	0.58716	21.4357	0.60093	17.7808	0.62437	15.6227		0.62365	18.1192	0.58714	16.7236	0.60095	13.1188	0.62437	15.6227
0.62474	17.2083	0.58757	15.4236	0.60139	11.5617	0.62482	15.6342		0.62444	23.076	0.58759	21.4399	0.60137	17.7883	0.62482	15.6342		0.62411	18.1329	0.58757	16.7345	0.60139	13.1258	0.62482	15.6342
0.62519	17.2217	0.588	15.433	0.60183	11.5686	0.62528	15.6456		0.6249	23.0829	0.58802	21.4453	0.60181	17.7957	0.62528	15.6456		0.62456	18.1468	0.588	16.7454	0.60183	13.1358	0.62528	15.6456
0.62565	17.2352	0.58843	15.4425	0.60227	11.5755	0.62574	15.6571		0.62535	23.09	0.58845	21.4515	0.60225	17.7784	0.62574	15.6571		0.62502	18.1608	0.58843	16.7562	0.60227	13.1425	0.62574	15.6571
0.62611	17.2486	0.58886	15.452	0.60271	11.5827	0.62619	15.6685		0.62581	23.0975	0.58888	21.4584	0.60269	17.5307	0.62619	15.6685		0.62547	18.1746	0.58886	16.7668	0.6027	13.1499	0.62619	15.6685
0.62656	17.2617	0.58929	15.4615	0.60315	11.59	0.62665	15.68		0.62627	23.1058	0.58931	21.4656	0.60313	17.4292	0.62665	15.68		0.62593	18.1879	0.58929	16.7771	0.60314	13.1591	0.62665	15.68
0.62702	17.2747	0.58972	15.471	0.60359	11.5973	0.62711	15.6914		0.62672	23.1149	0.58974	21.4728	0.60357	17.4818	0.62711	15.6914		0.62639	18.2003	0.58972	16.7868	0.60358	13.1684	0.62711	15.6914
0.62748	17.2876	0.59015	15.4806	0.60402	11.6044	0.62756	15.7029		0.62718	23.125	0.59017	21.4806	0.60401	17.5048	0.62756	15.7029		0.62684	18.2122	0.59015	16.796	0.60402	13.1779	0.62756	15.7029
0.62793	17.3006	0.59058	15.4903	0.60446	11.6112	0.62802	15.7143		0.62763	23.1362	0.59059	21.4893	0.60445	17.5159	0.62802	15.7143		0.6273	18.2238	0.59058	16.8046	0.60446	13.1868	0.62802	15.7143
0.62839	17.3137	0.59101	15.5001	0.6049	11.618	0.62848	15.7257		0.62809	23.1482	0.59102	21.4988	0.60489	17.5263	0.62848	15.7257		0.62776	18.2353	0.59101	16.8129	0.6049	13.1962	0.62848	15.7257
0.62884	17.3272	0.59143	15.5098	0.60534	11.6247	0.62893	15.7372		0.62855	23.16	0.59145	21.5088	0.60533	17.5362	0.62893	15.7372		0.62821	18.2471	0.59144	16.8212	0.60534	13.2054	0.62893	15.7372
0.6293	17.3406	0.59186	15.5196	0.60578	11.6316	0.62939	15.7486		0.629	23.1697	0.59188	21.5197	0.60577	17.5457	0.62939	15.7486		0.62867	18.2593	0.59187	16.8301	0.60578	13.2145	0.62939	15.7486
0.62976	17.3538	0.59229	15.5294	0.60622	11.6388	0.62984	15.76		0.62946	23.1791	0.59231	21.5318	0.60621	17.5547	0.62984	15.76		0.62913	18.2722	0.5923	16.8397	0.60622	13.2235	0.62984	15.76
0.63021	17.3667	0.59272	15.5393	0.60666	11.6461	0.6303	15.7714		0.62992	23.1928	0.59274	21.5451	0.60665	17.5634	0.6303	15.7714		0.62958	18.2857	0.59273	16.85	0.60666	13.2323	0.6303	15.7714
0.63067	17.3793	0.59315	15.5492	0.6071	11.6535	0.63076	15.7828		0.63037	23.207	0.59317	21.5592	0.60709	17.5726	0.63076	15.7828		0.63004	18.2997	0.59315	16.8608	0.6071	13.2412	0.63076	15.7828
0.63113	17.3916	0.59358	15.5593	0.60754	11.661	0.63121	15.7942		0.63083	23.2208	0.5936	21.5741	0.60753	17.5818	0.63121	15.7942		0.6305	18.3139	0.59358	16.8716	0.60754	13.2501	0.63121	15.7942
0.63158	17.4039	0.59401	15.5695	0.60798	11.6685	0.63167	15.8057		0.63129	23.2344	0.59403	21.5894	0.60797	17.5914	0.63167	15.8057		0.63095	18.3281	0.59401	16.8822	0.60798	13.259	0.63167	15.8057
0.63204	17.4163	0.59444	15.5801	0.60842	11.6762	0.63213	15.8171		0.63174	23.2482	0.59446	21.6047	0.60841	17.601	0.63213	15.8171		0.63141	18.342	0.59444	16.8927	0.60842	13.2678	0.63213	15.8171
0.6325	17.4287	0.59487	15.591	0.60886	11.684	0.63258	15.8285		0.6322	23.262	0.59489	21.62	0.60885	17.6104	0.63258	15.8285		0.63187	18.3554	0.59487	16.9034	0.60886	13.2766	0.63258	15.8285
0.63295	17.4415	0.5953	15.6021	0.6093	11.6919	0.63304	15.8398		0.63266	23.2762	0.59532	21.6352	0.60929	17.6192	0.63304	15.8398		0.63232	18.368	0.5953	16.9147	0.6093	13.2855	0.63304	15.8398
0.63341	17.4545	0.59573	15.6129	0.60974	11.6999	0.6335	15.8512		0.63311	23.2901	0.59575	21.6504	0.60973	17.6279	0.6335	15.8512		0.63278	18.3793	0.59573	16.927	0.60974	13.2944	0.6335	15.8512
0.63387	17.4676	0.59616	15.6235	0.61018	11.708	0.63395	15.8626		0.63357	23.3038	0.59618	21.6656	0.61017	17.6364	0.63395	15.8626		0.63323	18.3891	0.59616	16.9401	0.61018	13.3032	0.63395	15.8626
0.63432	17.4807	0.59659	15.6339	0.61062	11.7163	0.63441	15.874		0.63403	23.317	0.5966	21.6809	0.61061	17.6447	0.63441	15.874		0.63369	18.3971	0.59659	16.9537	0.61062	13.3122	0.63441	15.874
0.63478	17.4936	0.59701	15.6442	0.61106	11.7247	0.63487	15.8854		0.63448	23.33	0.59703	21.6963	0.61105	17.6525	0.63487	15.8854		0.63415	18.4032	0.59702	16.9675	0.61106	13.3211	0.63487	15.8854
0.63524	17.5062	0.59744	15.6544	0.6115	11.733	0.63532	15.8967		0.63494	23.3431	0.59746	21.7118	0.61148	17.6597	0.63532	15.8967		0.6346	18.4079	0.59745	16.9811	0.6115	13.3301	0.63532	15.8967
0.63569	17.5186	0.59787	15.6643	0.61194	11.7412	0.63578	15.9081		0.6354	23.3564	0.59789	21.7275	0.61192	17.6664	0.63578	15.9081		0.63506	18.4118	0.59788	16.9943	0.61194	13.3391	0.63578	15.9081
0.63615	17.5305	0.5983	15.674	0.61238	11.7496	0.63624	15.9194		0.63585	23.3701	0.59832	21.7432	0.61236	17.6725	0.63624	15.9194		0.63552	18.4159	0.59831	17.0068	0.61238	13.3479	0.63624	15.9194
0.6366	17.5419	0.59873	15.6835	0.61282	11.7584	0.63669	15.9308		0.63631	23.3842	0.59875	21.7589	0.6128	17.678	0.63669	15.9308		0.63597	18.421	0.59873	17.0186	0.61282	13.3567	0.63669	15.9308
0.63706	17.5528	0.59916	15.6933	0.61326	11.7674	0.63715	15.9422		0.63676	23.3987	0.59918	21.7745	0.61324	17.6831	0.63715	15.9422		0.63643	18.4273	0.59916	17.0302	0.61326	13.3653	0.63715	15.9422
0.63752	17.5633	0.59959	15.7033	0.6137	11.7767	0.6376	15.9535		0.63722	23.4136	0.59961	21.7901	0.61368	17.6876	0.6376	15.9535		0.63689	18.4348	0.59959	17.0419	0.6137	13.3739	0.6376	15.9535
0.63797	17.5735	0.60002	15.7135	0.61414	11.7862	0.63806	15.9649		0.63768	23.4289	0.60004	21.8056	0.61412	17.6917	0.63806	15.9649		0.63734	18.4435	0.60002	17.054	0.61413	13.3826	0.63806	15.9649
0.63843	17.584	0.60045	15.7239	0.61458	11.7959	0.63852	15.9762		0.63813	23.4445	0.60047	21.821	0.61456	17.6954	0.63852	15.9762		0.6378	18.4535	0.60045	17.0666	0.61457	13.3914	0.63852	15.9762
0.63889	17.5948	0.60088	15.7344	0.61502	11.8054	0.63897	15.9875		0.63859	23.4606	0.6009	21.8363	0.615	17.6987	0.63897	15.9875		0.63826	18.4646	0.60088	17.0797	0.61501	13.4002	0.63897	15.9875
0.63934	17.6062	0.60131	15.7447	0.61545	11.8148	0.63943	15.9989		0.63905	23.4767	0.60133	21.8516	0.61544	17.7018	0.63943	15.9989		0.63871	18.4765	0.60131	17.0933	0.61545	13.4092	0.63943	15.9989
0.6398	17.6181	0.60174	15.7552	0.61589	11.8241	0.63989	16.0102		0.6395	23.486	0.60176	21.8669	0.61588	17.7047	0.63989	16.0102		0.63917	18.4892	0.60174	17.107	0.61589	13.4181	0.63989	16.0102
0.64026	17.6305	0.60217	15.7657	0.61633	11.8335	0.64034	16.0215		0.63996	23.491	0.60218	21.8821	0.61632	17.7073	0.64034	16.0215		0.63963	18.5025	0.60217	17.1208	0.61633	13.427	0.64034	16.0215
0.64071	17.6431	0.60259	15.7764	0.61677	11.843	0.6408	16.0328		0.64042	23.5034	0.60261	21.8972	0.61676	17.7098	0.6408	16.0328		0.64008	18.5164	0.6026	17.1345	0.61677	13.4358	0.6408	16.0328
0.64117	17.6559	0.60302	15.7873	0.61721	11.853	0.64126	16.0442		0.64087	23.5215	0.60304	21.9121	0.6172	17.7122	0.64126	16.0442		0.64054	18.5305	0.60303	17.148	0.61721	13.4445	0.64126	16.0442
0.64163	17.6687	0.60345	15.7982	0.61765	11.8634	0.64171	16.0555		0.64133	23.5392	0.60347	21.9268	0.61764	17.7145	0.64171	16.0555		0.64099	18.5448	0.60346	17.1614	0.61765	13.4326	0.64171	16.0555
0.64208	17.6816	0.60388	15.8091	0.61809	11.8742	0.64217	16.0668		0.64179	23.5566	0.6039	21.9412	0.61808	17.7168	0.64217	16.0668		0.64145	18.5592	0.60389	17.1746	0.61809	13.2286	0.64217	16.0668
0.64254	17.6944	0.60431	15.82	0.61853	11.8853	0.64263	16.0781		0.64224	23.574	0.60433	21.9553	0.61852	17.719	0.64263	16.0781		0.64191	18.5736	0.60431	17.1876	0.61853	13.1425	0.64263	16.0781
0.643	17.7071	0.60474	15.8309	0.61897	11.8966	0.64308	16.0895		0.6427	23.5922	0.60476	21.9693	0.61896	17.7213	0.64308	16.0895		0.64236	18.5876	0.60474	17.2002	0.61897	13.192	0.64308	16.0895
0.64345	17.7196	0.60517	15.842	0.61941	11.9077	0.64354	16.1008		0.64316	23.6103	0.60519	21.983	0.6194	17.7238	0.64354	16.1008		0.64282	18.6012	0.60517	17.2122	0.61941	13.2126	0.64354	16.1008
0.64391	17.732	0.6056	15.8534	0.61985	11.9185	0.644	16.1121		0.64361	23.6281	0.60562	21.9964	0.61984	17.7265	0.644	16.1121		0.64328	18.6143	0.6056	17.2233	0.61985	13.2232	0.644	16.1121
0.64436	17.744	0.60603	15.8651	0.62029	11.9289	0.64445	16.1234		0.64407	23.6459	0.60605	22.0095	0.62028	17.7295	0.64445	16.1234		0.64373	18.6267	0.60603	17.2332	0.62029	13.2326	0.64445	16.1234
0.64482	17.7557	0.60646	15.8768	0.62073	11.9388	0.64491	16.1347		0.64453	23.6637	0.60648	22.0223	0.62072	17.7329	0.64491	16.1347		0.64419	18.6386	0.60646	17.2421	0.62073	13.2411	0.64491	16.1347
0.64528	17.767	0.60689	15.8887	0.62117	11.9485	0.64536	16.146		0.64498	23.6815	0.60691	22.0348	0.62116	17.7366	0.64536	16.146		0.64465	18.6498	0.60689	17.2505	0.62117	13.2487	0.64536	16.146
0.64573	17.7782	0.60732	15.9006	0.62161	11.958	0.64582	16.1573		0.64544	23.6993	0.60734	22.0469	0.6216	17.7409	0.64582	16.1573		0.6451	18.6606	0.60732	17.2588	0.62161	13.2555	0.64582	16.1573
0.64619	17.789	0.60775	15.9124	0.62205	11.9674	0.64628	16.1687		0.6459	23.717	0.60777	22.0588	0.62204	17.7458	0.64628	16.1687		0.64556	18.6709	0.60775	17.2677	0.62205	13.2621	0.64628	16.1687
0.64665	17.7996	0.60817	15.924	0.62249	11.9769	0.64673	16.18		0.64635	23.7348	0.60819	22.0704	0.62247	17.7513	0.64673	16.18		0.64602	18.681	0.60818	17.2773	0.62249	13.269	0.64673	16.18
0.6471	17.8101	0.6086	15.9355	0.62293	11.9863	0.64719	16.1913		0.64681	23.7525	0.60862	22.0816	0.62291	17.7574	0.64719	16.1913		0.64647	18.691	0.60861	17.2874	0.62293	13.2759	0.64719	16.1913
0.64756	17.8207	0.60903	15.9467	0.62337	11.9958	0.64765	16.2026		0.64726	23.7701	0.60905	22.0926	0.62335	17.7641	0.64765	16.2026		0.64693	18.7012	0.60904	17.2978	0.62337	13.2832	0.64765	16.2026
0.64802	17.8314	0.60946	15.9578	0.62381	12.005	0.6481	16.214		0.64772	23.7877	0.60948	22.1031	0.62379	17.7714	0.6481	16.214		0.64739	18.7116	0.60947	17.3065	0.62381	13.291	0.6481	16.214
0.64847	17.8425	0.60989	15.9686	0.62425	12.014	0.64856	16.2253		0.64818	23.8053	0.60991	22.1134	0.62423	17.7793	0.64856	16.2253		0.64784	18.7224	0.60989	17.3108	0.62425	13.2992	0.64856	16.2253
0.64893	17.8543	0.61032	15.9793	0.62469	12.0228	0.64902	16.2366		0.64863	23.8227	0.61034	22.1233	0.62467	17.788	0.64902	16.2366		0.6483	18.7335	0.61032	17.3156	0.62469	13.3077	0.64902	16.2366
0.64939	17.8669	0.61075	15.9898	0.62513	12.0315	0.64947	16.2479		0.64909	23.84	0.61077	22.1329	0.62511	17.7975	0.64947	16.2479		0.64875	18.7449	0.61075	17.325	0.62513	13.3162	0.64947	16.2479
0.64984	17.8801	0.61118	16.0002	0.62557	12.0401	0.64993	16.2593		0.64955	23.8572	0.6112	22.1423	0.62555	17.8078	0.64993	16.2593		0.64921	18.7565	0.61118	17.3361	0.62556	13.3243	0.64993	16.2593
0.6503	17.8938	0.61161	16.0105	0.62601	12.0484	0.65039	16.2706		0.65	23.8745	0.61163	22.1516	0.62599	17.8188	0.65039	16.2706		0.64967	18.7683	0.61161	17.3466	0.626	13.3315	0.65039	16.2706
0.65076	17.9077	0.61204	16.0209	0.62645	12.0566	0.65084	16.2819		0.65046	23.8921	0.61206	22.1607	0.62643	17.8305	0.65084	16.2819		0.65012	18.7801	0.61204	17.3569	0.62644	13.3377	0.65084	16.2819
0.65121	17.9214	0.61247	16.0312	0.62688	12.0648	0.6513	16.2933		0.65092	23.9101	0.61249	22.1698	0.62687	17.8429	0.6513	16.2933		0.65058	18.792	0.61247	17.3677	0.62688	13.3429	0.6513	16.2933
0.65167	17.935	0.6129	16.0417	0.62732	12.0731	0.65175	16.3046		0.65137	23.9282	0.61292	22.1788	0.62731	17.7936	0.65175	16.3046		0.65104	18.8037	0.6129	17.3788	0.62732	13.3473	0.65175	16.3046
0.65212	17.9483	0.61333	16.0524	0.62776	12.0817	0.65221	16.3159		0.65183	23.9464	0.61335	22.1878	0.62775	17.8328	0.65221	16.3159		0.65149	18.8153	0.61333	17.3896	0.62776	13.3513	0.65221	16.3159
0.65258	17.9611	0.61376	16.0633	0.6282	12.0908	0.65267	16.3273		0.65229	23.9646	0.61377	22.1968	0.62819	17.8255	0.65267	16.3273		0.65195	18.8266	0.61376	17.4	0.6282	13.3554	0.65267	16.3273
0.65304	17.9735	0.61418	16.0746	0.62864	12.1004	0.65312	16.3386		0.65274	23.9827	0.6142	22.2059	0.62863	17.8363	0.65312	16.3386		0.65241	18.8375	0.61419	17.4103	0.62864	13.3598	0.65312	16.3386
0.65349	17.9856	0.61461	16.0858	0.62908	12.1108	0.65358	16.35		0.6532	24.0009	0.61463	22.2151	0.62907	17.8595	0.65358	16.35		0.65286	18.8478	0.61462	17.4207	0.62908	13.365	0.65358	16.35
0.65395	17.9974	0.61504	16.0959	0.62952	12.1216	0.65404	16.3613		0.65366	24.019	0.61506	22.2237	0.62951	17.8743	0.65404	16.3613		0.65332	18.8574	0.61505	17.4311	0.62952	13.3712	0.65404	16.3613
0.65441	18.0091	0.61547	16.1046	0.62996	12.1322	0.65449	16.3727		0.65411	24.0372	0.61549	22.2311	0.62995	17.883	0.65449	16.3727		0.65378	18.8661	0.61548	17.4414	0.62996	13.3784	0.65449	16.3727
0.65486	18.0206	0.6159	16.1116	0.6304	12.1426	0.65495	16.384		0.65457	24.0552	0.61592	22.2367	0.63039	17.8968	0.65495	16.384		0.65423	18.8737	0.6159	17.4511	0.6304	13.3864	0.65495	16.384
0.65532	18.0319	0.61633	16.1184	0.63084	12.1529	0.65541	16.3954		0.65503	24.0732	0.61635	22.2405	0.63083	17.9121	0.65541	16.3954		0.65469	18.8805	0.61633	17.4602	0.63084	13.3947	0.65541	16.3954
0.65578	18.0431	0.61676	16.1269	0.63128	12.163	0.65586	16.4068		0.65548	24.0911	0.61678	22.243	0.63127	17.924	0.65586	16.4068		0.65515	18.8869	0.61676	17.4687	0.63128	13.4031	0.65586	16.4068
0.65623	18.0541	0.61719	16.1369	0.63172	12.173	0.65632	16.4182		0.65594	24.1089	0.61721	22.2451	0.63171	17.9364	0.65632	16.4182		0.6556	18.8936	0.61719	17.4767	0.63172	13.4112	0.65632	16.4182
0.65669	18.0651	0.61762	16.149	0.63216	12.1826	0.65678	16.4295		0.6564	24.1266	0.61764	22.2477	0.63215	17.9485	0.65678	16.4295		0.65606	18.9011	0.61762	17.4846	0.63216	13.4185	0.65678	16.4295
0.65715	18.076	0.61805	16.1612	0.6326	12.1921	0.65723	16.4409		0.65685	24.1442	0.61807	22.2515	0.63259	17.9593	0.65723	16.4409		0.65652	18.9096	0.61805	17.4926	0.6326	13.4248	0.65723	16.4409
0.6576	18.0869	0.61848	16.1731	0.63304	12.2011	0.65769	16.4523		0.65731	24.1617	0.6185	22.2565	0.63303	17.9693	0.65769	16.4523		0.65697	18.9194	0.61848	17.5009	0.63304	13.3877	0.65769	16.4523
0.65806	18.0979	0.61891	16.1865	0.63348	12.2098	0.65815	16.4637		0.65776	24.1791	0.61893	22.2622	0.63346	17.9795	0.65815	16.4637		0.65743	18.9304	0.61891	17.51	0.63348	13.4027	0.65815	16.4637
0.65852	18.109	0.61934	16.2005	0.63392	12.218	0.6586	16.4751		0.65822	24.1964	0.61936	22.2685	0.6339	17.9883	0.6586	16.4751		0.65788	18.9423	0.61934	17.5194	0.63392	13.3891	0.6586	16.4751
0.65897	18.1202	0.61976	16.2152	0.63436	12.2258	0.65906	16.4865		0.65868	24.2136	0.61978	22.2749	0.63434	17.996	0.65906	16.4865		0.65834	18.9549	0.61977	17.5284	0.63436	13.3948	0.65906	16.4865
0.65943	18.1318	0.62019	16.2297	0.6348	12.2335	0.65951	16.4979		0.65913	24.2308	0.62021	22.281	0.63478	18.0034	0.65951	16.4979		0.6588	18.9677	0.6202	17.5362	0.6348	13.4027	0.65951	16.4979
0.65988	18.1435	0.62062	16.2438	0.63524	12.2413	0.65997	16.5093		0.65959	24.2478	0.62064	22.2868	0.63522	18.0102	0.65997	16.5093		0.65925	18.9807	0.62063	17.5426	0.63524	13.4004	0.65997	16.5093
0.66034	18.1555	0.62105	16.2575	0.63568	12.2491	0.66043	16.5207		0.66005	24.2647	0.62107	22.2923	0.63566	18.0163	0.66043	16.5207		0.65971	18.9938	0.62106	17.5472	0.63568	13.3995	0.66043	16.5207
0.6608	18.1675	0.62148	16.271	0.63612	12.2571	0.66088	16.5321		0.6605	24.2815	0.6215	22.2976	0.6361	18.0222	0.66088	16.5321		0.66017	19.0068	0.62148	17.55	0.63612	13.4018	0.66088	16.5321
0.66125	18.1795	0.62191	16.2844	0.63656	12.2652	0.66134	16.5435		0.66096	24.2982	0.62193	22.3029	0.63654	18.0281	0.66134	16.5435		0.66062	19.0193	0.62191	17.5516	0.63655	13.4023	0.66134	16.5435
0.66171	18.1916	0.62234	16.2975	0.637	12.2735	0.6618	16.555		0.66142	24.3148	0.62236	22.3083	0.63698	18.0341	0.6618	16.555		0.66108	19.0313	0.62234	17.5527	0.63699	13.4041	0.6618	16.555
0.66217	18.2036	0.62277	16.3102	0.63744	12.2819	0.66225	16.5664		0.66187	24.3312	0.62279	22.3138	0.63742	18.0404	0.66225	16.5664		0.66154	19.0428	0.62277	17.554	0.63743	13.4072	0.66225	16.5664
0.66262	18.2156	0.6232	16.3227	0.63788	12.2904	0.66271	16.5778		0.66233	24.3476	0.62322	22.3199	0.63786	18.047	0.66271	16.5778		0.66199	19.0538	0.6232	17.5561	0.63787	13.41	0.66271	16.5778
0.66308	18.2277	0.62363	16.3346	0.63831	12.299	0.66317	16.5892		0.66279	24.3639	0.62365	22.3266	0.6383	18.054	0.66317	16.5892		0.66245	19.0646	0.62363	17.5595	0.63831	13.4142	0.66317	16.5892
0.66354	18.2397	0.62406	16.3461	0.63875	12.3076	0.66362	16.6007		0.66324	24.38	0.62408	22.334	0.63874	18.0615	0.66362	16.6007		0.66291	19.0745	0.62406	17.5641	0.63875	13.4204	0.66362	16.6007
0.66399	18.2519	0.62449	16.357	0.63919	12.3159	0.66408	16.6121		0.6637	24.3961	0.62451	22.3421	0.63918	18.0694	0.66408	16.6121		0.66336	19.0819	0.62449	17.5699	0.63919	13.4273	0.66408	16.6121
0.66445	18.264	0.62492	16.3676	0.63963	12.324	0.66454	16.6236		0.66416	24.4121	0.62494	22.3508	0.63962	18.0777	0.66454	16.6236		0.66382	19.0883	0.62492	17.5768	0.63963	13.4349	0.66454	16.6236
0.66491	18.2762	0.62534	16.3778	0.64007	12.3316	0.66499	16.635		0.66461	24.428	0.62536	22.3601	0.64006	18.0864	0.66499	16.635		0.66428	19.0988	0.62535	17.5848	0.64007	13.4434	0.66499	16.635
0.66536	18.2885	0.62577	16.3879	0.64051	12.3387	0.66545	16.6464		0.66507	24.4438	0.62579	22.3697	0.6405	18.0954	0.66545	16.6464		0.66473	19.1108	0.62578	17.5939	0.64051	13.4523	0.66545	16.6464
0.66582	18.3008	0.6262	16.3979	0.64095	12.346	0.66591	16.6579		0.66553	24.4595	0.62622	22.3795	0.64094	18.1046	0.66591	16.6579		0.66519	19.1227	0.62621	17.6039	0.64095	13.4616	0.66591	16.6579
0.66628	18.313	0.62663	16.4081	0.64139	12.3532	0.66636	16.6693		0.66598	24.4751	0.62665	22.3895	0.64138	18.114	0.66636	16.6693		0.66564	19.1345	0.62664	17.6146	0.64139	13.4717	0.66636	16.6693
0.66673	18.3246	0.62706	16.4183	0.64183	12.3605	0.66682	16.6808		0.66644	24.4907	0.62708	22.3997	0.64182	18.1236	0.66682	16.6808		0.6661	19.1464	0.62706	17.6256	0.64183	13.4821	0.66682	16.6808
0.66719	18.3358	0.62749	16.4286	0.64227	12.368	0.66727	16.6922		0.66689	24.5062	0.62751	22.4102	0.64226	18.1331	0.66727	16.6922		0.66656	19.1586	0.62749	17.6369	0.64227	13.4927	0.66727	16.6922
0.66764	18.3468	0.62792	16.4392	0.64271	12.3753	0.66773	16.7037		0.66735	24.5216	0.62794	22.4211	0.6427	18.1427	0.66773	16.7037		0.66701	19.1715	0.62792	17.6483	0.64271	13.5035	0.66773	16.7037
0.6681	18.3577	0.62835	16.4502	0.64315	12.3826	0.66819	16.7151		0.66781	24.5368	0.62837	22.4321	0.64314	18.1523	0.66819	16.7151		0.66747	19.1848	0.62835	17.6596	0.64315	13.5143	0.66819	16.7151
0.66856	18.3689	0.62878	16.4615	0.64359	12.3903	0.66864	16.7266		0.66826	24.5519	0.6288	22.4428	0.64358	18.1617	0.66864	16.7266		0.66793	19.1985	0.62878	17.6707	0.64359	13.5249	0.66864	16.7266
0.66901	18.3803	0.62921	16.4732	0.64403	12.3987	0.6691	16.738		0.66872	24.5668	0.62923	22.4529	0.64402	18.171	0.6691	16.738		0.66838	19.2122	0.62921	17.6816	0.64403	13.5352	0.6691	16.738
0.66947	18.3921	0.62964	16.4852	0.64447	12.4071	0.66956	16.7495		0.66918	24.5816	0.62966	22.4619	0.64445	18.1802	0.66956	16.7495		0.66884	19.226	0.62964	17.6923	0.64447	13.5454	0.66956	16.7495
0.66993	18.4041	0.63007	16.4974	0.64491	12.4152	0.67001	16.761		0.66963	24.5961	0.63009	22.4696	0.64489	18.1892	0.67001	16.761		0.6693	19.2399	0.63007	17.7029	0.64491	13.5554	0.67001	16.761
0.67038	18.4164	0.6305	16.5097	0.64535	12.4224	0.67047	16.7724		0.67009	24.6105	0.63052	22.4758	0.64533	18.1981	0.67047	16.7724		0.66975	19.2539	0.6305	17.7131	0.64535	13.5656	0.67047	16.7724
0.67084	18.429	0.63092	16.5224	0.64579	12.4289	0.67093	16.7839		0.67055	24.6248	0.63095	22.4805	0.64577	18.2069	0.67093	16.7839		0.67021	19.268	0.63093	17.7231	0.64579	13.576	0.67093	16.7839
0.6713	18.442	0.63135	16.5347	0.64623	12.4343	0.67138	16.7953		0.671	24.639	0.63137	22.4841	0.64621	18.2156	0.67138	16.7953		0.67067	19.2823	0.63136	17.7329	0.64623	13.5863	0.67138	16.7953
0.67175	18.4553	0.63178	16.5459	0.64667	12.4397	0.67184	16.8068		0.67146	24.6532	0.6318	22.4873	0.64665	18.2242	0.67184	16.8068		0.67112	19.2967	0.63179	17.7427	0.64667	13.5965	0.67184	16.8068
0.67221	18.4689	0.63221	16.5554	0.64711	12.447	0.6723	16.8182		0.67192	24.6673	0.63223	22.4911	0.64709	18.2327	0.6723	16.8182		0.67158	19.3112	0.63222	17.7529	0.64711	13.6063	0.6723	16.8182
0.67267	18.4828	0.63264	16.5633	0.64755	12.4551	0.67275	16.8297		0.67237	24.6813	0.63266	22.4962	0.64753	18.2409	0.67275	16.8297		0.67204	19.3256	0.63264	17.7633	0.64755	13.6154	0.67275	16.8297
0.67312	18.4969	0.63307	16.5704	0.64799	12.4631	0.67321	16.8412		0.67283	24.6952	0.63309	22.5024	0.64797	18.249	0.67321	16.8412		0.67249	19.3394	0.63307	17.7741	0.64798	13.6236	0.67321	16.8412
0.67358	18.5111	0.6335	16.5777	0.64843	12.4709	0.67367	16.8526		0.67329	24.709	0.63352	22.5098	0.64841	18.2568	0.67367	16.8526		0.67295	19.3525	0.6335	17.7854	0.64842	13.6311	0.67367	16.8526
0.67404	18.5253	0.63393	16.5859	0.64887	12.4788	0.67412	16.8641		0.67374	24.7227	0.63395	22.518	0.64885	18.2643	0.67412	16.8641		0.6734	19.3645	0.63393	17.7971	0.64886	13.6382	0.67412	16.8641
0.67449	18.5391	0.63436	16.5947	0.64931	12.4862	0.67458	16.8755		0.6742	24.736	0.63438	22.5272	0.64929	18.2715	0.67458	16.8755		0.67386	19.3754	0.63436	17.8092	0.6493	13.6452	0.67458	16.8755
0.67495	18.5524	0.63479	16.6039	0.64974	12.4931	0.67503	16.887		0.67466	24.7492	0.63481	22.5374	0.64973	18.2783	0.67503	16.887		0.67432	19.3852	0.63479	17.8214	0.64974	13.6524	0.67503	16.887
0.6754	18.5649	0.63522	16.6136	0.65018	12.5001	0.67549	16.8985		0.67511	24.762	0.63524	22.5488	0.65017	18.2848	0.67549	16.8985		0.67477	19.3942	0.63522	17.8336	0.65018	13.6599	0.67549	16.8985
0.67586	18.5767	0.63565	16.6238	0.65062	12.5079	0.67595	16.9099		0.67557	24.7745	0.63567	22.5614	0.65061	18.2911	0.67595	16.9099		0.67523	19.4028	0.63565	17.8457	0.65062	13.6678	0.67595	16.9099
0.67632	18.5883	0.63608	16.6342	0.65106	12.5167	0.6764	16.9214		0.67603	24.7867	0.6361	22.575	0.65105	18.297	0.6764	16.9214		0.67569	19.4114	0.63608	17.8576	0.65106	13.6759	0.6764	16.9214
0.67677	18.6001	0.6365	16.6449	0.6515	12.5262	0.67686	16.9328		0.67648	24.7986	0.63653	22.5898	0.65149	18.3025	0.67686	16.9328		0.67614	19.4202	0.63651	17.8692	0.6515	13.6843	0.67686	16.9328
0.67723	18.6124	0.63693	16.6554	0.65194	12.5358	0.67732	16.9443		0.67694	24.8103	0.63696	22.6054	0.65193	18.3076	0.67732	16.9443		0.6766	19.4297	0.63694	17.8806	0.65194	13.6926	0.67732	16.9443
0.67769	18.6253	0.63736	16.6661	0.65238	12.5451	0.67777	16.9557		0.67739	24.8218	0.63738	22.6218	0.65237	18.3121	0.67777	16.9557		0.67706	19.4399	0.63737	17.8917	0.65238	13.7013	0.67777	16.9557
0.67814	18.6387	0.63779	16.6768	0.65282	12.5539	0.67823	16.9672		0.67785	24.8332	0.63781	22.6389	0.65281	18.3161	0.67823	16.9672		0.67751	19.4506	0.6378	17.9027	0.65282	13.7108	0.67823	16.9672
0.6786	18.6527	0.63822	16.6879	0.65326	12.5625	0.67869	16.9786		0.67831	24.8447	0.63824	22.6563	0.65325	18.319	0.67869	16.9786		0.67797	19.4619	0.63823	17.9139	0.65326	13.7205	0.67869	16.9786
0.67906	18.6668	0.63865	16.6993	0.6537	12.571	0.67914	16.9901		0.67876	24.8564	0.63867	22.674	0.65369	18.3201	0.67914	16.9901		0.67843	19.4736	0.63865	17.9254	0.6537	13.7302	0.67914	16.9901
0.67951	18.6809	0.63908	16.7112	0.65414	12.5794	0.6796	17.0015		0.67922	24.8683	0.6391	22.6917	0.65413	18.3201	0.6796	17.0015		0.67888	19.4854	0.63908	17.9374	0.65414	13.74	0.6796	17.0015
0.67997	18.6948	0.63951	16.7232	0.65458	12.5877	0.68006	17.013		0.67968	24.8804	0.63953	22.7095	0.65457	18.3216	0.68006	17.013		0.67934	19.4972	0.63951	17.9498	0.65458	13.7497	0.68006	17.013
0.68043	18.7084	0.63994	16.7352	0.65502	12.5959	0.68051	17.0244		0.68013	24.8926	0.63996	22.7271	0.65501	18.3239	0.68051	17.0244		0.6798	19.5089	0.63994	17.9625	0.65502	13.7594	0.68051	17.0244
0.68088	18.7218	0.64037	16.7469	0.65546	12.6043	0.68097	17.0359		0.68059	24.9049	0.64039	22.7446	0.65545	18.326	0.68097	17.0359		0.68025	19.5207	0.64037	17.9755	0.65546	13.7689	0.68097	17.0359
0.68134	18.7348	0.6408	16.7585	0.6559	12.6128	0.68143	17.0473		0.68105	24.9172	0.64082	22.762	0.65588	18.3279	0.68143	17.0473		0.68071	19.5329	0.6408	17.9885	0.6559	13.7782	0.68143	17.0473
0.6818	18.7476	0.64123	16.7699	0.65634	12.622	0.68188	17.0587		0.6815	24.9294	0.64125	22.7793	0.65632	18.3298	0.68188	17.0587		0.68117	19.5457	0.64123	18.0015	0.65634	13.7873	0.68188	17.0587
0.68225	18.7601	0.64166	16.7811	0.65678	12.6314	0.68234	17.0702		0.68196	24.9414	0.64168	22.7962	0.65676	18.3319	0.68234	17.0702		0.68162	19.5589	0.64166	18.0144	0.65678	13.796	0.68234	17.0702
0.68271	18.7724	0.64209	16.7924	0.65722	12.5592	0.68279	17.0816		0.68242	24.953	0.64211	22.8128	0.6572	18.3344	0.68279	17.0816		0.68208	19.5725	0.64209	18.0272	0.65722	13.8047	0.68279	17.0816
0.68316	18.7845	0.64251	16.8041	0.65766	12.4335	0.68325	17.0931		0.68287	24.9642	0.64254	22.8291	0.65764	18.3365	0.68325	17.0931		0.68253	19.5864	0.64252	18.04	0.65766	13.8133	0.68325	17.0931
0.68362	18.7959	0.64294	16.816	0.6581	12.4214	0.68371	17.1045		0.68333	24.9748	0.64296	22.8452	0.65808	18.3386	0.68371	17.1045		0.68299	19.6005	0.64295	18.0526	0.6581	13.8219	0.68371	17.1045
0.68408	18.8067	0.64337	16.8281	0.65854	12.4542	0.68416	17.1159		0.68379	24.9847	0.64339	22.861	0.65852	18.3459	0.68416	17.1159		0.68345	19.6146	0.64338	18.0651	0.65854	13.8302	0.68416	17.1159
0.68453	18.8167	0.6438	16.8399	0.65898	12.4626	0.68462	17.1273		0.68424	24.994	0.64382	22.8766	0.65896	18.3535	0.68462	17.1273		0.6839	19.6287	0.64381	18.0774	0.65898	13.8383	0.68462	17.1273
0.68499	18.8261	0.64423	16.8515	0.65942	12.4675	0.68508	17.1388		0.6847	25.0027	0.64425	22.8922	0.6594	18.3611	0.68508	17.1388		0.68436	19.6428	0.64423	18.0897	0.65941	13.846	0.68508	17.1388
0.68545	18.8353	0.64466	16.8628	0.65986	12.4723	0.68553	17.1502		0.68516	25.0103	0.64468	22.9076	0.65984	18.3682	0.68553	17.1502		0.68482	19.657	0.64466	18.1023	0.65985	13.8535	0.68553	17.1502
0.6859	18.8449	0.64509	16.8741	0.6603	12.4776	0.68599	17.1616		0.68561	25.0155	0.64511	22.9229	0.66028	18.3764	0.68599	17.1616		0.68527	19.6713	0.64509	18.115	0.66029	13.8606	0.68599	17.1616
0.68636	18.855	0.64552	16.8852	0.66074	12.4812	0.68645	17.173		0.68607	25.0169	0.64554	22.9381	0.66072	18.3869	0.68645	17.173		0.68573	19.6856	0.64552	18.1278	0.66073	13.8674	0.68645	17.173
0.68682	18.8658	0.64595	16.896	0.66117	12.4843	0.6869	17.1844		0.68653	25.0144	0.64597	22.9533	0.66116	18.3984	0.6869	17.1844		0.68619	19.7001	0.64595	18.1407	0.66117	13.8739	0.6869	17.1844
0.68727	18.8775	0.64638	16.9065	0.66161	12.4888	0.68736	17.1959		0.68698	25.0091	0.6464	22.9685	0.6616	18.4103	0.68736	17.1959		0.68664	19.7147	0.64638	18.1535	0.66161	13.8801	0.68736	17.1959
0.68773	18.8898	0.64681	16.9168	0.66205	12.4942	0.68782	17.2073		0.68744	25.0033	0.64683	22.9838	0.66204	18.4225	0.68782	17.2073		0.6871	19.7295	0.64681	18.1664	0.66205	13.886	0.68782	17.2073
0.68819	18.9028	0.64724	16.9269	0.66249	12.5004	0.68827	17.2187		0.68789	25	0.64726	22.999	0.66248	18.4346	0.68827	17.2187		0.68756	19.7442	0.64724	18.1793	0.66249	13.8914	0.68827	17.2187
0.68864	18.9164	0.64767	16.937	0.66293	12.5066	0.68873	17.2301		0.68835	25.0011	0.64769	23.0143	0.66292	18.4468	0.68873	17.2301		0.68801	19.7589	0.64767	18.1922	0.66293	13.8959	0.68873	17.2301
0.6891	18.9303	0.64809	16.9472	0.66337	12.5119	0.68919	17.2415		0.68881	25.0057	0.64812	23.0297	0.66336	18.4589	0.68919	17.2415		0.68847	19.7734	0.6481	18.2052	0.66337	13.8992	0.68919	17.2415
0.68956	18.9444	0.64852	16.9575	0.66381	12.5168	0.68964	17.2529		0.68926	25.0118	0.64855	23.0451	0.6638	18.4707	0.68964	17.2529		0.68893	19.7831	0.64853	18.2184	0.66381	13.9015	0.68964	17.2529
0.69001	18.9585	0.64895	16.968	0.66425	12.5222	0.6901	17.2643		0.68972	25.0178	0.64897	23.0604	0.66424	18.4822	0.6901	17.2643		0.68938	19.7855	0.64896	18.2315	0.66425	13.904	0.6901	17.2643
0.69047	18.9702	0.64938	16.9786	0.66469	12.5288	0.69055	17.2757		0.69018	25.0236	0.6494	23.0757	0.66468	18.4934	0.69055	17.2757		0.68984	19.7917	0.64939	18.2448	0.66469	13.9078	0.69055	17.2757
0.69092	18.9796	0.64981	16.9894	0.66513	12.5361	0.69101	17.2871		0.69063	25.0295	0.64983	23.0909	0.66512	18.5044	0.69101	17.2871		0.69029	19.8056	0.64981	18.258	0.66513	13.9126	0.69101	17.2871
0.69138	18.9903	0.65024	17.0003	0.66557	12.5442	0.69147	17.2985		0.69109	25.0365	0.65026	23.106	0.66556	18.5151	0.69147	17.2985		0.69075	19.8193	0.65024	18.271	0.66557	13.9181	0.69147	17.2985
0.69184	19.0033	0.65067	17.0112	0.66601	12.5527	0.69192	17.3099		0.69155	25.0452	0.65069	23.121	0.666	18.5251	0.69192	17.3099		0.69121	19.8326	0.65067	18.2839	0.66601	13.924	0.69192	17.3099
0.69229	19.0161	0.6511	17.0223	0.66645	12.5613	0.69238	17.3212		0.692	25.0558	0.65112	23.136	0.66644	18.5345	0.69238	17.3212		0.69166	19.8455	0.6511	18.2966	0.66645	13.9302	0.69238	17.3212
0.69275	19.0281	0.65153	17.0334	0.66689	12.5696	0.69284	17.3326		0.69246	25.0682	0.65155	23.1508	0.66687	18.5435	0.69284	17.3326		0.69212	19.8576	0.65153	18.3092	0.66689	13.9366	0.69284	17.3326
0.69321	19.0393	0.65196	17.0447	0.66733	12.577	0.69329	17.344		0.69292	25.0819	0.65198	23.1655	0.66731	18.5521	0.69329	17.344		0.69258	19.8688	0.65196	18.3215	0.66733	13.9431	0.69329	17.344
0.69366	19.05	0.65239	17.0561	0.66777	12.5838	0.69375	17.3554		0.69337	25.0962	0.65241	23.1801	0.66775	18.5601	0.69375	17.3554		0.69303	19.8789	0.65239	18.3335	0.66777	13.9499	0.69375	17.3554
0.69412	19.0608	0.65282	17.0677	0.66821	12.5907	0.69421	17.3667		0.69383	25.1107	0.65284	23.1946	0.66819	18.5678	0.69421	17.3667		0.69349	19.8883	0.65282	18.3453	0.66821	13.957	0.69421	17.3667
0.69458	19.0721	0.65325	17.0793	0.66865	12.5976	0.69466	17.3781		0.69429	25.1249	0.65327	23.209	0.66863	18.575	0.69466	17.3781		0.69395	19.8974	0.65325	18.3568	0.66865	13.9642	0.69466	17.3781
0.69503	19.0835	0.65367	17.091	0.66909	12.6051	0.69512	17.3895		0.69474	25.1385	0.6537	23.2231	0.66907	18.5819	0.69512	17.3895		0.6944	19.9064	0.65368	18.368	0.66909	13.9714	0.69512	17.3895
0.69549	19.0949	0.6541	17.1027	0.66953	12.6134	0.69558	17.4008		0.6952	25.1512	0.65413	23.2369	0.66951	18.5885	0.69558	17.4008		0.69486	19.9154	0.65411	18.379	0.66953	13.9784	0.69558	17.4008
0.69595	19.1059	0.65453	17.1142	0.66997	12.5992	0.69603	17.4122		0.69566	25.1628	0.65456	23.2503	0.66995	18.5949	0.69603	17.4122		0.69532	19.9248	0.65454	18.3898	0.66997	13.9851	0.69603	17.4122
0.6964	19.1166	0.65496	17.1251	0.67041	12.6185	0.69649	17.4236		0.69611	25.1733	0.65498	23.2633	0.67039	18.6013	0.69649	17.4236		0.69577	19.9346	0.65497	18.4004	0.67041	13.9914	0.69649	17.4236
0.69686	19.1273	0.65539	17.1316	0.67085	12.6162	0.69695	17.4349		0.69657	25.1826	0.65541	23.276	0.67083	18.6076	0.69695	17.4349		0.69623	19.9447	0.6554	18.411	0.67084	13.9972	0.69695	17.4349
0.69732	19.138	0.65582	17.1362	0.67129	12.6281	0.6974	17.4463		0.69703	25.191	0.65584	23.2882	0.67127	18.6142	0.6974	17.4463		0.69669	19.955	0.65582	18.4216	0.67128	14.0024	0.6974	17.4463
0.69777	19.1489	0.65625	17.144	0.67173	12.6361	0.69786	17.4576		0.69748	25.1989	0.65627	23.2999	0.67171	18.6209	0.69786	17.4576		0.69714	19.9654	0.65625	18.4323	0.67172	14.007	0.69786	17.4576
0.69823	19.1599	0.65668	17.1544	0.67217	12.6449	0.69831	17.469		0.69794	25.2067	0.6567	23.3113	0.67215	18.6279	0.69831	17.469		0.6976	19.9759	0.65668	18.443	0.67216	14.011	0.69831	17.469
0.69868	19.1711	0.65711	17.1642	0.67261	12.6554	0.69877	17.4803		0.69839	25.2146	0.65713	23.3222	0.67259	18.635	0.69877	17.4803		0.69806	19.9863	0.65711	18.4539	0.6726	14.0146	0.69877	17.4803
0.69914	19.1828	0.65754	17.1732	0.67304	12.6643	0.69923	17.4917		0.69885	25.2224	0.65756	23.3329	0.67303	18.6424	0.69923	17.4917		0.69851	19.9967	0.65754	18.4648	0.67304	14.0181	0.69923	17.4917
0.6996	19.1948	0.65797	17.1823	0.67348	12.6742	0.69968	17.503		0.69931	25.2304	0.65799	23.3434	0.67347	18.65	0.69968	17.503		0.69897	20.0072	0.65797	18.4758	0.67348	14.0217	0.69968	17.503
0.70005	19.2074	0.6584	17.192	0.67392	12.6842	0.70014	17.5144		0.69976	25.2386	0.65842	23.3537	0.67391	18.6577	0.70014	17.5144		0.69942	20.0179	0.6584	18.4868	0.67392	14.0258	0.70014	17.5144
0.70051	19.2203	0.65883	17.2021	0.67436	12.6934	0.7006	17.5257		0.70022	25.2474	0.65885	23.3638	0.67435	18.6657	0.7006	17.5257		0.69988	20.0287	0.65883	18.4978	0.67436	14.0303	0.7006	17.5257
0.70097	19.2335	0.65925	17.2127	0.6748	12.7027	0.70105	17.5371		0.70068	25.2566	0.65928	23.3738	0.67479	18.6738	0.70105	17.5371		0.70034	20.0397	0.65926	18.5089	0.6748	14.0355	0.70105	17.5371
0.70142	19.2468	0.65968	17.2237	0.67524	12.7113	0.70151	17.5484		0.70113	25.2666	0.65971	23.3836	0.67523	18.682	0.70151	17.5484		0.70079	20.0506	0.65969	18.5199	0.67524	14.0412	0.70151	17.5484
0.70188	19.2602	0.66011	17.2353	0.67568	12.7188	0.70197	17.5598		0.70159	25.2772	0.66014	23.3934	0.67567	18.6902	0.70197	17.5598		0.70125	20.0613	0.66012	18.5307	0.67568	14.0477	0.70197	17.5598
0.70234	19.2738	0.66054	17.2473	0.67612	12.7252	0.70242	17.5711		0.70205	25.2885	0.66056	23.4031	0.67611	18.6984	0.70242	17.5711		0.70171	20.0721	0.66055	18.5413	0.67612	14.0547	0.70242	17.5711
0.70279	19.2876	0.66097	17.2591	0.67656	12.7315	0.70288	17.5825		0.7025	25.3004	0.66099	23.4128	0.67655	18.7066	0.70288	17.5825		0.70216	20.0828	0.66098	18.5516	0.67656	14.0623	0.70288	17.5825
0.70325	19.3015	0.6614	17.2708	0.677	12.7367	0.70334	17.5938		0.70296	25.313	0.66142	23.4227	0.67699	18.7147	0.70334	17.5938		0.70262	20.0937	0.6614	18.5618	0.677	14.0704	0.70334	17.5938
0.70371	19.3154	0.66183	17.2822	0.67744	12.7411	0.70379	17.6052		0.70342	25.3261	0.66185	23.4327	0.67743	18.7228	0.70379	17.6052		0.70308	20.1047	0.66183	18.5718	0.67744	14.0789	0.70379	17.6052
0.70416	19.3292	0.66226	17.2934	0.67788	12.7453	0.70425	17.6165		0.70387	25.3398	0.66228	23.443	0.67787	18.7307	0.70425	17.6165		0.70353	20.1158	0.66226	18.5817	0.67788	14.0876	0.70425	17.6165
0.70462	19.343	0.66269	17.3042	0.67832	12.7494	0.70471	17.6279		0.70433	25.3541	0.66271	23.4535	0.6783	18.7384	0.70471	17.6279		0.70399	20.1272	0.66269	18.5915	0.67832	14.0966	0.70471	17.6279
0.70508	19.3565	0.66312	17.3148	0.67876	12.7535	0.70516	17.6392		0.70479	25.3689	0.66314	23.4642	0.67874	18.746	0.70516	17.6392		0.70445	20.1387	0.66312	18.6009	0.67876	14.1058	0.70516	17.6392
0.70553	19.3699	0.66355	17.3251	0.6792	12.7578	0.70562	17.6506		0.70524	25.3843	0.66357	23.4753	0.67918	18.7535	0.70562	17.6506		0.7049	20.1505	0.66355	18.6097	0.6792	14.1152	0.70562	17.6506
0.70599	19.3832	0.66398	17.3351	0.67964	12.7624	0.70607	17.6619		0.7057	25.4001	0.664	23.4867	0.67962	18.7608	0.70607	17.6619		0.70536	20.1627	0.66398	18.6179	0.67964	14.1247	0.70607	17.6619
0.70645	19.3963	0.66441	17.3449	0.68008	12.7673	0.70653	17.6733		0.70616	25.4164	0.66443	23.4984	0.68006	18.7681	0.70653	17.6733		0.70582	20.1753	0.66441	18.6254	0.68008	14.1341	0.70653	17.6733
0.7069	19.4092	0.66484	17.3549	0.68052	12.7729	0.70699	17.6846		0.70661	25.4331	0.66486	23.5102	0.6805	18.7753	0.70699	17.6846		0.70627	20.1883	0.66484	18.6321	0.68052	14.1435	0.70699	17.6846
0.70736	19.4219	0.66526	17.3652	0.68096	12.7795	0.70744	17.696		0.70707	25.4502	0.66529	23.5221	0.68094	18.7826	0.70744	17.696		0.70673	20.2015	0.66527	18.6379	0.68096	14.1527	0.70744	17.696
0.70781	19.4344	0.66569	17.3754	0.6814	12.7875	0.7079	17.7074		0.70753	25.4677	0.66572	23.534	0.68138	18.7898	0.7079	17.7074		0.70719	20.2149	0.6657	18.6428	0.6814	14.1618	0.7079	17.7074
0.70827	19.4467	0.66612	17.3857	0.68184	12.7966	0.70836	17.7187		0.70798	25.4856	0.66615	23.5457	0.68182	18.7971	0.70836	17.7187		0.70764	20.2284	0.66613	18.6466	0.68184	14.171	0.70836	17.7187
0.70873	19.4588	0.66655	17.3962	0.68228	12.8067	0.70881	17.7301		0.70844	25.5038	0.66657	23.5572	0.68226	18.8044	0.70881	17.7301		0.7081	20.2421	0.66656	18.6493	0.68227	14.1801	0.70881	17.7301
0.70918	19.4706	0.66698	17.4068	0.68272	12.8176	0.70927	17.7415		0.70889	25.5222	0.667	23.5684	0.6827	18.8119	0.70927	17.7415		0.70855	20.2558	0.66698	18.6513	0.68271	14.1887	0.70927	17.7415
0.70964	19.4822	0.66741	17.4176	0.68316	12.8287	0.70973	17.7528		0.70935	25.5408	0.66743	23.5785	0.68314	18.8195	0.70973	17.7528		0.70901	20.2693	0.66741	18.6528	0.68315	14.1959	0.70973	17.7528
0.7101	19.4935	0.66784	17.4288	0.6836	12.8401	0.71018	17.7642		0.70981	25.5595	0.66786	23.5871	0.68358	18.8271	0.71018	17.7642		0.70947	20.2826	0.66784	18.6547	0.68359	14.2006	0.71018	17.7642
0.71055	19.5046	0.66827	17.4401	0.68404	12.8513	0.71064	17.7756		0.71026	25.5782	0.66829	23.5939	0.68402	18.8349	0.71064	17.7756		0.70992	20.2954	0.66827	18.6578	0.68403	14.2029	0.71064	17.7756
0.71101	19.5154	0.6687	17.4518	0.68447	12.8618	0.7111	17.787		0.71072	25.5969	0.66872	23.5991	0.68446	18.8427	0.7111	17.787		0.71038	20.3079	0.6687	18.6624	0.68447	14.2043	0.7111	17.787
0.71147	19.5261	0.66913	17.4635	0.68491	12.8717	0.71155	17.7984		0.71118	25.6155	0.66915	23.6032	0.6849	18.8506	0.71155	17.7984		0.71084	20.3198	0.66913	18.6681	0.68491	14.2061	0.71155	17.7984
0.71192	19.5366	0.66956	17.4754	0.68535	12.8811	0.71201	17.8098		0.71163	25.6339	0.66958	23.6067	0.68534	18.8585	0.71201	17.8098		0.71129	20.3311	0.66956	18.6741	0.68535	14.2087	0.71201	17.8098
0.71238	19.5471	0.66999	17.4874	0.68579	12.8887	0.71247	17.8211		0.71209	25.652	0.67001	23.6105	0.68578	18.8666	0.71247	17.8211		0.71175	20.3416	0.66999	18.6799	0.68579	14.2123	0.71247	17.8211
0.71284	19.5578	0.67042	17.4995	0.68623	12.8971	0.71292	17.8325		0.71255	25.6698	0.67044	23.6152	0.68622	18.8747	0.71292	17.8325		0.71221	20.3516	0.67042	18.6848	0.68623	14.2165	0.71292	17.8325
0.71329	19.5687	0.67084	17.5115	0.68667	12.9036	0.71338	17.8439		0.713	25.6871	0.67087	23.6211	0.68666	18.8828	0.71338	17.8439		0.71266	20.3613	0.67085	18.6883	0.68667	14.2213	0.71338	17.8439
0.71375	19.5799	0.67127	17.5235	0.68711	12.9089	0.71383	17.8553		0.71346	25.7039	0.6713	23.628	0.6871	18.891	0.71383	17.8553		0.71312	20.3705	0.67128	18.6901	0.68711	14.2268	0.71383	17.8553
0.71421	19.5914	0.6717	17.5353	0.68755	12.9162	0.71429	17.8667		0.71392	25.7206	0.67173	23.636	0.68754	18.8992	0.71429	17.8667		0.71358	20.379	0.67171	18.6908	0.68755	14.2328	0.71429	17.8667
0.71466	19.6032	0.67213	17.5471	0.68799	12.9237	0.71475	17.8781		0.71437	25.737	0.67216	23.6452	0.68798	18.9072	0.71475	17.8781		0.71403	20.3864	0.67214	18.6911	0.68799	14.2396	0.71475	17.8781
0.71512	19.6152	0.67256	17.5588	0.68843	12.9311	0.7152	17.8895		0.71483	25.7528	0.67258	23.6551	0.68842	18.9151	0.7152	17.8895		0.71449	20.3928	0.67257	18.6916	0.68843	14.2468	0.7152	17.8895
0.71557	19.6274	0.67299	17.5705	0.68887	12.9376	0.71566	17.901		0.71529	25.768	0.67301	23.6655	0.68886	18.9226	0.71566	17.901		0.71495	20.3986	0.67299	18.6926	0.68887	14.2541	0.71566	17.901
0.71603	19.6395	0.67342	17.582	0.68931	12.9446	0.71612	17.9124		0.71574	25.7825	0.67344	23.6762	0.68929	18.9298	0.71612	17.9124		0.7154	20.4045	0.67342	18.6943	0.68931	14.2619	0.71612	17.9124
0.71649	19.6517	0.67385	17.5933	0.68975	12.9518	0.71657	17.9238		0.7162	25.7962	0.67387	23.6875	0.68973	18.9365	0.71657	17.9238		0.71586	20.4118	0.67385	18.6963	0.68975	14.2702	0.71657	17.9238
0.71694	19.6638	0.67428	17.6045	0.69019	12.9588	0.71703	17.9352		0.71666	25.8091	0.6743	23.6993	0.69017	18.9427	0.71703	17.9352		0.71631	20.4206	0.67428	18.6986	0.69019	14.2787	0.71703	17.9352
0.7174	19.6761	0.67471	17.6156	0.69063	12.9658	0.71749	17.9466		0.71711	25.8211	0.67473	23.7115	0.69061	18.9483	0.71749	17.9466		0.71677	20.4306	0.67471	18.7007	0.69063	14.2871	0.71749	17.9466
0.71786	19.6884	0.67514	17.6266	0.69107	12.9723	0.71794	17.9581		0.71757	25.8324	0.67516	23.7239	0.69105	18.9533	0.71794	17.9581		0.71723	20.4412	0.67514	18.7027	0.69107	14.2953	0.71794	17.9581
0.71831	19.7008	0.67557	17.6377	0.69151	12.9788	0.7184	17.9695		0.71803	25.8432	0.67559	23.7365	0.69149	18.9576	0.7184	17.9695		0.71768	20.4518	0.67557	18.7046	0.69151	14.3031	0.7184	17.9695
0.71877	19.713	0.676	17.6488	0.69195	12.9852	0.71886	17.9809		0.71848	25.8537	0.67602	23.7488	0.69193	18.9613	0.71886	17.9809		0.71814	20.462	0.676	18.7069	0.69195	14.3104	0.71886	17.9809
0.71923	19.725	0.67642	17.66	0.69239	12.9916	0.71931	17.9923		0.71894	25.8642	0.67645	23.7608	0.69237	18.9643	0.71931	17.9923		0.7186	20.4719	0.67643	18.7101	0.69239	14.3173	0.71931	17.9923
0.71968	19.7367	0.67685	17.6712	0.69283	12.9982	0.71977	18.0038		0.71939	25.8749	0.67688	23.7722	0.69281	18.9668	0.71977	18.0038		0.71905	20.4814	0.67686	18.7153	0.69283	14.324	0.71977	18.0038
0.72014	19.7481	0.67728	17.6824	0.69327	13.0052	0.72023	18.0152		0.71985	25.8858	0.67731	23.7831	0.69325	18.969	0.72023	18.0152		0.71951	20.4905	0.67729	18.7225	0.69327	14.3302	0.72023	18.0152
0.7206	19.7594	0.67771	17.6936	0.69371	13.013	0.72068	18.0266		0.72031	25.8968	0.67774	23.7935	0.69369	18.971	0.72068	18.0266		0.71997	20.4995	0.67772	18.7319	0.6937	14.3342	0.72068	18.0266
0.72105	19.7705	0.67814	17.7047	0.69415	13.0214	0.72114	18.038		0.72076	25.9079	0.67816	23.8036	0.69413	18.9728	0.72114	18.038		0.72042	20.5086	0.67815	18.7431	0.69414	14.3374	0.72114	18.038
0.72151	19.7816	0.67857	17.7156	0.69459	13.0301	0.72159	18.0495		0.72122	25.9192	0.67859	23.8138	0.69457	18.9748	0.72159	18.0495		0.72088	20.518	0.67857	18.7556	0.69458	14.343	0.72159	18.0495
0.72197	19.7926	0.679	17.7263	0.69503	13.0389	0.72205	18.0609		0.72168	25.9305	0.67902	23.8245	0.69501	18.9769	0.72205	18.0609		0.72134	20.5276	0.679	18.769	0.69502	14.3467	0.72205	18.0609
0.72242	19.8037	0.67943	17.7369	0.69547	13.0479	0.72251	18.0724		0.72213	25.9418	0.67945	23.8358	0.69545	18.9796	0.72251	18.0724		0.72179	20.5371	0.67943	18.7832	0.69546	14.3488	0.72251	18.0724
0.72288	19.815	0.67986	17.7473	0.6959	13.0569	0.72296	18.0838		0.72259	25.9533	0.67988	23.8474	0.69589	18.9829	0.72296	18.0838		0.72225	20.5462	0.67986	18.7978	0.6959	14.3509	0.72296	18.0838
0.72334	19.8265	0.68029	17.7575	0.69634	13.066	0.72342	18.0952		0.72305	25.9649	0.68031	23.8595	0.69633	18.9867	0.72342	18.0952		0.72271	20.555	0.68029	18.8125	0.69634	14.3542	0.72342	18.0952
0.72379	19.8382	0.68072	17.7676	0.69678	13.075	0.72388	18.1066		0.7235	25.9767	0.68074	23.8718	0.69677	18.9913	0.72388	18.1066		0.72316	20.5637	0.68072	18.8271	0.69678	14.3583	0.72388	18.1066
0.72425	19.8502	0.68115	17.777	0.69722	13.0841	0.72433	18.1181		0.72396	25.9888	0.68117	23.8844	0.69721	18.9968	0.72433	18.1181		0.72362	20.5725	0.68115	18.8415	0.69722	14.3626	0.72433	18.1181
0.7247	19.8624	0.68158	17.7859	0.69766	13.0931	0.72479	18.1295		0.72442	26.0012	0.6816	23.8972	0.69765	19.0029	0.72479	18.1295		0.72408	20.5816	0.68158	18.8554	0.69766	14.3673	0.72479	18.1295
0.72516	19.8748	0.682	17.7939	0.6981	13.1021	0.72525	18.141		0.72487	26.0138	0.68203	23.9104	0.69809	19.0098	0.72525	18.141		0.72453	20.5909	0.68201	18.8685	0.6981	14.3727	0.72525	18.141
0.72562	19.8873	0.68243	17.8015	0.69854	13.111	0.7257	18.1524		0.72533	26.0266	0.68246	23.9239	0.69853	19.0173	0.7257	18.1524		0.72499	20.6006	0.68244	18.8806	0.69854	14.3787	0.7257	18.1524
0.72607	19.8997	0.68286	17.8094	0.69898	13.1197	0.72616	18.1638		0.72579	26.0397	0.68289	23.9379	0.69897	19.0253	0.72616	18.1638		0.72544	20.6106	0.68287	18.8919	0.69898	14.3854	0.72616	18.1638
0.72653	19.9123	0.68329	17.8181	0.69942	13.1284	0.72662	18.1753		0.72624	26.0529	0.68332	23.9522	0.69941	19.0338	0.72662	18.1753		0.7259	20.6209	0.6833	18.9023	0.69942	14.3929	0.72662	18.1753
0.72699	19.9248	0.68372	17.8268	0.69986	13.1368	0.72707	18.1867		0.7267	26.0661	0.68375	23.9669	0.69985	19.0419	0.72707	18.1867		0.72636	20.6316	0.68373	18.9123	0.69986	14.4009	0.72707	18.1867
0.72744	19.9374	0.68415	17.8357	0.7003	13.1449	0.72753	18.1982		0.72716	26.0793	0.68417	23.9819	0.70029	19.0499	0.72753	18.1982		0.72681	20.6427	0.68415	18.9225	0.7003	14.4095	0.72753	18.1982
0.7279	19.9502	0.68458	17.8445	0.70074	13.1529	0.72799	18.2096		0.72761	26.0924	0.6846	23.9973	0.70072	19.0586	0.72799	18.2096		0.72727	20.6542	0.68458	18.9331	0.70074	14.4185	0.72799	18.2096
0.72836	19.963	0.68501	17.8533	0.70118	13.1607	0.72844	18.2211		0.72807	26.1053	0.68503	24.0129	0.70116	19.0683	0.72844	18.2211		0.72773	20.6658	0.68501	18.9443	0.70118	14.4276	0.72844	18.2211
0.72881	19.9758	0.68544	17.8624	0.70162	13.1684	0.7289	18.2325		0.72853	26.118	0.68546	24.0284	0.7016	19.0785	0.7289	18.2325		0.72818	20.6776	0.68544	18.9559	0.70162	14.4368	0.7289	18.2325
0.72927	19.9884	0.68587	17.8716	0.70206	13.1759	0.72935	18.244		0.72898	26.1303	0.68589	24.0439	0.70204	19.0889	0.72935	18.244		0.72864	20.6896	0.68587	18.9679	0.70206	14.446	0.72935	18.244
0.72973	20.001	0.6863	17.8805	0.7025	13.1832	0.72981	18.2554		0.72944	26.1421	0.68632	24.0598	0.70248	19.0995	0.72981	18.2554		0.7291	20.7018	0.6863	18.9802	0.7025	14.4552	0.72981	18.2554
0.73018	20.0134	0.68673	17.8894	0.70294	13.1906	0.73027	18.2669		0.7299	26.1533	0.68675	24.0756	0.70292	19.1103	0.73027	18.2669		0.72955	20.7143	0.68673	18.9928	0.70294	14.4645	0.73027	18.2669
0.73064	20.0258	0.68716	17.8983	0.70338	13.198	0.73072	18.2783		0.73035	26.1639	0.68718	24.0913	0.70336	19.1214	0.73072	18.2783		0.73001	20.7272	0.68716	19.0058	0.70338	14.4739	0.73072	18.2783
0.7311	20.0381	0.68759	17.9077	0.70382	13.2054	0.73118	18.2898		0.73081	26.1739	0.68761	24.1067	0.7038	19.1328	0.73118	18.2898		0.73047	20.7404	0.68759	19.0193	0.70382	14.4831	0.73118	18.2898
0.73155	20.0504	0.68801	17.918	0.70426	13.2128	0.73164	18.3012		0.73126	26.1833	0.68804	24.1219	0.70424	19.1443	0.73164	18.3012		0.73092	20.7538	0.68802	19.0333	0.70426	14.4922	0.73164	18.3012
0.73201	20.0627	0.68844	17.9296	0.7047	13.2202	0.73209	18.3127		0.73172	26.1921	0.68847	24.1368	0.70468	19.1562	0.73209	18.3127		0.73138	20.7674	0.68845	19.0475	0.7047	14.5013	0.73209	18.3127
0.73246	20.075	0.68887	17.9422	0.70514	13.2277	0.73255	18.3241		0.73218	26.2005	0.6889	24.1514	0.70512	19.1682	0.73255	18.3241		0.73184	20.7812	0.68888	19.0615	0.70513	14.5103	0.73255	18.3241
0.73292	20.0874	0.6893	17.9554	0.70558	13.2354	0.73301	18.3356		0.73263	26.2085	0.68933	24.1656	0.70556	19.1805	0.73301	18.3356		0.73229	20.7947	0.68931	19.0755	0.70557	14.5192	0.73301	18.3356
0.73338	20.0996	0.68973	17.969	0.70602	13.2432	0.73346	18.347		0.73309	26.2164	0.68976	24.1791	0.706	19.1928	0.73346	18.347		0.73275	20.8075	0.68974	19.0893	0.70601	14.5281	0.73346	18.347
0.73383	20.1116	0.69016	17.9826	0.70646	13.2514	0.73392	18.3585		0.73355	26.2242	0.69018	24.1916	0.70644	19.2051	0.73392	18.3585		0.73321	20.819	0.69016	19.103	0.70645	14.5369	0.73392	18.3585
0.73429	20.1234	0.69059	17.9961	0.7069	13.2599	0.73438	18.3699		0.734	26.2321	0.69061	24.2036	0.70688	19.2175	0.73438	18.3699		0.73366	20.8289	0.69059	19.1167	0.70689	14.5458	0.73438	18.3699
0.73475	20.1351	0.69102	18.0092	0.70734	13.269	0.73483	18.3813		0.73446	26.2401	0.69104	24.2159	0.70732	19.2298	0.73483	18.3813		0.73412	20.837	0.69102	19.1305	0.70733	14.5546	0.73483	18.3813
0.7352	20.1466	0.69145	18.0219	0.70777	13.2784	0.73529	18.3927		0.73492	26.2481	0.69147	24.2278	0.70776	19.242	0.73529	18.3927		0.73457	20.8439	0.69145	19.1444	0.70777	14.5634	0.73529	18.3927
0.73566	20.1578	0.69188	18.0342	0.70821	13.2881	0.73575	18.4042		0.73537	26.2564	0.6919	24.2387	0.7082	19.2541	0.73575	18.4042		0.73503	20.8509	0.69188	19.1583	0.70821	14.5722	0.73575	18.4042
0.73612	20.169	0.69231	18.0461	0.70865	13.2979	0.7362	18.4156		0.73583	26.2647	0.69233	24.2488	0.70864	19.266	0.7362	18.4156		0.73549	20.8587	0.69231	19.1723	0.70865	14.581	0.7362	18.4156
0.73657	20.1807	0.69274	18.0574	0.70909	13.3076	0.73666	18.427		0.73629	26.2732	0.69276	24.2585	0.70908	19.2778	0.73666	18.427		0.73594	20.8678	0.69274	19.1863	0.70909	14.5897	0.73666	18.427
0.73703	20.193	0.69317	18.0682	0.70953	13.3173	0.73711	18.4384		0.73674	26.2819	0.69319	24.2683	0.70952	19.2894	0.73711	18.4384		0.7364	20.8786	0.69317	19.2004	0.70953	14.5985	0.73711	18.4384
0.73749	20.2055	0.69359	18.0784	0.70997	13.3268	0.73757	18.4498		0.7372	26.2909	0.69362	24.2785	0.70996	19.3009	0.73757	18.4498		0.73686	20.8905	0.6936	19.2144	0.70997	14.6072	0.73757	18.4498
0.73794	20.2174	0.69402	18.0884	0.71041	13.3361	0.73803	18.4612		0.73766	26.3003	0.69405	24.2889	0.7104	19.3124	0.73803	18.4612		0.73731	20.903	0.69403	19.2284	0.71041	14.616	0.73803	18.4612
0.7384	20.2289	0.69445	18.0982	0.71085	13.3449	0.73848	18.4727		0.73811	26.3103	0.69448	24.2995	0.71084	19.3238	0.73848	18.4727		0.73777	20.9156	0.69446	19.2424	0.71085	14.6249	0.73848	18.4727
0.73886	20.2401	0.69488	18.1078	0.71129	13.3533	0.73894	18.484		0.73857	26.3212	0.69491	24.3101	0.71128	19.3353	0.73894	18.484		0.73823	20.9283	0.69489	19.2564	0.71129	14.6338	0.73894	18.484
0.73931	20.2511	0.69531	18.1174	0.71173	13.3612	0.7394	18.4955		0.73903	26.3332	0.69534	24.3209	0.71172	19.3469	0.7394	18.4955		0.73868	20.9409	0.69532	19.2703	0.71173	14.6427	0.7394	18.4955
0.73977	20.2619	0.69574	18.1271	0.71217	13.3686	0.73985	18.5068		0.73948	26.3462	0.69576	24.332	0.71215	19.3584	0.73985	18.5068		0.73914	20.9536	0.69574	19.2841	0.71217	14.6517	0.73985	18.5068
0.74023	20.2722	0.69617	18.137	0.71261	13.3756	0.74031	18.5182		0.73994	26.3603	0.69619	24.3434	0.71259	19.3699	0.74031	18.5182		0.7396	20.9662	0.69617	19.2976	0.71261	14.6606	0.74031	18.5182
0.74068	20.2822	0.6966	18.1472	0.71305	13.3822	0.74077	18.5296		0.7404	26.3754	0.69662	24.3553	0.71303	19.3814	0.74077	18.5296		0.74005	20.9789	0.6966	19.3108	0.71305	14.6695	0.74077	18.5296
0.74114	20.2917	0.69703	18.1575	0.71349	13.3882	0.74122	18.541		0.74085	26.3914	0.69705	24.3677	0.71347	19.393	0.74122	18.541		0.74051	20.9916	0.69703	19.3236	0.71349	14.6785	0.74122	18.541
0.74159	20.3007	0.69746	18.1679	0.71393	13.3931	0.74168	18.5524		0.74131	26.4082	0.69748	24.3806	0.71391	19.4047	0.74168	18.5524		0.74097	21.0044	0.69746	19.336	0.71393	14.6875	0.74168	18.5524
0.74205	20.3093	0.69789	18.1783	0.71437	13.3974	0.74214	18.5638		0.74176	26.4256	0.69791	24.3939	0.71435	19.4164	0.74214	18.5638		0.74142	21.0173	0.69789	19.3479	0.71437	14.6963	0.74214	18.5638
0.74251	20.3178	0.69832	18.1887	0.71481	13.4017	0.74259	18.5752		0.74222	26.4436	0.69834	24.4077	0.71479	19.4282	0.74259	18.5752		0.74188	21.0301	0.69832	19.3593	0.71481	14.705	0.74259	18.5752
0.74296	20.3267	0.69875	18.1992	0.71525	13.406	0.74305	18.5866		0.74268	26.4619	0.69877	24.4218	0.71523	19.44	0.74305	18.5866		0.74233	21.0428	0.69875	19.3702	0.71525	14.7134	0.74305	18.5866
0.74342	20.3364	0.69917	18.2095	0.71569	13.4101	0.74351	18.598		0.74313	26.4805	0.6992	24.4363	0.71567	19.4519	0.74351	18.598		0.74279	21.0553	0.69918	19.3805	0.71569	14.7216	0.74351	18.598
0.74388	20.3476	0.6996	18.2198	0.71613	13.413	0.74396	18.6094		0.74359	26.4991	0.69963	24.4511	0.71611	19.4638	0.74396	18.6094		0.74325	21.0677	0.69961	19.3903	0.71613	14.7298	0.74396	18.6094
0.74433	20.3604	0.70003	18.23	0.71657	13.415	0.74442	18.6207		0.74405	26.5179	0.70006	24.4663	0.71655	19.4757	0.74442	18.6207		0.7437	21.0801	0.70004	19.3996	0.71656	14.7378	0.74442	18.6207
0.74479	20.3748	0.70046	18.2402	0.71701	13.4166	0.74487	18.6321		0.7445	26.5364	0.70049	24.4817	0.71699	19.4874	0.74487	18.6321		0.74416	21.0926	0.70047	19.4079	0.717	14.7457	0.74487	18.6321
0.74525	20.3899	0.70089	18.2503	0.71745	13.4182	0.74533	18.6435		0.74496	26.5545	0.70092	24.4974	0.71743	19.499	0.74533	18.6435		0.74462	21.1053	0.7009	19.415	0.71744	14.7535	0.74533	18.6435
0.7457	20.4054	0.70132	18.2605	0.71789	13.4203	0.74579	18.6549		0.74542	26.5723	0.70135	24.5131	0.71787	19.5102	0.74579	18.6549		0.74507	21.118	0.70132	19.4207	0.71788	14.7611	0.74579	18.6549
0.74616	20.4212	0.70175	18.2707	0.71833	13.4229	0.74624	18.6663		0.74587	26.5896	0.70177	24.529	0.71831	19.5211	0.74624	18.6663		0.74553	21.1309	0.70175	19.4252	0.71832	14.7686	0.74624	18.6663
0.74662	20.4369	0.70218	18.2811	0.71877	13.4261	0.7467	18.6777		0.74633	26.6064	0.7022	24.545	0.71875	19.5317	0.7467	18.6777		0.74599	21.144	0.70218	19.4288	0.71876	14.776	0.7467	18.6777
0.74707	20.4524	0.70261	18.2915	0.7192	13.4298	0.74716	18.6891		0.74679	26.6229	0.70263	24.5612	0.71919	19.5422	0.74716	18.6891		0.74644	21.1574	0.70261	19.4319	0.7192	14.7831	0.74716	18.6891
0.74753	20.4673	0.70304	18.302	0.71964	13.4338	0.74761	18.7005		0.74724	26.6392	0.70306	24.5774	0.71963	19.5526	0.74761	18.7005		0.7469	21.1712	0.70304	19.4348	0.71964	14.7902	0.74761	18.7005
0.74799	20.4814	0.70347	18.3124	0.72008	13.4383	0.74807	18.7119		0.7477	26.6555	0.70349	24.5936	0.72007	19.5626	0.74807	18.7119		0.74736	21.1855	0.70347	19.4377	0.72008	14.7971	0.74807	18.7119
0.74844	20.4943	0.7039	18.3227	0.72052	13.4431	0.74853	18.7233		0.74816	26.6719	0.70392	24.6098	0.72051	19.5721	0.74853	18.7233		0.74781	21.2002	0.7039	19.4405	0.72052	14.804	0.74853	18.7233
0.7489	20.5058	0.70433	18.3329	0.72096	13.448	0.74898	18.7347		0.74861	26.6883	0.70435	24.6259	0.72095	19.5814	0.74898	18.7347		0.74827	21.2154	0.70433	19.443	0.72096	14.8111	0.74898	18.7347
0.74935	20.5162	0.70476	18.3429	0.7214	13.4532	0.74944	18.7461		0.74907	26.7048	0.70478	24.6418	0.72139	19.5906	0.74944	18.7461		0.74873	21.2309	0.70476	19.4451	0.7214	14.8183	0.74944	18.7461
0.74981	20.5263	0.70518	18.3529	0.72184	13.4585	0.7499	18.7575		0.74953	26.7211	0.70521	24.6575	0.72183	19.5995	0.7499	18.7575		0.74918	21.2467	0.70519	19.4474	0.72184	14.8256	0.7499	18.7575
0.75027	20.5371	0.70561	18.363	0.72228	13.4639	0.75035	18.7689		0.74998	26.7373	0.70564	24.6731	0.72227	19.608	0.75035	18.7689		0.74964	21.2626	0.70562	19.4499	0.72228	14.833	0.75035	18.7689
0.75072	20.5491	0.70604	18.3732	0.72272	13.4694	0.75081	18.7803		0.75044	26.7532	0.70607	24.6884	0.72271	19.6166	0.75081	18.7803		0.7501	21.2785	0.70605	19.4529	0.72272	14.8406	0.75081	18.7803
0.75118	20.5622	0.70647	18.3836	0.72316	13.475	0.75127	18.7918		0.7509	26.7689	0.7065	24.7034	0.72315	19.625	0.75127	18.7918		0.75055	21.2942	0.70648	19.4563	0.72316	14.8484	0.75127	18.7918
0.75164	20.576	0.7069	18.3941	0.7236	13.4808	0.75172	18.8032		0.75135	26.7844	0.70693	24.7182	0.72358	19.6333	0.75172	18.8032		0.75101	21.3097	0.70691	19.46	0.7236	14.8562	0.75172	18.8032
0.75209	20.5902	0.70733	18.4046	0.72404	13.4867	0.75218	18.8146		0.75181	26.7997	0.70736	24.7327	0.72402	19.6414	0.75218	18.8146		0.75146	21.325	0.70733	19.4642	0.72404	14.8641	0.75218	18.8146
0.75255	20.6043	0.70776	18.415	0.72448	13.4929	0.75264	18.826		0.75227	26.8147	0.70778	24.7469	0.72446	19.6491	0.75264	18.826		0.75192	21.3401	0.70776	19.4688	0.72448	14.8719	0.75264	18.826
0.75301	20.618	0.70819	18.4253	0.72492	13.4992	0.75309	18.8374		0.75272	26.8294	0.70821	24.7608	0.7249	19.6564	0.75309	18.8374		0.75238	21.355	0.70819	19.4737	0.72492	14.8797	0.75309	18.8374
0.75346	20.6306	0.70862	18.4352	0.72536	13.5061	0.75355	18.8488		0.75318	26.8437	0.70864	24.7743	0.72534	19.6633	0.75355	18.8488		0.75283	21.3695	0.70862	19.479	0.72536	14.8874	0.75355	18.8488
0.75392	20.6419	0.70905	18.4448	0.7258	13.5133	0.754	18.8602		0.75363	26.8577	0.70907	24.7875	0.72578	19.6697	0.754	18.8602		0.75329	21.3838	0.70905	19.4846	0.7258	14.8949	0.754	18.8602
0.75438	20.6517	0.70948	18.4544	0.72624	13.5206	0.75446	18.8716		0.75409	26.8714	0.7095	24.8003	0.72622	19.6755	0.75446	18.8716		0.75375	21.3977	0.70948	19.4909	0.72624	14.9022	0.75446	18.8716
0.75483	20.6601	0.70991	18.4636	0.72668	13.5279	0.75492	18.8831		0.75455	26.8848	0.70993	24.8127	0.72666	19.6807	0.75492	18.8831		0.7542	21.4113	0.70991	19.4983	0.72668	14.9093	0.75492	18.8831
0.75529	20.6675	0.71034	18.4727	0.72712	13.5351	0.75537	18.8945		0.755	26.8979	0.71036	24.8246	0.7271	19.6854	0.75537	18.8945		0.75466	21.4245	0.71034	19.5066	0.72712	14.9162	0.75537	18.8945
0.75575	20.6743	0.71076	18.4817	0.72756	13.5422	0.75583	18.9059		0.75546	26.9109	0.71079	24.8361	0.72754	19.6897	0.75583	18.9059		0.75512	21.4372	0.71077	19.5157	0.72756	14.9228	0.75583	18.9059
0.7562	20.6804	0.71119	18.4907	0.728	13.5491	0.75629	18.9173		0.75592	26.9239	0.71122	24.8471	0.72798	19.6934	0.75629	18.9173		0.75557	21.4495	0.7112	19.5255	0.728	14.9292	0.75629	18.9173
0.75666	20.6858	0.71162	18.4998	0.72844	13.556	0.75674	18.9287		0.75637	26.9368	0.71165	24.8578	0.72842	19.6969	0.75674	18.9287		0.75603	21.4615	0.71163	19.5359	0.72843	14.9352	0.75674	18.9287
0.75712	20.6915	0.71205	18.5092	0.72888	13.5628	0.7572	18.9401		0.75683	26.9499	0.71208	24.8682	0.72886	19.7002	0.7572	18.9401		0.75649	21.4732	0.71206	19.5463	0.72887	14.9409	0.7572	18.9401
0.75757	20.6981	0.71248	18.5188	0.72932	13.5694	0.75766	18.9515		0.75729	26.9632	0.71251	24.8785	0.7293	19.7034	0.75766	18.9515		0.75694	21.4846	0.71249	19.5559	0.72931	14.9462	0.75766	18.9515
0.75803	20.7065	0.71291	18.5286	0.72976	13.576	0.75811	18.9628		0.75774	26.9767	0.71294	24.8888	0.72974	19.7068	0.75811	18.9628		0.7574	21.4956	0.71291	19.5636	0.72975	14.9512	0.75811	18.9628
0.75848	20.7166	0.71334	18.5388	0.7302	13.5823	0.75857	18.9742		0.7582	26.9903	0.71336	24.8991	0.73018	19.7101	0.75857	18.9742		0.75786	21.5065	0.71334	19.5686	0.73019	14.9559	0.75857	18.9742
0.75894	20.7284	0.71377	18.5494	0.73064	13.5887	0.75903	18.9856		0.75866	27.0041	0.71379	24.9096	0.73062	19.7134	0.75903	18.9856		0.75831	21.5172	0.71377	19.5709	0.73063	14.9605	0.75903	18.9856
0.7594	20.7415	0.7142	18.5602	0.73107	13.595	0.75948	18.997		0.75911	27.0178	0.71422	24.9204	0.73106	19.7174	0.75948	18.997		0.75877	21.5279	0.7142	19.5723	0.73107	14.965	0.75948	18.997
0.75985	20.7558	0.71463	18.5713	0.73151	13.6013	0.75994	19.0083		0.75957	27.0314	0.71465	24.9314	0.7315	19.7215	0.75994	19.0083		0.75923	21.5387	0.71463	19.5754	0.73151	14.9697	0.75994	19.0083
0.76031	20.7711	0.71506	18.5826	0.73195	13.6077	0.7604	19.0197		0.76003	27.045	0.71508	24.9426	0.73194	19.7258	0.7604	19.0197		0.75968	21.5497	0.71506	19.5802	0.73195	14.9746	0.7604	19.0197
0.76077	20.7871	0.71549	18.5938	0.73239	13.6144	0.76085	19.0311		0.76048	27.0586	0.71551	24.9541	0.73238	19.7306	0.76085	19.0311		0.76014	21.5608	0.71549	19.586	0.73239	14.9796	0.76085	19.0311
0.76122	20.8036	0.71592	18.605	0.73283	13.6215	0.76131	19.0424		0.76094	27.0722	0.71594	24.9658	0.73282	19.7354	0.76131	19.0424		0.76059	21.5721	0.71592	19.5924	0.73283	14.9848	0.76131	19.0424
0.76168	20.8201	0.71634	18.6161	0.73327	13.6288	0.76176	19.0538		0.7614	27.0857	0.71637	24.9777	0.73326	19.7401	0.76176	19.0538		0.76105	21.5832	0.71635	19.5991	0.73327	14.9901	0.76176	19.0538
0.76214	20.8364	0.71677	18.6269	0.73371	13.6362	0.76222	19.0651		0.76185	27.0992	0.7168	24.9898	0.7337	19.7442	0.76222	19.0651		0.76151	21.5944	0.71678	19.6067	0.73371	14.9953	0.76222	19.0651
0.76259	20.8523	0.7172	18.6375	0.73415	13.6436	0.76268	19.0765		0.76231	27.1126	0.71723	25.002	0.73414	19.7473	0.76268	19.0765		0.76196	21.6055	0.71721	19.6152	0.73415	14.9996	0.76268	19.0765
0.76305	20.8678	0.71763	18.6477	0.73459	13.651	0.76313	19.0878		0.76277	27.1261	0.71766	25.0145	0.73458	19.7493	0.76313	19.0878		0.76242	21.6167	0.71764	19.6245	0.73459	15.0037	0.76313	19.0878
0.76351	20.8828	0.71806	18.6578	0.73503	13.6582	0.76359	19.0991		0.76322	27.1396	0.71809	25.0272	0.73501	19.7507	0.76359	19.0991		0.76288	21.6279	0.71807	19.6346	0.73503	15.009	0.76359	19.0991
0.76396	20.8973	0.71849	18.6679	0.73547	13.6653	0.76405	19.1105		0.76368	27.1532	0.71852	25.0401	0.73545	19.7526	0.76405	19.1105		0.76333	21.6395	0.71849	19.6452	0.73547	15.0146	0.76405	19.1105
0.76442	20.9113	0.71892	18.678	0.73591	13.6723	0.7645	19.1218		0.76413	27.1671	0.71895	25.0533	0.73589	19.7565	0.7645	19.1218		0.76379	21.6516	0.71892	19.6561	0.73591	15.0204	0.7645	19.1218
0.76488	20.9248	0.71935	18.6882	0.73635	13.6789	0.76496	19.1331		0.76459	27.1811	0.71937	25.0667	0.73633	19.7631	0.76496	19.1331		0.76425	21.664	0.71935	19.6674	0.73635	15.0264	0.76496	19.1331
0.76533	20.938	0.71978	18.6986	0.73679	13.6847	0.76542	19.1444		0.76505	27.1953	0.7198	25.0802	0.73677	19.7722	0.76542	19.1444		0.7647	21.6766	0.71978	19.6789	0.73679	15.0327	0.76542	19.1444
0.76579	20.9511	0.72021	18.7093	0.73723	13.6898	0.76587	19.1558		0.7655	27.2096	0.72023	25.094	0.73721	19.7827	0.76587	19.1558		0.76516	21.6894	0.72021	19.6906	0.73723	15.0392	0.76587	19.1558
0.76624	20.964	0.72064	18.7202	0.73767	13.695	0.76633	19.1671		0.76596	27.224	0.72066	25.108	0.73765	19.7942	0.76633	19.1671		0.76562	21.7024	0.72064	19.7026	0.73767	15.0459	0.76633	19.1671
0.7667	20.9763	0.72107	18.7311	0.73811	13.7012	0.76679	19.1784		0.76642	27.2384	0.72109	25.122	0.73809	19.8063	0.76679	19.1784		0.76607	21.7154	0.72107	19.715	0.73811	15.0531	0.76679	19.1784
0.76716	20.9881	0.7215	18.7419	0.73855	13.7087	0.76724	19.1898		0.76687	27.253	0.72152	25.1362	0.73853	19.8187	0.76724	19.1898		0.76653	21.7284	0.7215	19.7277	0.73855	15.0606	0.76724	19.1898
0.76761	20.9992	0.72192	18.7524	0.73899	13.7169	0.7677	19.2011		0.76733	27.2676	0.72195	25.1504	0.73897	19.8314	0.7677	19.2011		0.76699	21.7413	0.72193	19.7405	0.73899	15.0684	0.7677	19.2011
0.76807	21.0098	0.72235	18.7628	0.73943	13.7257	0.76816	19.2124		0.76779	27.2822	0.72238	25.1647	0.73941	19.8441	0.76816	19.2124		0.76744	21.7541	0.72236	19.7534	0.73943	15.0764	0.76816	19.2124
0.76853	21.0201	0.72278	18.7731	0.73987	13.735	0.76861	19.2238		0.76824	27.2967	0.72281	25.1789	0.73985	19.8568	0.76861	19.2238		0.7679	21.7667	0.72279	19.7664	0.73986	15.0846	0.76861	19.2238
0.76898	21.0301	0.72321	18.783	0.74031	13.7446	0.76907	19.2352		0.7687	27.3111	0.72324	25.1929	0.74029	19.8695	0.76907	19.2352		0.76836	21.779	0.72322	19.7795	0.7403	15.0927	0.76907	19.2352
0.76944	21.0402	0.72364	18.7926	0.74075	13.7544	0.76952	19.2465		0.76916	27.3253	0.72367	25.2068	0.74073	19.8819	0.76952	19.2465		0.76881	21.791	0.72365	19.7924	0.74074	15.1008	0.76952	19.2465
0.7699	21.0507	0.72407	18.8016	0.74119	13.7645	0.76998	19.2579		0.76961	27.3393	0.7241	25.2204	0.74117	19.894	0.76998	19.2579		0.76927	21.8028	0.72408	19.8051	0.74118	15.109	0.76998	19.2579
0.77035	21.0615	0.7245	18.8104	0.74163	13.7746	0.77044	19.2693		0.77007	27.3531	0.72453	25.2338	0.74161	19.9059	0.77044	19.2693		0.76972	21.8143	0.7245	19.8177	0.74162	15.1171	0.77044	19.2693
0.77081	21.0727	0.72493	18.8188	0.74207	13.7848	0.77089	19.2807		0.77053	27.3666	0.72496	25.2468	0.74205	19.9174	0.77089	19.2807		0.77018	21.8255	0.72493	19.8304	0.74206	15.1252	0.77089	19.2807
0.77127	21.0842	0.72536	18.8272	0.74251	13.7951	0.77135	19.292		0.77098	27.3797	0.72538	25.2595	0.74249	19.9286	0.77135	19.292		0.77064	21.8363	0.72536	19.8431	0.7425	15.1334	0.77135	19.292
0.77172	21.0959	0.72579	18.8355	0.74294	13.8056	0.77181	19.3035		0.77144	27.3926	0.72581	25.2717	0.74293	19.9396	0.77181	19.3035		0.77109	21.847	0.72579	19.8556	0.74294	15.1415	0.77181	19.3035
0.77218	21.1077	0.72622	18.8439	0.74338	13.8163	0.77226	19.3148		0.7719	27.4053	0.72624	25.2836	0.74337	19.9503	0.77226	19.3148		0.77155	21.8574	0.72622	19.8679	0.74338	15.1495	0.77226	19.3148
0.77264	21.1197	0.72665	18.8523	0.74382	13.8271	0.77272	19.3263		0.77235	27.4177	0.72667	25.295	0.74381	19.9608	0.77272	19.3263		0.77201	21.8676	0.72665	19.8801	0.74382	15.1574	0.77272	19.3263
0.77309	21.1317	0.72708	18.8607	0.74426	13.8381	0.77318	19.3377		0.77281	27.4298	0.7271	25.3061	0.74425	19.971	0.77318	19.3377		0.77246	21.8776	0.72708	19.892	0.74426	15.1652	0.77318	19.3377
0.77355	21.144	0.72751	18.8694	0.7447	13.8491	0.77363	19.3491		0.77327	27.4416	0.72753	25.317	0.74469	19.981	0.77363	19.3491		0.77292	21.8875	0.72751	19.9037	0.7447	15.1729	0.77363	19.3491
0.77401	21.1564	0.72793	18.8783	0.74514	13.8602	0.77409	19.3606		0.77372	27.4531	0.72796	25.3276	0.74513	19.991	0.77409	19.3606		0.77338	21.8974	0.72794	19.9153	0.74514	15.1804	0.77409	19.3606
0.77446	21.1689	0.72836	18.8874	0.74558	13.8709	0.77455	19.372		0.77418	27.4642	0.72839	25.3382	0.74557	20.001	0.77455	19.372		0.77383	21.9072	0.72837	19.9266	0.74558	15.1877	0.77455	19.372
0.77492	21.1814	0.72879	18.8965	0.74602	13.8813	0.775	19.3835		0.77464	27.475	0.72882	25.3487	0.74601	20.0112	0.775	19.3835		0.77429	21.9169	0.7288	19.9377	0.74602	15.1948	0.775	19.3835
0.77537	21.1936	0.72922	18.9052	0.74646	13.8915	0.77546	19.3949		0.77509	27.4856	0.72925	25.3592	0.74644	20.0215	0.77546	19.3949		0.77475	21.9267	0.72923	19.9487	0.74646	15.2017	0.77546	19.3949
0.77583	21.2057	0.72965	18.9137	0.7469	13.9014	0.77592	19.4064		0.77555	27.4961	0.72968	25.3699	0.74688	20.0318	0.77592	19.4064		0.7752	21.9366	0.72966	19.9595	0.7469	15.2084	0.77592	19.4064
0.77629	21.2176	0.73008	18.9218	0.74734	13.9111	0.77637	19.4178		0.776	27.5064	0.73011	25.3808	0.74732	20.0424	0.77637	19.4178		0.77566	21.9464	0.73008	19.9701	0.74734	15.2133	0.77637	19.4178
0.77674	21.2292	0.73051	18.9297	0.74778	13.9207	0.77683	19.4293		0.77646	27.5168	0.73054	25.392	0.74776	20.053	0.77683	19.4293		0.77612	21.9563	0.73051	19.9806	0.74778	15.2181	0.77683	19.4293
0.7772	21.2406	0.73094	18.9377	0.74822	13.9302	0.77728	19.4408		0.77692	27.5273	0.73097	25.4036	0.7482	20.0636	0.77728	19.4408		0.77657	21.9661	0.73094	19.9908	0.74822	15.2218	0.77728	19.4408
0.77766	21.2518	0.73137	18.9458	0.74866	13.9396	0.77774	19.4522		0.77737	27.5379	0.73139	25.4156	0.74864	20.0743	0.77774	19.4522		0.77703	21.9758	0.73137	20.0006	0.74866	15.2268	0.77774	19.4522
0.77811	21.2626	0.7318	18.9541	0.7491	13.9489	0.7782	19.4637		0.77783	27.5486	0.73182	25.4281	0.74908	20.0849	0.7782	19.4637		0.77749	21.9854	0.7318	20.0102	0.7491	15.2329	0.7782	19.4637
0.77857	21.273	0.73223	18.9626	0.74954	13.9578	0.77865	19.4752		0.77829	27.5594	0.73225	25.441	0.74952	20.0952	0.77865	19.4752		0.77794	21.9949	0.73223	20.0196	0.74954	15.2384	0.77865	19.4752
0.77903	21.2829	0.73266	18.9713	0.74998	13.9665	0.77911	19.4867		0.77874	27.5701	0.73268	25.4544	0.74996	20.1053	0.77911	19.4867		0.7784	22.0044	0.73266	20.029	0.74998	15.2432	0.77911	19.4867
0.77948	21.2924	0.73309	18.9805	0.75042	13.9749	0.77957	19.4981		0.7792	27.5805	0.73311	25.4683	0.7504	20.115	0.77957	19.4981		0.77885	22.014	0.73309	20.0384	0.75042	15.2486	0.77957	19.4981
0.77994	21.3006	0.73351	18.9903	0.75086	13.9831	0.78002	19.5096		0.77966	27.5905	0.73354	25.4826	0.75084	20.1242	0.78002	19.5096		0.77931	22.0239	0.73352	20.048	0.75086	15.2542	0.78002	19.5096
0.7804	21.3007	0.73394	19.0009	0.7513	13.9911	0.78048	19.5211		0.78011	27.6	0.73397	25.4975	0.75128	20.1329	0.78048	19.5211		0.77977	22.0341	0.73395	20.0578	0.75129	15.2599	0.78048	19.5211
0.78085	21.2967	0.73437	19.0131	0.75174	13.9991	0.78094	19.5326		0.78057	27.6089	0.7344	25.5128	0.75172	20.1412	0.78094	19.5326		0.78022	22.0448	0.73438	20.0679	0.75173	15.2659	0.78094	19.5326
0.78131	21.3011	0.7348	19.0264	0.75218	14.007	0.78139	19.544		0.78103	27.6173	0.73483	25.5282	0.75216	20.1492	0.78139	19.544		0.78068	22.0561	0.73481	20.0783	0.75217	15.272	0.78139	19.544
0.78177	21.3093	0.73523	19.0401	0.75262	14.0148	0.78185	19.5555		0.78148	27.6253	0.73526	25.5432	0.7526	20.1565	0.78185	19.5555		0.78114	22.068	0.73524	20.0889	0.75261	15.2781	0.78185	19.5555
0.78222	21.3166	0.73566	19.0539	0.75306	14.0226	0.78231	19.567		0.78194	27.633	0.73569	25.5576	0.75304	20.1632	0.78231	19.567		0.78159	22.0804	0.73567	20.099	0.75305	15.2843	0.78231	19.567
0.78268	21.3237	0.73609	19.0678	0.7535	14.0304	0.78276	19.5785		0.7824	27.6409	0.73612	25.571	0.75348	20.1696	0.78276	19.5785		0.78205	22.0933	0.73609	20.1081	0.75349	15.2903	0.78276	19.5785
0.78314	21.3308	0.73652	19.0813	0.75394	14.0382	0.78322	19.59		0.78285	27.6491	0.73655	25.5834	0.75392	20.1756	0.78322	19.59		0.78251	22.1066	0.73652	20.1155	0.75393	15.2959	0.78322	19.59
0.78359	21.3384	0.73695	19.0942	0.75437	14.0459	0.78368	19.6015		0.78331	27.6579	0.73697	25.5951	0.75436	20.1809	0.78368	19.6015		0.78296	22.1202	0.73695	20.1208	0.75437	15.3016	0.78368	19.6015
0.78405	21.3457	0.73738	19.1069	0.75481	14.0537	0.78413	19.613		0.78377	27.6673	0.7374	25.6062	0.7548	20.1857	0.78413	19.613		0.78342	22.1341	0.73738	20.1242	0.75481	15.3074	0.78413	19.613
0.7845	21.3528	0.73781	19.1193	0.75525	14.0614	0.78459	19.6244		0.78422	27.6775	0.73783	25.6172	0.75524	20.1901	0.78459	19.6244		0.78388	22.148	0.73781	20.1262	0.75525	15.3132	0.78459	19.6244
0.78496	21.3603	0.73824	19.1316	0.75569	14.0692	0.78505	19.6359		0.78468	27.6884	0.73826	25.6286	0.75568	20.1942	0.78505	19.6359		0.78433	22.1618	0.73824	20.1277	0.75569	15.319	0.78505	19.6359
0.78542	21.3683	0.73867	19.1438	0.75613	14.077	0.7855	19.6473		0.78514	27.7003	0.73869	25.6408	0.75612	20.1976	0.7855	19.6473		0.78479	22.1755	0.73867	20.1294	0.75613	15.3246	0.7855	19.6473
0.78587	21.377	0.73909	19.1558	0.75657	14.0848	0.78596	19.6587		0.78559	27.7129	0.73912	25.6542	0.75656	20.1999	0.78596	19.6587		0.78525	22.1891	0.7391	20.1318	0.75657	15.33	0.78596	19.6587
0.78633	21.3864	0.73952	19.1673	0.75701	14.0927	0.78641	19.6701		0.78605	27.7261	0.73955	25.6685	0.757	20.2015	0.78641	19.6701		0.7857	22.2024	0.73953	20.1351	0.75701	15.3352	0.78641	19.6701
0.78679	21.3966	0.73995	19.1783	0.75745	14.1007	0.78687	19.6816		0.78651	27.7399	0.73998	25.6834	0.75744	20.2034	0.78687	19.6816		0.78616	22.2156	0.73996	20.1392	0.75745	15.3404	0.78687	19.6816
0.78724	21.4078	0.74038	19.1889	0.75789	14.1088	0.78733	19.693		0.78696	27.7542	0.74041	25.6984	0.75787	20.2058	0.78733	19.693		0.78662	22.2284	0.74039	20.1442	0.75789	15.3457	0.78733	19.693
0.7877	21.42	0.74081	19.1992	0.75833	14.1169	0.78778	19.7044		0.78742	27.7688	0.74084	25.7134	0.75831	20.2085	0.78778	19.7044		0.78707	22.2411	0.74082	20.1505	0.75833	15.3508	0.78778	19.7044
0.78816	21.4329	0.74124	19.2095	0.75877	14.1251	0.78824	19.7157		0.78787	27.7839	0.74127	25.7284	0.75875	20.2111	0.78824	19.7157		0.78753	22.2536	0.74125	20.1578	0.75877	15.3557	0.78824	19.7157
0.78861	21.4461	0.74167	19.2201	0.75921	14.1334	0.7887	19.7271		0.78833	27.7994	0.7417	25.7432	0.75919	20.2137	0.7887	19.7271		0.78798	22.2658	0.74167	20.1661	0.75921	15.3603	0.7887	19.7271
0.78907	21.4588	0.7421	19.231	0.75965	14.1416	0.78915	19.7384		0.78879	27.8152	0.74213	25.758	0.75963	20.2164	0.78915	19.7384		0.78844	22.2779	0.7421	20.1751	0.75965	15.3646	0.78915	19.7384
0.78953	21.4708	0.74253	19.2425	0.76009	14.1498	0.78961	19.7498		0.78924	27.8313	0.74256	25.7727	0.76007	20.2195	0.78961	19.7498		0.7889	22.2896	0.74253	20.1845	0.76009	15.3688	0.78961	19.7498
0.78998	21.4822	0.74296	19.2544	0.76053	14.1581	0.79007	19.7611		0.7897	27.8477	0.74298	25.7874	0.76051	20.2229	0.79007	19.7611		0.78935	22.3011	0.74296	20.1944	0.76053	15.3729	0.79007	19.7611
0.79044	21.4931	0.74339	19.2664	0.76097	14.1663	0.79052	19.7725		0.79016	27.8642	0.74341	25.802	0.76095	20.2266	0.79052	19.7725		0.78981	22.3124	0.74339	20.2047	0.76097	15.3774	0.79052	19.7725
0.7909	21.5037	0.74382	19.2783	0.76141	14.1745	0.79098	19.7838		0.79061	27.8806	0.74384	25.8163	0.76139	20.2307	0.79098	19.7838		0.79027	22.3238	0.74382	20.2152	0.76141	15.3823	0.79098	19.7838
0.79135	21.5133	0.74425	19.2899	0.76185	14.1827	0.79144	19.7952		0.79107	27.8969	0.74427	25.8303	0.76183	20.2353	0.79144	19.7952		0.79072	22.3355	0.74425	20.2259	0.76185	15.3879	0.79144	19.7952
0.79181	21.521	0.74468	19.3014	0.76229	14.1907	0.79189	19.8065		0.79153	27.9129	0.7447	25.8441	0.76227	20.2406	0.79189	19.8065		0.79118	22.3475	0.74468	20.2364	0.76229	15.3944	0.79189	19.8065
0.79227	21.5262	0.7451	19.313	0.76273	14.1985	0.79235	19.8178		0.79198	27.9285	0.74513	25.8576	0.76271	20.2465	0.79235	19.8178		0.79164	22.36	0.74511	20.2468	0.76273	15.402	0.79235	19.8178
0.79272	21.5292	0.74553	19.3249	0.76317	14.2063	0.79281	19.8291		0.79244	27.9437	0.74556	25.8711	0.76315	20.2526	0.79281	19.8291		0.79209	22.373	0.74554	20.2569	0.76316	15.4105	0.79281	19.8291
0.79318	21.5314	0.74596	19.3367	0.76361	14.2138	0.79326	19.8404		0.7929	27.9584	0.74599	25.8848	0.76359	20.2584	0.79326	19.8404		0.79255	22.3864	0.74597	20.2669	0.7636	15.4199	0.79326	19.8404
0.79363	21.5342	0.74639	19.3484	0.76405	14.2213	0.79372	19.8517		0.79335	27.9727	0.74642	25.8987	0.76403	20.2636	0.79372	19.8517		0.79301	22.4001	0.7464	20.2765	0.76404	15.4299	0.79372	19.8517
0.79409	21.5389	0.74682	19.3599	0.76449	14.2287	0.79417	19.863		0.79381	27.9857	0.74685	25.9128	0.76447	20.2674	0.79417	19.863		0.79346	22.414	0.74683	20.2856	0.76448	15.4405	0.79417	19.863
0.79455	21.5451	0.74725	19.3711	0.76493	14.236	0.79463	19.8743		0.79427	27.9968	0.74728	25.9271	0.76491	20.2701	0.79463	19.8743		0.79392	22.4279	0.74725	20.2944	0.76492	15.4515	0.79463	19.8743
0.795	21.5519	0.74768	19.3821	0.76537	14.2433	0.79509	19.8856		0.79472	28.0074	0.74771	25.9417	0.76535	20.272	0.79509	19.8856		0.79438	22.4419	0.74768	20.3032	0.76536	15.463	0.79509	19.8856
0.79546	21.5588	0.74811	19.3928	0.76581	14.2504	0.79554	19.8969		0.79518	28.0181	0.74814	25.9566	0.76579	20.274	0.79554	19.8969		0.79483	22.4559	0.74811	20.3119	0.7658	15.4748	0.79554	19.8969
0.79592	21.5657	0.74854	19.4032	0.76624	14.2575	0.796	19.9081		0.79564	28.0296	0.74857	25.9718	0.76623	20.2767	0.796	19.9081		0.79529	22.4699	0.74854	20.3205	0.76624	15.4868	0.796	19.9081
0.79637	21.5723	0.74897	19.4132	0.76668	14.2645	0.79646	19.9194		0.79609	28.0416	0.74899	25.9872	0.76667	20.2805	0.79646	19.9194		0.79575	22.4837	0.74897	20.329	0.76668	15.4988	0.79646	19.9194
0.79683	21.5788	0.7494	19.4227	0.76712	14.2713	0.79691	19.9307		0.79655	28.0536	0.74942	26.0028	0.76711	20.2853	0.79691	19.9307		0.7962	22.4974	0.7494	20.3372	0.76712	15.511	0.79691	19.9307
0.79729	21.585	0.74983	19.432	0.76756	14.2782	0.79737	19.942		0.79701	28.0656	0.74985	26.0185	0.76755	20.2912	0.79737	19.942		0.79666	22.5109	0.74983	20.3451	0.76756	15.5231	0.79737	19.942
0.79774	21.5909	0.75026	19.4409	0.768	14.2284	0.79783	19.9533		0.79746	28.0781	0.75028	26.0341	0.76799	20.2979	0.79783	19.9533		0.79711	22.5243	0.75026	20.3528	0.768	15.535	0.79783	19.9533
0.7982	21.5967	0.75068	19.4495	0.76844	14.2591	0.79828	19.9645		0.79792	28.091	0.75071	26.0497	0.76843	20.305	0.79828	19.9645		0.79757	22.5376	0.75069	20.36	0.76844	15.5467	0.79828	19.9645
0.79866	21.6025	0.75111	19.4579	0.76888	14.2476	0.79874	19.9758		0.79838	28.1044	0.75114	26.0652	0.76887	20.3125	0.79874	19.9758		0.79803	22.5507	0.75112	20.367	0.76888	15.5581	0.79874	19.9758
0.79911	21.6087	0.75154	19.4662	0.76932	14.2529	0.7992	19.9871		0.79883	28.1182	0.75157	26.0804	0.76931	20.3206	0.7992	19.9871		0.79848	22.5637	0.75155	20.374	0.76932	15.5693	0.7992	19.9871
0.79957	21.6162	0.75197	19.4745	0.76976	14.2693	0.79965	19.9983		0.79929	28.1328	0.752	26.0954	0.76974	20.3293	0.79965	19.9983		0.79894	22.5765	0.75198	20.3808	0.76976	15.5801	0.79965	19.9983
0.80003	21.6253	0.7524	19.4828	0.7702	14.2776	0.80011	20.0096		0.79974	28.1478	0.75243	26.1102	0.77018	20.3387	0.80011	20.0096		0.7994	22.589	0.75241	20.3869	0.7702	15.5906	0.80011	20.0096
0.80048	21.6356	0.75283	19.4914	0.77064	14.28	0.80057	20.0209		0.8002	28.1632	0.75286	26.1246	0.77062	20.3487	0.80057	20.0209		0.79985	22.6013	0.75284	20.3919	0.77064	15.6008	0.80057	20.0209
0.80094	21.6464	0.75326	19.5003	0.77108	14.288	0.80102	20.0322		0.80066	28.179	0.75329	26.1387	0.77106	20.3591	0.80102	20.0322		0.80031	22.6132	0.75326	20.3953	0.77108	15.6105	0.80102	20.0322
0.8014	21.6573	0.75369	19.5096	0.77152	14.2976	0.80148	20.0435		0.80111	28.1951	0.75372	26.1526	0.7715	20.3698	0.80148	20.0435		0.80077	22.6247	0.75369	20.3963	0.77152	15.6196	0.80148	20.0435
0.80185	21.6683	0.75412	19.5194	0.77196	14.3046	0.80194	20.0548		0.80157	28.2116	0.75415	26.1662	0.77194	20.3806	0.80194	20.0548		0.80122	22.6359	0.75412	20.395	0.77196	15.6282	0.80194	20.0548
0.80231	21.6795	0.75455	19.5297	0.7724	14.3124	0.80239	20.0661		0.80203	28.2283	0.75458	26.1794	0.77238	20.3915	0.80239	20.0661		0.80168	22.6467	0.75455	20.3925	0.7724	15.6363	0.80239	20.0661
0.80276	21.6913	0.75498	19.5402	0.77284	14.3209	0.80285	20.0774		0.80248	28.2452	0.755	26.1924	0.77282	20.4024	0.80285	20.0774		0.80214	22.657	0.75498	20.3903	0.77284	15.6438	0.80285	20.0774
0.80322	21.7033	0.75541	19.551	0.77328	14.3285	0.8033	20.0887		0.80294	28.2623	0.75543	26.2049	0.77326	20.4133	0.8033	20.0887		0.80259	22.6669	0.75541	20.3896	0.77328	15.6507	0.8033	20.0887
0.80368	21.7153	0.75584	19.5619	0.77372	14.336	0.80376	20.1		0.8034	28.2796	0.75586	26.2171	0.7737	20.4242	0.80376	20.1		0.80305	22.6764	0.75584	20.3911	0.77372	15.6569	0.80376	20.1
0.80413	21.7268	0.75627	19.5728	0.77416	14.3442	0.80422	20.1113		0.80385	28.2969	0.75629	26.2289	0.77414	20.4352	0.80422	20.1113		0.80351	22.6855	0.75627	20.3949	0.77416	15.6627	0.80422	20.1113
0.80459	21.7376	0.75669	19.5838	0.7746	14.3515	0.80467	20.1227		0.80431	28.3143	0.75672	26.2402	0.77458	20.4461	0.80467	20.1227		0.80396	22.6944	0.7567	20.4009	0.77459	15.6679	0.80467	20.1227
0.80505	21.7477	0.75712	19.5945	0.77504	14.3582	0.80513	20.134		0.80477	28.3316	0.75715	26.251	0.77502	20.457	0.80513	20.134		0.80442	22.7034	0.75713	20.4091	0.77503	15.6728	0.80513	20.134
0.8055	21.757	0.75755	19.6049	0.77548	14.3648	0.80559	20.1453		0.80522	28.3489	0.75758	26.2614	0.77546	20.4679	0.80559	20.1453		0.80488	22.7126	0.75756	20.4187	0.77547	15.6773	0.80559	20.1453
0.80596	21.7658	0.75798	19.6148	0.77592	14.3709	0.80604	20.1566		0.80568	28.366	0.75801	26.2712	0.7759	20.4787	0.80604	20.1566		0.80533	22.7222	0.75799	20.4295	0.77591	15.6817	0.80604	20.1566
0.80642	21.7744	0.75841	19.624	0.77636	14.3758	0.8065	20.1679		0.80614	28.3811	0.75844	26.2806	0.77634	20.4894	0.8065	20.1679		0.80579	22.7323	0.75842	20.4412	0.77635	15.6859	0.8065	20.1679
0.80687	21.7827	0.75884	19.6325	0.7768	14.3803	0.80696	20.1792		0.80659	28.3954	0.75887	26.2896	0.77678	20.5	0.80696	20.1792		0.80625	22.7427	0.75884	20.4537	0.77679	15.69	0.80696	20.1792
0.80733	21.7909	0.75927	19.6404	0.77724	14.3849	0.80741	20.1906		0.80705	28.4125	0.7593	26.2977	0.77722	20.5105	0.80741	20.1906		0.8067	22.7534	0.75927	20.4668	0.77723	15.6938	0.80741	20.1906
0.80779	21.7994	0.7597	19.6481	0.77768	14.3897	0.80787	20.2019		0.80751	28.4296	0.75973	26.3044	0.77766	20.5211	0.80787	20.2019		0.80716	22.7645	0.7597	20.4801	0.77767	15.6973	0.80787	20.2019
0.80824	21.8086	0.76013	19.6559	0.77811	14.3946	0.80833	20.2133		0.80796	28.4461	0.76016	26.3106	0.7781	20.5317	0.80833	20.2133		0.80761	22.7758	0.76013	20.4932	0.77811	15.7004	0.80833	20.2133
0.8087	21.8188	0.76056	19.664	0.77855	14.3998	0.80878	20.2246		0.80842	28.4618	0.76059	26.3183	0.77854	20.5424	0.80878	20.2246		0.80807	22.7875	0.76056	20.5061	0.77855	15.7034	0.80878	20.2246
0.80916	21.8304	0.76099	19.6723	0.77899	14.4053	0.80924	20.236		0.80888	28.4773	0.76101	26.3266	0.77898	20.5528	0.80924	20.236		0.80853	22.7993	0.76099	20.5189	0.77899	15.7066	0.80924	20.236
0.80961	21.8429	0.76142	19.6807	0.77943	14.4113	0.8097	20.2473		0.80933	28.4926	0.76144	26.3349	0.77942	20.5621	0.8097	20.2473		0.80898	22.8113	0.76142	20.5316	0.77943	15.7101	0.8097	20.2473
0.81007	21.8565	0.76185	19.6892	0.77987	14.4179	0.81015	20.2587		0.80979	28.5078	0.76187	26.344	0.77986	20.5698	0.81015	20.2587		0.80944	22.8233	0.76185	20.5441	0.77987	15.7139	0.81015	20.2587
0.81052	21.871	0.76227	19.6976	0.78031	14.425	0.81061	20.2701		0.81025	28.5229	0.7623	26.3536	0.7803	20.5777	0.81061	20.2701		0.8099	22.8353	0.76228	20.5565	0.78031	15.718	0.81061	20.2701
0.81098	21.886	0.7627	19.7054	0.78075	14.4323	0.81106	20.2815		0.8107	28.538	0.76273	26.3633	0.78074	20.5875	0.81106	20.2815		0.81035	22.8472	0.76271	20.5684	0.78075	15.7225	0.81106	20.2815
0.81144	21.9013	0.76313	19.7123	0.78119	14.4401	0.81152	20.2929		0.81116	28.5533	0.76316	26.3732	0.78117	20.5981	0.81152	20.2929		0.81081	22.8589	0.76314	20.5799	0.78119	15.7275	0.81152	20.2929
0.81189	21.9165	0.76356	19.7185	0.78163	14.4481	0.81198	20.3042		0.81161	28.5685	0.76359	26.3834	0.78161	20.6086	0.81198	20.3042		0.81127	22.8706	0.76357	20.5908	0.78163	15.7333	0.81198	20.3042
0.81235	21.9316	0.76399	19.7255	0.78207	14.4563	0.81243	20.3156		0.81207	28.5837	0.76402	26.394	0.78205	20.6191	0.81243	20.3156		0.81172	22.8822	0.764	20.601	0.78207	15.74	0.81243	20.3156
0.81281	21.9465	0.76442	19.734	0.78251	14.4646	0.81289	20.327		0.81253	28.5986	0.76445	26.4047	0.78249	20.629	0.81289	20.327		0.81218	22.8938	0.76443	20.6103	0.78251	15.7471	0.81289	20.327
0.81326	21.9608	0.76485	19.7433	0.78295	14.4729	0.81335	20.3384		0.81298	28.6132	0.76488	26.4158	0.78293	20.6384	0.81335	20.3384		0.81264	22.9056	0.76485	20.6189	0.78295	15.7544	0.81335	20.3384
0.81372	21.9741	0.76528	19.753	0.78339	14.4813	0.8138	20.3498		0.81344	28.6277	0.76531	26.4272	0.78337	20.6473	0.8138	20.3498		0.81309	22.918	0.76528	20.6269	0.78339	15.7619	0.8138	20.3498
0.81418	21.9863	0.76571	19.7626	0.78383	14.4898	0.81426	20.3612		0.8139	28.6422	0.76574	26.4387	0.78381	20.6557	0.81426	20.3612		0.81355	22.931	0.76571	20.6346	0.78383	15.77	0.81426	20.3612
0.81463	21.9972	0.76614	19.7722	0.78427	14.4982	0.81472	20.3726		0.81435	28.6565	0.76617	26.4504	0.78425	20.6639	0.81472	20.3726		0.81401	22.9447	0.76614	20.6422	0.78427	15.7788	0.81472	20.3726
0.81509	22.0067	0.76657	19.782	0.78471	14.5066	0.81517	20.384		0.81481	28.6707	0.76659	26.4622	0.78469	20.6717	0.81517	20.384		0.81446	22.9584	0.76657	20.6499	0.78471	15.7881	0.81517	20.384
0.81555	22.0152	0.767	19.7922	0.78515	14.5149	0.81563	20.3954		0.81527	28.6849	0.76702	26.4741	0.78513	20.6784	0.81563	20.3954		0.81492	22.9705	0.767	20.6578	0.78515	15.7974	0.81563	20.3954
0.816	22.0237	0.76743	19.8029	0.78559	14.5231	0.81609	20.4068		0.81572	28.6991	0.76745	26.486	0.78557	20.6862	0.81609	20.4068		0.81538	22.9841	0.76743	20.6657	0.78559	15.8065	0.81609	20.4068
0.81646	22.0334	0.76785	19.8139	0.78603	14.5312	0.81654	20.4182		0.81618	28.7132	0.76788	26.4979	0.78601	20.6938	0.81654	20.4182		0.81583	23.0004	0.76786	20.6736	0.78603	15.8154	0.81654	20.4182
0.81692	22.0446	0.76828	19.8253	0.78647	14.5393	0.817	20.4296		0.81664	28.7272	0.76831	26.5097	0.78645	20.668	0.817	20.4296		0.81629	23.0168	0.76829	20.6818	0.78646	15.824	0.817	20.4296
0.81737	22.0568	0.76871	19.8368	0.78691	14.5473	0.81746	20.441		0.81709	28.7407	0.76874	26.5215	0.78689	20.6771	0.81746	20.441		0.81674	23.0325	0.76872	20.6902	0.7869	15.8326	0.81746	20.441
0.81783	22.0693	0.76914	19.8485	0.78735	14.5551	0.81791	20.4523		0.81755	28.7532	0.76917	26.5332	0.78733	20.6706	0.81791	20.4523		0.8172	23.0478	0.76915	20.699	0.78734	15.8411	0.81791	20.4523
0.81829	22.0817	0.76957	19.8603	0.78779	14.5623	0.81837	20.4637		0.81801	28.7649	0.7696	26.5449	0.78777	20.6759	0.81837	20.4637		0.81766	23.063	0.76958	20.7082	0.78778	15.8495	0.81837	20.4637
0.81874	22.0938	0.77	19.8722	0.78823	14.5679	0.81883	20.4751		0.81846	28.7761	0.77003	26.5566	0.78821	20.6857	0.81883	20.4751		0.81811	23.0779	0.77001	20.7177	0.78822	15.8579	0.81883	20.4751
0.8192	22.1054	0.77043	19.884	0.78867	14.5743	0.81928	20.4865		0.81892	28.7873	0.77046	26.5682	0.78865	20.6911	0.81928	20.4865		0.81857	23.0927	0.77043	20.7275	0.78866	15.8663	0.81928	20.4865
0.81965	22.1166	0.77086	19.8957	0.78911	14.5828	0.81974	20.4978		0.81938	28.7987	0.77089	26.5797	0.78909	20.6975	0.81974	20.4978		0.81903	23.1074	0.77086	20.7376	0.7891	15.8745	0.81974	20.4978
0.82011	22.1276	0.77129	19.9073	0.78955	14.5901	0.82019	20.5092		0.81983	28.8105	0.77132	26.591	0.78953	20.7038	0.82019	20.5092		0.81948	23.122	0.77129	20.7481	0.78954	15.8825	0.82019	20.5092
0.82057	22.1382	0.77172	19.9187	0.78998	14.5975	0.82065	20.5206		0.82029	28.8226	0.77175	26.6026	0.78997	20.7099	0.82065	20.5206		0.81994	23.1365	0.77172	20.759	0.78998	15.8904	0.82065	20.5206
0.82102	22.1473	0.77215	19.9299	0.79042	14.6048	0.82111	20.5319		0.82075	28.835	0.77218	26.6146	0.79041	20.716	0.82111	20.5319		0.8204	23.1507	0.77215	20.7701	0.79042	15.8982	0.82111	20.5319
0.82148	22.1572	0.77258	19.941	0.79086	14.6128	0.82156	20.5433		0.8212	28.8476	0.7726	26.6266	0.79085	20.7237	0.82156	20.5433		0.82085	23.1647	0.77258	20.7814	0.79086	15.9058	0.82156	20.5433
0.82194	22.1691	0.77301	19.952	0.7913	14.621	0.82202	20.5546		0.82166	28.8605	0.77303	26.6386	0.79129	20.7313	0.82202	20.5546		0.82131	23.1783	0.77301	20.7929	0.7913	15.9134	0.82202	20.5546
0.82239	22.1802	0.77344	19.9629	0.79174	14.6288	0.82248	20.566		0.82212	28.8737	0.77346	26.6511	0.79173	20.7395	0.82248	20.566		0.82177	23.1916	0.77344	20.8043	0.79174	15.9208	0.82248	20.566
0.82285	22.1898	0.77386	19.9736	0.79218	14.6365	0.82293	20.5773		0.82257	28.8874	0.77389	26.6637	0.79217	20.7483	0.82293	20.5773		0.82222	23.2047	0.77387	20.816	0.79218	15.9282	0.82293	20.5773
0.82331	22.1979	0.77429	19.9842	0.79262	14.6441	0.82339	20.5886		0.82303	28.9015	0.77432	26.6767	0.7926	20.7576	0.82339	20.5886		0.82268	23.2175	0.7743	20.8281	0.79262	15.9356	0.82339	20.5886
0.82376	22.205	0.77472	19.9948	0.79306	14.6516	0.82385	20.5999		0.82348	28.916	0.77475	26.6898	0.79304	20.7671	0.82385	20.5999		0.82314	23.2302	0.77473	20.8401	0.79306	15.943	0.82385	20.5999
0.82422	22.2113	0.77515	20.0053	0.7935	14.6591	0.8243	20.6112		0.82394	28.9309	0.77518	26.7034	0.79348	20.7772	0.8243	20.6112		0.82359	23.2428	0.77516	20.8518	0.7935	15.9504	0.8243	20.6112
0.82468	22.2172	0.77558	20.0158	0.79394	14.6667	0.82476	20.6226		0.8244	28.9461	0.77561	26.7173	0.79392	20.7875	0.82476	20.6226		0.82405	23.2551	0.77559	20.8632	0.79394	15.9579	0.82476	20.6226
0.82513	22.2226	0.77601	20.0263	0.79438	14.6743	0.82522	20.6339		0.82485	28.9615	0.77604	26.7316	0.79436	20.7982	0.82522	20.6339		0.82451	23.2673	0.77602	20.874	0.79438	15.9653	0.82522	20.6339
0.82559	22.2275	0.77644	20.0368	0.79482	14.6819	0.82567	20.6452		0.82531	28.9771	0.77647	26.7464	0.7948	20.8093	0.82567	20.6452		0.82496	23.2792	0.77644	20.8842	0.79482	15.9725	0.82567	20.6452
0.82605	22.2321	0.77687	20.0474	0.79526	14.6896	0.82613	20.6565		0.82577	28.9928	0.7769	26.7617	0.79524	20.8206	0.82613	20.6565		0.82542	23.2908	0.77687	20.8939	0.79526	15.9796	0.82613	20.6565
0.8265	22.2365	0.7773	20.0579	0.7957	14.6973	0.82659	20.6678		0.82622	29.0085	0.77733	26.7773	0.79568	20.8321	0.82659	20.6678		0.82587	23.3022	0.7773	20.9032	0.7957	15.9866	0.82659	20.6678
0.82696	22.2408	0.77773	20.0685	0.79614	14.7049	0.82704	20.6791		0.82668	29.0244	0.77776	26.7932	0.79612	20.8438	0.82704	20.6791		0.82633	23.3135	0.77773	20.9121	0.79614	15.9935	0.82704	20.6791
0.82742	22.2452	0.77816	20.0792	0.79658	14.7124	0.8275	20.6904		0.82714	29.0404	0.77819	26.8092	0.79656	20.8555	0.8275	20.6904		0.82679	23.3246	0.77816	20.9207	0.79658	16.0004	0.8275	20.6904
0.82787	22.2498	0.77859	20.09	0.79702	14.7198	0.82795	20.7017		0.82759	29.0563	0.77861	26.8254	0.797	20.8672	0.82795	20.7017		0.82724	23.3355	0.77859	20.929	0.79702	16.0072	0.82795	20.7017
0.82833	22.2548	0.77902	20.1008	0.79746	14.7273	0.82841	20.713		0.82805	29.0721	0.77904	26.8416	0.79744	20.8788	0.82841	20.713		0.8277	23.3463	0.77902	20.9371	0.79746	16.0141	0.82841	20.713
0.82879	22.2603	0.77944	20.1117	0.7979	14.7348	0.82887	20.7244		0.82851	29.088	0.77947	26.8577	0.79788	20.8903	0.82887	20.7244		0.82816	23.3567	0.77945	20.945	0.7979	16.0209	0.82887	20.7244
0.82924	22.2665	0.77987	20.1226	0.79834	14.7423	0.82932	20.7357		0.82896	29.1037	0.7799	26.8736	0.79832	20.9016	0.82932	20.7357		0.82861	23.3668	0.77988	20.9528	0.79833	16.0277	0.82932	20.7357
0.8297	22.2733	0.7803	20.1335	0.79878	14.7501	0.82978	20.747		0.82942	29.1193	0.78033	26.8892	0.79876	20.9127	0.82978	20.747		0.82907	23.3765	0.78031	20.9606	0.79877	16.0344	0.82978	20.747
0.83015	22.281	0.78073	20.1445	0.79922	14.758	0.83024	20.7583		0.82988	29.1347	0.78076	26.9044	0.7992	20.9236	0.83024	20.7583		0.82953	23.3862	0.78074	20.9684	0.79921	16.0412	0.83024	20.7583
0.83061	22.2897	0.78116	20.1553	0.79966	14.7661	0.83069	20.7696		0.83033	29.1497	0.78119	26.9192	0.79964	20.9342	0.83069	20.7696		0.82998	23.396	0.78117	20.9765	0.79965	16.0481	0.83069	20.7696
0.83107	22.2997	0.78159	20.1658	0.8001	14.7744	0.83115	20.781		0.83079	29.1644	0.78162	26.9336	0.80008	20.9446	0.83115	20.781		0.83044	23.4062	0.7816	20.9849	0.80009	16.0552	0.83115	20.781
0.83152	22.3112	0.78202	20.176	0.80054	14.7828	0.83161	20.7923		0.83125	29.1787	0.78205	26.9477	0.80052	20.9548	0.83161	20.7923		0.8309	23.4163	0.78202	20.9936	0.80053	16.0622	0.83161	20.7923
0.83198	22.3239	0.78245	20.1857	0.80098	14.7913	0.83206	20.8037		0.8317	29.1925	0.78248	26.9617	0.80096	20.9647	0.83206	20.8037		0.83135	23.4265	0.78245	21.0029	0.80097	16.0693	0.83206	20.8037
0.83244	22.3374	0.78288	20.1952	0.80142	14.8	0.83252	20.815		0.83216	29.2053	0.78291	26.9758	0.8014	20.9744	0.83252	20.815		0.83181	23.4367	0.78288	21.0126	0.80141	16.0763	0.83252	20.815
0.83289	22.3512	0.78331	20.2049	0.80185	14.809	0.83298	20.8264		0.83262	29.2159	0.78334	26.9902	0.80184	20.9839	0.83298	20.8264		0.83227	23.4472	0.78331	21.0227	0.80185	16.0833	0.83298	20.8264
0.83335	22.3654	0.78374	20.2151	0.80229	14.8184	0.83343	20.8377		0.83307	29.225	0.78377	27.0052	0.80228	20.9933	0.83343	20.8377		0.83272	23.4581	0.78374	21.0332	0.80229	16.0904	0.83343	20.8377
0.83381	22.3796	0.78417	20.226	0.80273	14.828	0.83389	20.8491		0.83353	29.2341	0.7842	27.0206	0.80272	21.0023	0.83389	20.8491		0.83318	23.4696	0.78417	21.044	0.80273	16.0974	0.83389	20.8491
0.83426	22.3937	0.7846	20.2376	0.80317	14.8375	0.83435	20.8605		0.83399	29.2443	0.78462	27.0365	0.80316	21.011	0.83435	20.8605		0.83364	23.4814	0.7846	21.0549	0.80317	16.1043	0.83435	20.8605
0.83472	22.4074	0.78502	20.2498	0.80361	14.8466	0.8348	20.8719		0.83444	29.2545	0.78505	27.0529	0.8036	21.0193	0.8348	20.8719		0.83409	23.4936	0.78503	21.0658	0.80361	16.111	0.8348	20.8719
0.83518	22.4208	0.78545	20.2622	0.80405	14.8553	0.83526	20.8833		0.8349	29.264	0.78548	27.0696	0.80404	21.0273	0.83526	20.8833		0.83455	23.5059	0.78546	21.0768	0.80405	16.1177	0.83526	20.8833
0.83563	22.4337	0.78588	20.2748	0.80449	14.8635	0.83572	20.8947		0.83536	29.2731	0.78591	27.0865	0.80447	21.0349	0.83572	20.8947		0.83501	23.5185	0.78589	21.0878	0.80449	16.1243	0.83572	20.8947
0.83609	22.4461	0.78631	20.2873	0.80493	14.8715	0.83617	20.9061		0.83581	29.2826	0.78634	27.1036	0.80491	21.0423	0.83617	20.9061		0.83546	23.5311	0.78632	21.0986	0.80493	16.131	0.83617	20.9061
0.83655	22.4579	0.78674	20.2997	0.80537	14.8795	0.83663	20.9175		0.83627	29.2921	0.78677	27.1207	0.80535	21.0494	0.83663	20.9175		0.83592	23.5437	0.78675	21.1094	0.80537	16.1379	0.83663	20.9175
0.837	22.4688	0.78717	20.3118	0.80581	14.8878	0.83708	20.9289		0.83672	29.3023	0.7872	27.1378	0.80579	21.0561	0.83708	20.9289		0.83637	23.5565	0.78718	21.12	0.80581	16.145	0.83708	20.9289
0.83746	22.479	0.7876	20.3235	0.80625	14.8963	0.83754	20.9403		0.83718	29.3129	0.78763	27.1548	0.80623	21.0626	0.83754	20.9403		0.83683	23.5694	0.78761	21.1305	0.80625	16.1524	0.83754	20.9403
0.83792	22.4888	0.78803	20.3349	0.80669	14.9048	0.838	20.9552		0.83764	29.324	0.78806	27.1717	0.80667	21.069	0.838	20.9552		0.83729	23.5824	0.78803	21.1408	0.80669	16.16	0.838	20.9552
0.83837	22.4986	0.78846	20.3459	0.80713	14.9133	0.83845	20.9659		0.83809	29.3359	0.78849	27.1884	0.80711	21.0753	0.83845	20.9659		0.83774	23.5954	0.78846	21.1509	0.80713	16.168	0.83845	20.9659
0.83883	22.5085	0.78889	20.3569	0.80757	14.9217	0.83891	20.9766		0.83855	29.3483	0.78892	27.2049	0.80755	21.0817	0.83891	20.9766		0.8382	23.6084	0.78889	21.1609	0.80757	16.1762	0.83891	20.9766
0.83928	22.5186	0.78932	20.3678	0.80801	14.93	0.83937	20.9876		0.83901	29.3614	0.78935	27.2211	0.80799	21.0884	0.83937	20.9876		0.83866	23.6212	0.78932	21.1707	0.80801	16.1846	0.83937	20.9876
0.83974	22.5288	0.78975	20.3786	0.80845	14.9381	0.83982	20.9983		0.83946	29.3749	0.78978	27.237	0.80843	21.0953	0.83982	20.9983		0.83911	23.6339	0.78975	21.1804	0.80845	16.1932	0.83982	20.9983
0.8402	22.5394	0.79018	20.3893	0.80889	14.946	0.84028	21.009		0.83992	29.3888	0.79021	27.2526	0.80887	21.1026	0.84028	21.009		0.83957	23.6464	0.79018	21.1899	0.80889	16.2018	0.84028	21.009
0.84065	22.5499	0.79061	20.3999	0.80933	14.9537	0.84074	21.0199		0.84038	29.4028	0.79063	27.2678	0.80931	21.1101	0.84074	21.0199		0.84003	23.6587	0.79061	21.1993	0.80933	16.2105	0.84074	21.0199
0.84111	22.5603	0.79103	20.4103	0.80977	14.9614	0.84119	21.031		0.84083	29.417	0.79106	27.2828	0.80975	21.1179	0.84119	21.031		0.84048	23.6706	0.79104	21.2084	0.80977	16.2191	0.84119	21.031
0.84157	22.5708	0.79146	20.4207	0.81021	14.9693	0.84165	21.0423		0.84129	29.431	0.79149	27.2975	0.81019	21.1261	0.84165	21.0423		0.84094	23.6823	0.79147	21.2174	0.8102	16.2278	0.84165	21.0423
0.84202	22.5812	0.79189	20.431	0.81065	14.9772	0.84211	21.0537		0.84175	29.445	0.79192	27.3119	0.81063	21.1346	0.84211	21.0537		0.8414	23.6937	0.7919	21.2262	0.81064	16.2365	0.84211	21.0537
0.84248	22.5918	0.79232	20.4413	0.81109	14.9855	0.84256	21.0651		0.8422	29.4588	0.79235	27.3262	0.81107	21.1434	0.84256	21.0651		0.84185	23.7049	0.79233	21.2348	0.81108	16.245	0.84256	21.0651
0.84294	22.6024	0.79275	20.4519	0.81153	14.994	0.84302	21.0766		0.84266	29.4722	0.79278	27.3402	0.81151	21.1523	0.84302	21.0766		0.84231	23.7159	0.79276	21.2433	0.81152	16.2535	0.84302	21.0766
0.84339	22.6129	0.79318	20.4628	0.81197	15.0026	0.84348	21.0883		0.84312	29.4852	0.79321	27.354	0.81195	21.1615	0.84348	21.0883		0.84277	23.7269	0.79319	21.2518	0.81196	16.262	0.84348	21.0883
0.84385	22.6233	0.79361	20.474	0.81241	15.0112	0.84393	21.0999		0.84357	29.4976	0.79364	27.3676	0.81239	21.1707	0.84393	21.0999		0.84322	23.7379	0.79361	21.2602	0.8124	16.2704	0.84393	21.0999
0.84431	22.6329	0.79404	20.4857	0.81285	15.0198	0.84439	21.1115		0.84403	29.5095	0.79407	27.3808	0.81283	21.1801	0.84439	21.1115		0.84368	23.7491	0.79404	21.2688	0.81284	16.2787	0.84439	21.1115
0.84476	22.6412	0.79447	20.4975	0.81329	15.0282	0.84485	21.1229		0.84449	29.5209	0.7945	27.3939	0.81327	21.1894	0.84485	21.1229		0.84414	23.7606	0.79447	21.2775	0.81328	16.2868	0.84485	21.1229
0.84522	22.6478	0.7949	20.5094	0.81373	15.0367	0.8453	21.1343		0.84494	29.5319	0.79493	27.4065	0.81371	21.198	0.8453	21.1343		0.84459	23.7723	0.7949	21.2863	0.81372	16.2947	0.8453	21.1343
0.84568	22.6527	0.79533	20.5215	0.81416	15.0453	0.84576	21.1457		0.8454	29.5426	0.79536	27.4189	0.81415	21.2068	0.84576	21.1457		0.84505	23.7844	0.79533	21.2954	0.81416	16.3025	0.84576	21.1457
0.84613	22.6562	0.79576	20.5338	0.8146	15.054	0.84621	21.157		0.84586	29.5531	0.79579	27.431	0.81459	21.2164	0.84621	21.157		0.8455	23.7968	0.79576	21.3049	0.8146	16.3099	0.84621	21.157
0.84659	22.6594	0.79619	20.5466	0.81504	15.0627	0.84667	21.1684		0.84631	29.5635	0.79622	27.4429	0.81503	21.2265	0.84667	21.1684		0.84596	23.8094	0.79619	21.3147	0.81504	16.3171	0.84667	21.1684
0.84705	22.6637	0.79661	20.5597	0.81548	15.0715	0.84713	21.1797		0.84677	29.5739	0.79664	27.4545	0.81547	21.2366	0.84713	21.1797		0.84642	23.8223	0.79662	21.3248	0.81548	16.3241	0.84713	21.1797
0.8475	22.6695	0.79704	20.5727	0.81592	15.0803	0.84758	21.1911		0.84723	29.5844	0.79707	27.4662	0.81591	21.2464	0.84758	21.1911		0.84687	23.8354	0.79705	21.3353	0.81592	16.3306	0.84758	21.1911
0.84796	22.6767	0.79747	20.5856	0.81636	15.089	0.84804	21.2024		0.84768	29.595	0.7975	27.4779	0.81634	21.2561	0.84804	21.2024		0.84733	23.8486	0.79748	21.3462	0.81636	16.3369	0.84804	21.2024
0.84841	22.6848	0.7979	20.5981	0.8168	15.0977	0.8485	21.2139		0.84814	29.6058	0.79793	27.4898	0.81678	21.2657	0.8485	21.2139		0.84779	23.8619	0.79791	21.3573	0.8168	16.3429	0.8485	21.2139
0.84887	22.6936	0.79833	20.6104	0.81724	15.1062	0.84895	21.2254		0.8486	29.6167	0.79836	27.5018	0.81722	21.2751	0.84895	21.2254		0.84824	23.8753	0.79834	21.3687	0.81724	16.3486	0.84895	21.2254
0.84933	22.7027	0.79876	20.6222	0.81768	15.1145	0.84941	21.2369		0.84905	29.6276	0.79879	27.5138	0.81766	21.2843	0.84941	21.2369		0.8487	23.8886	0.79877	21.3802	0.81768	16.3537	0.84941	21.2369
0.84978	22.712	0.79919	20.6334	0.81812	15.1227	0.84987	21.2484		0.84951	29.6386	0.79922	27.5258	0.8181	21.2934	0.84987	21.2484		0.84916	23.9019	0.7992	21.3917	0.81812	16.3583	0.84987	21.2484
0.85024	22.7217	0.79962	20.644	0.81856	15.1308	0.85032	21.26		0.84996	29.6497	0.79965	27.5378	0.81854	21.3024	0.85032	21.26		0.84961	23.9151	0.79962	21.4033	0.81856	16.3621	0.85032	21.26
0.8507	22.7318	0.80005	20.6538	0.819	15.1386	0.85078	21.2716		0.85042	29.6607	0.80008	27.5497	0.81898	21.3114	0.85078	21.2716		0.85007	23.9283	0.80005	21.4147	0.819	16.3651	0.85078	21.2716
0.85115	22.7422	0.80048	20.6628	0.81944	15.1463	0.85124	21.2831		0.85088	29.6718	0.80051	27.5617	0.81942	21.3204	0.85124	21.2831		0.85053	23.9413	0.80048	21.426	0.81944	16.3676	0.85124	21.2831
0.85161	22.7529	0.80091	20.6712	0.81988	15.1535	0.85169	21.2946		0.85133	29.6829	0.80094	27.5736	0.81986	21.3294	0.85169	21.2946		0.85098	23.9544	0.80091	21.4369	0.81988	16.37	0.85169	21.2946
0.85207	22.7638	0.80134	20.6787	0.82032	15.1601	0.85215	21.306		0.85179	29.694	0.80137	27.5854	0.8203	21.3386	0.85215	21.306		0.85144	23.9673	0.80134	21.4477	0.82032	16.3729	0.85215	21.306
0.85252	22.7747	0.80177	20.6856	0.82076	15.166	0.85261	21.3175		0.85225	29.705	0.8018	27.5972	0.82074	21.3479	0.85261	21.3175		0.8519	23.9801	0.80177	21.4581	0.82076	16.3762	0.85261	21.3175
0.85298	22.7857	0.8022	20.6918	0.8212	15.1711	0.85306	21.3289		0.8527	29.7161	0.80223	27.609	0.82118	21.3575	0.85306	21.3289		0.85235	23.9929	0.8022	21.4682	0.8212	16.3801	0.85306	21.3289
0.85344	22.7967	0.80262	20.6975	0.82164	15.1759	0.85352	21.3403		0.85316	29.7271	0.80265	27.6209	0.82162	21.3672	0.85352	21.3403		0.85281	24.0055	0.80263	21.4777	0.82163	16.3844	0.85352	21.3403
0.85389	22.8076	0.80305	20.7032	0.82208	15.1806	0.85398	21.3518		0.85362	29.7383	0.80308	27.6327	0.82206	21.3771	0.85398	21.3518		0.85327	24.0181	0.80306	21.4864	0.82207	16.3891	0.85398	21.3518
0.85435	22.8185	0.80348	20.7095	0.82252	15.1852	0.85443	21.3633		0.85407	29.7497	0.80351	27.6446	0.8225	21.387	0.85443	21.3633		0.85372	24.0307	0.80349	21.494	0.82251	16.3941	0.85443	21.3633
0.85481	22.8295	0.80391	20.7167	0.82296	15.1899	0.85489	21.3748		0.85453	29.7612	0.80394	27.6565	0.82294	21.3971	0.85489	21.3748		0.85418	24.0432	0.80392	21.5005	0.82295	16.3996	0.85489	21.3748
0.85526	22.8406	0.80434	20.7248	0.8234	15.1948	0.85534	21.3863		0.85499	29.7729	0.80437	27.6684	0.82338	21.4072	0.85534	21.3863		0.85464	24.0556	0.80435	21.5061	0.82339	16.4057	0.85534	21.3863
0.85572	22.8519	0.80477	20.7338	0.82384	15.2002	0.8558	21.3978		0.85544	29.7849	0.8048	27.6802	0.82382	21.4175	0.8558	21.3978		0.85509	24.0679	0.80478	21.5116	0.82383	16.4123	0.8558	21.3978
0.85618	22.8636	0.8052	20.7435	0.82428	15.2058	0.85626	21.4094		0.8559	29.7971	0.80523	27.6919	0.82426	21.4279	0.85626	21.4094		0.85555	24.0802	0.8052	21.5173	0.82427	16.4198	0.85626	21.4094
0.85663	22.8757	0.80563	20.7541	0.82472	15.2115	0.85671	21.4209		0.85636	29.8094	0.80566	27.7036	0.8247	21.4384	0.85671	21.4209		0.856	24.0925	0.80563	21.5236	0.82471	16.428	0.85671	21.4209
0.85709	22.8882	0.80606	20.7649	0.82516	15.2175	0.85717	21.4324		0.85681	29.8217	0.80609	27.7151	0.82514	21.4491	0.85717	21.4324		0.85646	24.1048	0.80606	21.5308	0.82515	16.437	0.85717	21.4324
0.85754	22.901	0.80649	20.7755	0.8256	15.2238	0.85763	21.4439		0.85727	29.8339	0.80652	27.7265	0.82558	21.4599	0.85763	21.4439		0.85692	24.1172	0.80649	21.5387	0.82559	16.4465	0.85763	21.4439
0.858	22.914	0.80692	20.7856	0.82603	15.2305	0.85808	21.4554		0.85773	29.8459	0.80695	27.7377	0.82602	21.4708	0.85808	21.4554		0.85737	24.1296	0.80692	21.547	0.82603	16.4566	0.85808	21.4554
0.85846	22.9272	0.80735	20.7955	0.82647	15.2376	0.85854	21.4669		0.85818	29.8577	0.80738	27.7487	0.82646	21.4819	0.85854	21.4669		0.85783	24.142	0.80735	21.5558	0.82647	16.4671	0.85854	21.4669
0.85891	22.9403	0.80778	20.8052	0.82691	15.2447	0.859	21.4783		0.85864	29.8692	0.80781	27.7594	0.8269	21.4931	0.859	21.4783		0.85829	24.1545	0.80778	21.5648	0.82691	16.4778	0.859	21.4783
0.85937	22.9534	0.8082	20.8143	0.82735	15.2517	0.85945	21.4898		0.8591	29.8804	0.80823	27.7698	0.82734	21.5045	0.85945	21.4898		0.85874	24.1669	0.80821	21.5739	0.82735	16.4886	0.85945	21.4898
0.85983	22.9666	0.80863	20.8229	0.82779	15.2592	0.85991	21.5012		0.85955	29.8912	0.80866	27.7798	0.82778	21.516	0.85991	21.5012		0.8592	24.1793	0.80864	21.5833	0.82779	16.4994	0.85991	21.5012
0.86028	22.9797	0.80906	20.8316	0.82823	15.2672	0.86037	21.5127		0.86001	29.9017	0.80909	27.7894	0.82821	21.5276	0.86037	21.5127		0.85966	24.1917	0.80907	21.5928	0.82823	16.5102	0.86037	21.5127
0.86074	22.993	0.80949	20.8404	0.82867	15.2752	0.86082	21.5241		0.86047	29.912	0.80952	27.7986	0.82865	21.5394	0.86082	21.5241		0.86011	24.2041	0.8095	21.6025	0.82867	16.5208	0.86082	21.5241
0.8612	23.0063	0.80992	20.8495	0.82911	15.283	0.86128	21.5356		0.86092	29.9222	0.80995	27.8074	0.82909	21.5513	0.86128	21.5356		0.86057	24.2166	0.80993	21.6123	0.82911	16.5314	0.86128	21.5356
0.86165	23.0197	0.81035	20.8587	0.82955	15.2906	0.86174	21.547		0.86138	29.9322	0.81038	27.8158	0.82953	21.5634	0.86174	21.547		0.86103	24.2293	0.81036	21.6224	0.82955	16.5419	0.86174	21.547
0.86211	23.0327	0.81078	20.868	0.82999	15.298	0.86219	21.5585		0.86184	29.9419	0.81081	27.8238	0.82997	21.5755	0.86219	21.5585		0.86148	24.242	0.81079	21.6325	0.82999	16.5523	0.86219	21.5585
0.86257	23.0447	0.81121	20.8773	0.83043	15.3051	0.86265	21.5699		0.86229	29.9512	0.81124	27.8316	0.83041	21.5877	0.86265	21.5699		0.86194	24.2548	0.81121	21.6427	0.83043	16.5625	0.86265	21.5699
0.86302	23.0552	0.81164	20.8868	0.83087	15.3122	0.8631	21.5814		0.86275	29.9601	0.81167	27.8392	0.83085	21.5999	0.8631	21.5814		0.8624	24.2678	0.81164	21.6531	0.83087	16.5727	0.8631	21.5814
0.86348	23.0642	0.81207	20.8966	0.83131	15.3192	0.86356	21.5929		0.8632	29.9684	0.8121	27.8468	0.83129	21.6121	0.86356	21.5929		0.86285	24.2808	0.81207	21.6636	0.83131	16.5826	0.86356	21.5929
0.86394	23.0717	0.8125	20.9065	0.83175	15.3262	0.86402	21.6043		0.86366	29.9762	0.81253	27.8544	0.83173	21.6243	0.86402	21.6043		0.86331	24.2939	0.8125	21.6743	0.83175	16.5922	0.86402	21.6043
0.86439	23.078	0.81293	20.9162	0.83219	15.3333	0.86447	21.6157		0.86412	29.9834	0.81296	27.8621	0.83217	21.6364	0.86447	21.6157		0.86377	24.307	0.81293	21.6852	0.83219	16.6014	0.86447	21.6157
0.86485	23.0838	0.81336	20.9255	0.83263	15.3404	0.86493	21.6272		0.86457	29.99	0.81339	27.87	0.83261	21.6485	0.86493	21.6272		0.86422	24.3202	0.81336	21.6963	0.83263	16.6103	0.86493	21.6272
0.86531	23.0901	0.81378	20.9336	0.83307	15.3475	0.86539	21.6386		0.86503	29.9959	0.81382	27.8781	0.83305	21.6606	0.86539	21.6386		0.86468	24.3335	0.81379	21.7076	0.83307	16.6188	0.86539	21.6386
0.86576	23.0976	0.81421	20.9404	0.83351	15.3547	0.86584	21.65		0.86549	30.0012	0.81424	27.8865	0.83349	21.6724	0.86584	21.65		0.86514	24.3468	0.81422	21.7191	0.8335	16.627	0.86584	21.65
0.86622	23.1065	0.81464	20.9464	0.83395	15.362	0.8663	21.6614		0.86594	30.0059	0.81467	27.8951	0.83393	21.6842	0.8663	21.6614		0.86559	24.36	0.81465	21.731	0.83394	16.6347	0.8663	21.6614
0.86667	23.1168	0.81507	20.9524	0.83439	15.3693	0.86676	21.6727		0.8664	30.01	0.8151	27.9041	0.83437	21.6958	0.86676	21.6727		0.86605	24.3733	0.81508	21.7432	0.83438	16.641	0.86676	21.6727
0.86713	23.1281	0.8155	20.9589	0.83483	15.3767	0.86721	21.6841		0.86686	30.0138	0.81553	27.9133	0.83481	21.7072	0.86721	21.6841		0.8665	24.3865	0.81551	21.7557	0.83482	16.6451	0.86721	21.6841
0.86759	23.1402	0.81593	20.9666	0.83527	15.3843	0.86767	21.6955		0.86731	30.0172	0.81596	27.9228	0.83525	21.7183	0.86767	21.6955		0.86696	24.3997	0.81594	21.7683	0.83526	16.6499	0.86767	21.6955
0.86804	23.1533	0.81636	20.9755	0.83571	15.3919	0.86813	21.7069		0.86777	30.0205	0.81639	27.9327	0.83569	21.7292	0.86813	21.7069		0.86742	24.4129	0.81637	21.7812	0.8357	16.658	0.86813	21.7069
0.8685	23.1672	0.81679	20.9854	0.83615	15.3997	0.86858	21.7183		0.86823	30.0238	0.81682	27.9429	0.83613	21.7398	0.86858	21.7183		0.86787	24.4261	0.81679	21.794	0.83614	16.6669	0.86858	21.7183
0.86896	23.1817	0.81722	20.996	0.83659	15.4074	0.86904	21.7296		0.86868	30.0273	0.81725	27.9534	0.83657	21.7501	0.86904	21.7296		0.86833	24.4393	0.81722	21.807	0.83658	16.6754	0.86904	21.7296
0.86941	23.1966	0.81765	21.007	0.83703	15.4151	0.8695	21.741		0.86914	30.0312	0.81768	27.9642	0.83701	21.76	0.8695	21.741		0.86879	24.4524	0.81765	21.8199	0.83702	16.6831	0.8695	21.741
0.86987	23.2116	0.81808	21.0181	0.83747	15.4227	0.86995	21.7524		0.8696	30.0355	0.81811	27.9751	0.83745	21.7695	0.86995	21.7524		0.86924	24.4656	0.81808	21.8327	0.83746	16.6901	0.86995	21.7524
0.87033	23.2264	0.81851	21.0293	0.8379	15.4299	0.87041	21.7637		0.87005	30.0395	0.81854	27.9859	0.83789	21.7786	0.87041	21.7637		0.8697	24.4787	0.81851	21.8455	0.8379	16.6969	0.87041	21.7637
0.87078	23.2411	0.81894	21.0407	0.83834	15.4371	0.87087	21.7751		0.87051	30.0424	0.81897	27.9965	0.83833	21.7874	0.87087	21.7751		0.87016	24.4918	0.81894	21.8583	0.83834	16.7038	0.87087	21.7751
0.87124	23.2552	0.81937	21.0521	0.83878	15.4442	0.87132	21.7865		0.87097	30.0434	0.8194	28.007	0.83877	21.7959	0.87132	21.7865		0.87061	24.505	0.81937	21.8712	0.83878	16.7112	0.87132	21.7865
0.8717	23.2686	0.81979	21.0634	0.83922	15.4515	0.87178	21.7978		0.87142	30.0421	0.81983	28.0172	0.83921	21.8041	0.87178	21.7978		0.87107	24.5181	0.8198	21.8841	0.83922	16.7194	0.87178	21.7978
0.87215	23.2811	0.82022	21.0745	0.83966	15.4592	0.87223	21.8091		0.87188	30.0389	0.82025	28.0274	0.83965	21.812	0.87223	21.8091		0.87153	24.5313	0.82023	21.8973	0.83966	16.7285	0.87223	21.8091
0.87261	23.2926	0.82065	21.0855	0.8401	15.4672	0.87269	21.8205		0.87234	30.0352	0.82068	28.0378	0.84008	21.8198	0.87269	21.8205		0.87198	24.5444	0.82066	21.9107	0.8401	16.7385	0.87269	21.8205
0.87307	23.3032	0.82108	21.0965	0.84054	15.4753	0.87315	21.8318		0.87279	30.033	0.82111	28.0483	0.84052	21.8276	0.87315	21.8318		0.87244	24.5575	0.82109	21.9242	0.84054	16.7489	0.87315	21.8318
0.87352	23.313	0.82151	21.1077	0.84098	15.4832	0.8736	21.8432		0.87325	30.0339	0.82154	28.059	0.84096	21.8354	0.8736	21.8432		0.8729	24.5706	0.82152	21.9379	0.84098	16.7596	0.8736	21.8432
0.87398	23.3224	0.82194	21.1189	0.84142	15.4907	0.87406	21.8545		0.87371	30.0389	0.82197	28.07	0.8414	21.8433	0.87406	21.8545		0.87335	24.5837	0.82195	21.9517	0.84142	16.7704	0.87406	21.8545
0.87444	23.3316	0.82237	21.1299	0.84186	15.4984	0.87452	21.8658		0.87416	30.048	0.8224	28.0811	0.84184	21.8513	0.87452	21.8658		0.87381	24.5969	0.82238	21.9655	0.84186	16.7811	0.87452	21.8658
0.87489	23.3408	0.8228	21.1407	0.8423	15.5064	0.87497	21.8772		0.87462	30.0596	0.82283	28.0925	0.84228	21.8594	0.87497	21.8772		0.87427	24.6101	0.8228	21.9791	0.8423	16.7919	0.87497	21.8772
0.87535	23.3501	0.82323	21.1504	0.84274	15.5145	0.87543	21.8885		0.87508	30.0727	0.82326	28.104	0.84272	21.8677	0.87543	21.8885		0.87472	24.6234	0.82323	21.9926	0.84274	16.8025	0.87543	21.8885
0.8758	23.3597	0.82366	21.1589	0.84318	15.5228	0.87589	21.8998		0.87553	30.0864	0.82369	28.1156	0.84316	21.8762	0.87589	21.8998		0.87518	24.6369	0.82366	22.0059	0.84318	16.8129	0.87589	21.8998
0.87626	23.3697	0.82409	21.1665	0.84362	15.5311	0.87634	21.9111		0.87599	30.1006	0.82412	28.127	0.8436	21.8848	0.87634	21.9111		0.87563	24.6505	0.82409	22.0189	0.84362	16.823	0.87634	21.9111
0.87672	23.3802	0.82452	21.1734	0.84406	15.5395	0.8768	21.9225		0.87644	30.1151	0.82455	28.1381	0.84404	21.8937	0.8768	21.9225		0.87609	24.6644	0.82452	22.0316	0.84406	16.8329	0.8768	21.9225
0.87717	23.3912	0.82495	21.1792	0.8445	15.5479	0.87726	21.9338		0.8769	30.13	0.82498	28.1488	0.84448	21.9028	0.87726	21.9338		0.87655	24.6783	0.82495	22.044	0.8445	16.8426	0.87726	21.9338
0.87763	23.4028	0.82537	21.1839	0.84494	15.5562	0.87771	21.9451		0.87736	30.145	0.82541	28.1588	0.84492	21.9121	0.87771	21.9451		0.877	24.6923	0.82538	22.0561	0.84494	16.8522	0.87771	21.9451
0.87809	23.4148	0.8258	21.188	0.84538	15.5643	0.87817	21.9565		0.87781	30.1602	0.82584	28.1681	0.84536	21.9217	0.87817	21.9565		0.87746	24.7063	0.82581	22.0679	0.84537	16.8616	0.87817	21.9565
0.87854	23.4272	0.82623	21.192	0.84582	15.5724	0.87863	21.9678		0.87827	30.1757	0.82626	28.177	0.8458	21.9315	0.87863	21.9678		0.87792	24.7203	0.82624	22.0789	0.84581	16.8708	0.87863	21.9678
0.879	23.4399	0.82666	21.1965	0.84626	15.5805	0.87908	21.9791		0.87873	30.1917	0.82669	28.1863	0.84624	21.9416	0.87908	21.9791		0.87837	24.7343	0.82667	22.0885	0.84625	16.8799	0.87908	21.9791
0.87946	23.4529	0.82709	21.2019	0.8467	15.5885	0.87954	21.9904		0.87918	30.2081	0.82712	28.1964	0.84668	21.952	0.87954	21.9904		0.87883	24.7482	0.8271	22.0957	0.84669	16.8888	0.87954	21.9904
0.87991	23.466	0.82752	21.2085	0.84714	15.5964	0.88	22.0017		0.87964	30.2252	0.82755	28.2077	0.84712	21.9626	0.88	22.0017		0.87929	24.762	0.82753	22.1001	0.84713	16.8974	0.88	22.0017
0.88037	23.4793	0.82795	21.2166	0.84758	15.6042	0.88045	22.013		0.8801	30.2426	0.82798	28.2199	0.84756	21.9733	0.88045	22.013		0.87974	24.7757	0.82796	22.1025	0.84757	16.906	0.88045	22.013
0.88083	23.4927	0.82838	21.2261	0.84802	15.612	0.88091	22.0243		0.88055	30.2605	0.82841	28.2328	0.848	21.9842	0.88091	22.0243		0.8802	24.7893	0.82838	22.1046	0.84801	16.9144	0.88091	22.0243
0.88128	23.5062	0.82881	21.2368	0.84846	15.6197	0.88136	22.0356		0.88101	30.2788	0.82884	28.246	0.84844	21.9953	0.88136	22.0356		0.88066	24.8027	0.82881	22.1086	0.84845	16.9227	0.88136	22.0356
0.88174	23.5197	0.82924	21.2482	0.8489	15.6273	0.88182	22.0469		0.88147	30.2977	0.82927	28.2595	0.84888	22.0066	0.88182	22.0469		0.88111	24.8159	0.82924	22.1137	0.84889	16.9309	0.88182	22.0469
0.8822	23.5334	0.82967	21.2601	0.84934	15.6349	0.88228	22.0582		0.88192	30.3171	0.8297	28.2731	0.84932	22.0179	0.88228	22.0582		0.88157	24.829	0.82967	22.1194	0.84933	16.939	0.88228	22.0582
0.88265	23.547	0.8301	21.272	0.84978	15.6425	0.88273	22.0695		0.88238	30.337	0.83013	28.2865	0.84976	22.0293	0.88273	22.0695		0.88203	24.842	0.8301	22.1257	0.84977	16.947	0.88273	22.0695
0.88311	23.5606	0.83053	21.2837	0.85021	15.6502	0.88319	22.0808		0.88284	30.3572	0.83056	28.2996	0.8502	22.0407	0.88319	22.0808		0.88248	24.855	0.83053	22.1326	0.85021	16.9549	0.88319	22.0808
0.88357	23.5741	0.83096	21.295	0.85065	15.6579	0.88365	22.0921		0.88329	30.3778	0.83099	28.3123	0.85064	22.0522	0.88365	22.0921		0.88294	24.8679	0.83096	22.1404	0.85065	16.9627	0.88365	22.0921
0.88402	23.5875	0.83138	21.3056	0.85109	15.6656	0.8841	22.1034		0.88375	30.3989	0.83142	28.3246	0.85108	22.0636	0.8841	22.1034		0.8834	24.8807	0.83139	22.149	0.85109	16.9703	0.8841	22.1034
0.88448	23.6006	0.83181	21.3154	0.85153	15.6735	0.88456	22.1147		0.88421	30.4203	0.83185	28.3366	0.85152	22.075	0.88456	22.1147		0.88385	24.8934	0.83182	22.1582	0.85153	16.9779	0.88456	22.1147
0.88494	23.6132	0.83224	21.3245	0.85197	15.6814	0.88502	22.126		0.88466	30.4421	0.83227	28.3483	0.85195	22.0862	0.88502	22.126		0.88431	24.9058	0.83225	22.1675	0.85197	16.9854	0.88502	22.126
0.88539	23.6252	0.83267	21.333	0.85241	15.6893	0.88547	22.1373		0.88512	30.4642	0.8327	28.3596	0.85239	22.0974	0.88547	22.1373		0.88477	24.9178	0.83268	22.1769	0.85241	16.9929	0.88547	22.1373
0.88585	23.6364	0.8331	21.341	0.85285	15.6972	0.88593	22.1486		0.88558	30.4867	0.83313	28.3706	0.85283	22.1085	0.88593	22.1486		0.88522	24.9297	0.83311	22.1862	0.85285	17.0002	0.88593	22.1486
0.8863	23.647	0.83353	21.3486	0.85329	15.7051	0.88639	22.1599		0.88603	30.5094	0.83356	28.3814	0.85327	22.1195	0.88639	22.1599		0.88568	24.9418	0.83354	22.1953	0.85329	17.0075	0.88639	22.1599
0.88676	23.6572	0.83396	21.356	0.85373	15.7129	0.88684	22.1712		0.88649	30.5322	0.83399	28.3918	0.85371	22.1303	0.88684	22.1712		0.88613	24.9539	0.83397	22.2043	0.85373	17.0148	0.88684	22.1712
0.88722	23.667	0.83439	21.3631	0.85417	15.7204	0.8873	22.1825		0.88695	30.5551	0.83442	28.4018	0.85415	22.1409	0.8873	22.1825		0.88659	24.966	0.83439	22.2132	0.85417	17.0221	0.8873	22.1825
0.88767	23.6771	0.83482	21.3705	0.85461	15.728	0.88776	22.1938		0.8874	30.578	0.83485	28.4115	0.85459	22.1513	0.88776	22.1938		0.88705	24.978	0.83482	22.2221	0.85461	17.0293	0.88776	22.1938
0.88813	23.6876	0.83525	21.3781	0.85505	15.7358	0.88821	22.2051		0.88786	30.6007	0.83528	28.4208	0.85503	22.1616	0.88821	22.2051		0.8875	24.9901	0.83525	22.231	0.85505	17.0365	0.88821	22.2051
0.88859	23.6987	0.83568	21.3857	0.85549	15.744	0.88867	22.2164		0.88832	30.6232	0.83571	28.4297	0.85547	22.1717	0.88867	22.2164		0.88796	25.0023	0.83568	22.24	0.85549	17.0436	0.88867	22.2164
0.88904	23.7102	0.83611	21.3932	0.85593	15.7523	0.88913	22.2278		0.88877	30.6455	0.83614	28.4382	0.85591	22.1816	0.88913	22.2278		0.88842	25.0143	0.83611	22.249	0.85593	17.0508	0.88913	22.2278
0.8895	23.7221	0.83654	21.4004	0.85637	15.7605	0.88958	22.2391		0.88923	30.6675	0.83657	28.4463	0.85635	22.1914	0.88958	22.2391		0.88887	25.0263	0.83654	22.2582	0.85637	17.0579	0.88958	22.2391
0.88996	23.7344	0.83696	21.4073	0.85681	15.7687	0.89004	22.2504		0.88968	30.6893	0.837	28.4542	0.85679	22.2011	0.89004	22.2504		0.88933	25.0383	0.83697	22.2674	0.85681	17.0651	0.89004	22.2504
0.89041	23.7471	0.83739	21.4139	0.85725	15.7768	0.89049	22.2617		0.89014	30.7108	0.83743	28.4619	0.85723	22.2107	0.89049	22.2617		0.88979	25.0503	0.8374	22.2767	0.85724	17.0723	0.89049	22.2617
0.89087	23.76	0.83782	21.4205	0.85769	15.7848	0.89095	22.2731		0.8906	30.732	0.83786	28.4695	0.85767	22.2203	0.89095	22.2731		0.89024	25.0624	0.83783	22.2859	0.85768	17.0795	0.89095	22.2731
0.89133	23.7732	0.83825	21.4276	0.85813	15.7927	0.89141	22.2844		0.89105	30.7528	0.83828	28.4772	0.85811	22.2299	0.89141	22.2844		0.8907	25.0745	0.83826	22.2951	0.85812	17.0866	0.89141	22.2844
0.89178	23.7864	0.83868	21.4356	0.85857	15.8005	0.89186	22.2957		0.89151	30.7731	0.83871	28.4852	0.85855	22.2395	0.89186	22.2957		0.89116	25.0864	0.83869	22.3045	0.85856	17.0938	0.89186	22.2957
0.89224	23.7997	0.83911	21.4447	0.85901	15.8084	0.89232	22.3071		0.89197	30.7928	0.83914	28.4936	0.85899	22.2492	0.89232	22.3071		0.89161	25.0982	0.83912	22.314	0.859	17.1009	0.89232	22.3071
0.8927	23.8129	0.83954	21.4548	0.85945	15.8161	0.89278	22.3184		0.89242	30.8118	0.83957	28.5025	0.85943	22.259	0.89278	22.3184		0.89207	25.1098	0.83955	22.3234	0.85944	17.108	0.89278	22.3184
0.89315	23.826	0.83997	21.4656	0.85989	15.8239	0.89323	22.3297		0.89288	30.8302	0.84	28.5121	0.85987	22.2689	0.89323	22.3297		0.89253	25.1213	0.83997	22.3321	0.85988	17.1151	0.89323	22.3297
0.89361	23.8391	0.8404	21.4769	0.86033	15.8316	0.89369	22.3411		0.89334	30.848	0.84043	28.5223	0.86031	22.2788	0.89369	22.3411		0.89298	25.1326	0.8404	22.3393	0.86032	17.1221	0.89369	22.3411
0.89407	23.8519	0.84083	21.4886	0.86077	15.8392	0.89415	22.3524		0.89379	30.8652	0.84086	28.533	0.86075	22.2889	0.89415	22.3524		0.89344	25.1438	0.84083	22.3445	0.86076	17.1292	0.89415	22.3524
0.89452	23.8645	0.84126	21.5003	0.86121	15.8468	0.8946	22.3638		0.89425	30.8822	0.84129	28.5439	0.86119	22.299	0.8946	22.3638		0.8939	25.155	0.84126	22.3477	0.8612	17.1364	0.8946	22.3638
0.89498	23.8765	0.84169	21.5121	0.86165	15.8545	0.89506	22.3751		0.89471	30.899	0.84172	28.555	0.86163	22.3092	0.89506	22.3751		0.89435	25.166	0.84169	22.3494	0.86164	17.1435	0.89506	22.3751
0.89543	23.888	0.84212	21.5239	0.86208	15.8621	0.89552	22.3865		0.89516	30.9158	0.84215	28.5665	0.86207	22.3194	0.89552	22.3865		0.89481	25.177	0.84212	22.3509	0.86208	17.1507	0.89552	22.3865
0.89589	23.8989	0.84255	21.5356	0.86252	15.8696	0.89597	22.3978		0.89562	30.9327	0.84258	28.5784	0.86251	22.3296	0.89597	22.3978		0.89527	25.1879	0.84255	22.353	0.86252	17.158	0.89597	22.3978
0.89635	23.909	0.84297	21.5471	0.86296	15.8772	0.89643	22.4092		0.89608	30.9497	0.84301	28.5903	0.86295	22.3399	0.89643	22.4092		0.89572	25.1987	0.84298	22.3564	0.86296	17.1653	0.89643	22.4092
0.8968	23.9182	0.8434	21.5585	0.8634	15.8847	0.89689	22.4205		0.89653	30.9667	0.84344	28.6021	0.86339	22.3501	0.89689	22.4205		0.89618	25.2094	0.84341	22.361	0.8634	17.1726	0.89689	22.4205
0.89726	23.9264	0.84383	21.5698	0.86384	15.8923	0.89734	22.4319		0.89699	30.9836	0.84387	28.6138	0.86382	22.3605	0.89734	22.4319		0.89663	25.22	0.84384	22.3664	0.86384	17.1799	0.89734	22.4319
0.89772	23.9337	0.84426	21.5811	0.86428	15.8999	0.8978	22.4433		0.89745	31.0004	0.84429	28.6256	0.86426	22.3708	0.8978	22.4433		0.89709	25.2304	0.84427	22.3725	0.86428	17.1873	0.8978	22.4433
0.89817	23.9402	0.84469	21.5924	0.86472	15.9075	0.89826	22.4547		0.8979	31.0171	0.84472	28.6372	0.8647	22.3813	0.89826	22.4547		0.89755	25.2407	0.8447	22.3792	0.86472	17.1946	0.89826	22.4547
0.89863	23.9463	0.84512	21.6038	0.86516	15.9151	0.89871	22.4661		0.89836	31.0334	0.84515	28.6488	0.86514	22.3919	0.89871	22.4661		0.898	25.2512	0.84513	22.3862	0.86516	17.2019	0.89871	22.4661
0.89909	23.9522	0.84555	21.615	0.8656	15.9229	0.89917	22.4775		0.89882	31.0493	0.84558	28.6606	0.86558	22.4024	0.89917	22.4775		0.89846	25.262	0.84556	22.3934	0.8656	17.2093	0.89917	22.4775
0.89954	23.9581	0.84598	21.6261	0.86604	15.931	0.89962	22.4889		0.89927	31.0646	0.84601	28.6726	0.86602	22.4131	0.89962	22.4889		0.89892	25.273	0.84598	22.4006	0.86604	17.2167	0.89962	22.4889
0.9	23.9643	0.84641	21.637	0.86648	15.9394	0.90008	22.5004		0.89973	31.0794	0.84644	28.6851	0.86646	22.4239	0.90008	22.5004		0.89937	25.2841	0.84641	22.4076	0.86648	17.2242	0.90008	22.5004
0.90046	23.9709	0.84684	21.6476	0.86692	15.9479	0.90054	22.5118		0.90019	31.0937	0.84687	28.6981	0.8669	22.4348	0.90054	22.5118		0.89983	25.2954	0.84684	22.4142	0.86692	17.2317	0.90054	22.5118
0.90091	23.9779	0.84727	21.6579	0.86736	15.9565	0.90099	22.5233		0.90064	31.1078	0.8473	28.7117	0.86734	22.4455	0.90099	22.5233		0.90029	25.3067	0.84727	22.4205	0.86736	17.2394	0.90099	22.5233
0.90137	23.9857	0.8477	21.668	0.8678	15.9651	0.90145	22.5347		0.9011	31.1218	0.84773	28.7258	0.86778	22.456	0.90145	22.5347		0.90074	25.3179	0.8477	22.4268	0.8678	17.2472	0.90145	22.5347
0.90183	23.9945	0.84813	21.678	0.86824	15.9738	0.90191	22.5462		0.90156	31.1357	0.84816	28.7404	0.86822	22.4663	0.90191	22.5462		0.9012	25.3291	0.84813	22.4331	0.86824	17.255	0.90191	22.5462
0.90228	24.0043	0.84855	21.6878	0.86868	15.9826	0.90236	22.5576		0.90201	31.1494	0.84859	28.7553	0.86866	22.4764	0.90236	22.5576		0.90166	25.3402	0.84856	22.4397	0.86868	17.2629	0.90236	22.5576
0.90274	24.0149	0.84898	21.6977	0.86912	15.9913	0.90282	22.5691		0.90247	31.163	0.84902	28.7706	0.8691	22.4862	0.90282	22.5691		0.90211	25.351	0.84899	22.4466	0.86912	17.271	0.90282	22.5691
0.9032	24.0263	0.84941	21.7077	0.86956	16.0001	0.90328	22.5806		0.90292	31.1765	0.84945	28.786	0.86954	22.495	0.90328	22.5806		0.90257	25.3615	0.84942	22.454	0.86955	17.2791	0.90328	22.5806
0.90365	24.0382	0.84984	21.7178	0.87	16.0089	0.90373	22.5921		0.90338	31.1896	0.84988	28.8016	0.86998	22.503	0.90373	22.5921		0.90303	25.3717	0.84985	22.4622	0.86999	17.2874	0.90373	22.5921
0.90411	24.0507	0.85027	21.7281	0.87044	16.0177	0.90419	22.6036		0.90384	31.2023	0.8503	28.8173	0.87042	22.5113	0.90419	22.6036		0.90348	25.3817	0.85028	22.4711	0.87043	17.2957	0.90419	22.6036
0.90457	24.0639	0.8507	21.7386	0.87088	16.0266	0.90465	22.6151		0.90429	31.2149	0.85073	28.833	0.87086	22.5198	0.90465	22.6151		0.90394	25.3914	0.85071	22.4804	0.87087	17.3041	0.90465	22.6151
0.90502	24.0779	0.85113	21.7491	0.87132	16.0354	0.9051	22.6265		0.90475	31.2277	0.85116	28.8487	0.8713	22.5276	0.9051	22.6265		0.9044	25.4011	0.85114	22.4899	0.87131	17.3126	0.9051	22.6265
0.90548	24.0924	0.85156	21.7597	0.87176	16.0442	0.90556	22.638		0.90521	31.2406	0.85159	28.8643	0.87174	22.5357	0.90556	22.638		0.90485	25.4109	0.85157	22.4994	0.87175	17.3211	0.90556	22.638
0.90593	24.1075	0.85199	21.7701	0.8722	16.0528	0.90602	22.6495		0.90566	31.2536	0.85202	28.8798	0.87218	22.5446	0.90602	22.6495		0.90531	25.4207	0.85199	22.509	0.87219	17.3295	0.90602	22.6495
0.90639	24.1228	0.85242	21.7804	0.87264	16.0613	0.90647	22.661		0.90612	31.2666	0.85245	28.8951	0.87262	22.5518	0.90647	22.661		0.90577	25.4308	0.85242	22.5183	0.87263	17.3379	0.90647	22.661
0.90685	24.1382	0.85285	21.7905	0.87308	16.0696	0.90693	22.6725		0.90658	31.2797	0.85288	28.9102	0.87306	22.5622	0.90693	22.6725		0.90622	25.4409	0.85285	22.5267	0.87307	17.3461	0.90693	22.6725
0.9073	24.1532	0.85328	21.8004	0.87352	16.0779	0.90739	22.684		0.90703	31.2927	0.85331	28.9251	0.8735	22.5732	0.90739	22.684		0.90668	25.4511	0.85328	22.5336	0.87351	17.3545	0.90739	22.684
0.90776	24.1677	0.85371	21.81	0.87396	16.0861	0.90784	22.6955		0.90749	31.3056	0.85374	28.9398	0.87394	22.583	0.90784	22.6955		0.90713	25.4615	0.85371	22.5387	0.87395	17.363	0.90784	22.6955
0.90822	24.1817	0.85414	21.8194	0.87439	16.0943	0.9083	22.707		0.90795	31.3185	0.85417	28.9543	0.87438	22.5924	0.9083	22.707		0.90759	25.472	0.85414	22.542	0.87439	17.3716	0.9083	22.707
0.90867	24.1951	0.85456	21.8288	0.87483	16.1023	0.90875	22.7185		0.9084	31.3314	0.8546	28.9687	0.87482	22.6025	0.90875	22.7185		0.90805	25.4828	0.85457	22.5444	0.87483	17.3801	0.90875	22.7185
0.90913	24.2079	0.85499	21.8383	0.87527	16.1101	0.90921	22.73		0.90886	31.3441	0.85503	28.9828	0.87526	22.6126	0.90921	22.73		0.9085	25.4939	0.855	22.5469	0.87527	17.3887	0.90921	22.73
0.90959	24.22	0.85542	21.8481	0.87571	16.1177	0.90967	22.7415		0.90932	31.3565	0.85546	28.9969	0.87569	22.6223	0.90967	22.7415		0.90896	25.5057	0.85543	22.5509	0.87571	17.3972	0.90967	22.7415
0.91004	24.2314	0.85585	21.8578	0.87615	16.1252	0.91012	22.753		0.90977	31.3688	0.85589	29.0108	0.87613	22.6321	0.91012	22.753		0.90942	25.5181	0.85586	22.5572	0.87615	17.4058	0.91012	22.753
0.9105	24.2423	0.85628	21.8669	0.87659	16.1326	0.91058	22.7645		0.91023	31.3809	0.85631	29.0245	0.87657	22.6419	0.91058	22.7645		0.90987	25.5308	0.85629	22.5651	0.87659	17.4144	0.91058	22.7645
0.91096	24.2527	0.85671	21.8748	0.87703	16.1401	0.91104	22.776		0.91069	31.3928	0.85674	29.038	0.87701	22.6515	0.91104	22.776		0.91033	25.5432	0.85672	22.5741	0.87703	17.423	0.91104	22.776
0.91141	24.2627	0.85714	21.8807	0.87747	16.1478	0.91149	22.7875		0.91114	31.4044	0.85717	29.0514	0.87745	22.6609	0.91149	22.7875		0.91079	25.5548	0.85715	22.5837	0.87747	17.4317	0.91149	22.7875
0.91187	24.2726	0.85757	21.8842	0.87791	16.1556	0.91195	22.799		0.9116	31.4157	0.8576	29.0645	0.87789	22.6703	0.91195	22.799		0.91124	25.565	0.85757	22.5936	0.87791	17.4403	0.91195	22.799
0.91233	24.2825	0.858	21.8859	0.87835	16.1634	0.91241	22.8104		0.91206	31.427	0.85803	29.0774	0.87833	22.6796	0.91241	22.8104		0.9117	25.5736	0.858	22.6032	0.87835	17.449	0.91241	22.8104
[truncated: 33,086 more rows]
