# Supplementary material for: Study on axial compressive behavior and mesoscopic structural evolution of FRP confined coal gangue concrete
Source: PLoS One. 2025 May 9;20(5):e0322647. doi: 10.1371/journal.pone.0322647 (PMC12064029; doi:10.1371/journal.pone.0322647)
Supplement: S3 Fig — (XLSX) [file pone.0322647.s003.xlsx]

## Sheet: Sheet1
coal gangue replacement rate	Enhancement of axial stress					coal gangue replacement rate	Enhancement of axial strain
	GFRP	CFRP	BFRP				GFRP	CFRP	BFRP
0	1.6731	9.1853	3.3364			0	8.3232	8.3233	8.3233
0.5	1.3203	5.4865	2.4293			0.5	4.9421	4.9421	5.4622
1	1.0186	4.06	1.8964			1	4.942	4.94201	4.9421
