# Supplementary material for: Study on axial compressive behavior and mesoscopic structural evolution of FRP confined coal gangue concrete
Source: PLoS One. 2025 May 9;20(5):e0322647. doi: 10.1371/journal.pone.0322647 (PMC12064029; doi:10.1371/journal.pone.0322647)
Supplement: S4 Fig — (XLSX) [file pone.0322647.s004.xlsx]

## Sheet: Sheet1
coal gangue replacement rate	Compressive strength
	GFRP	CFRP	BFRP
0	71.06	390.14	141.69
0.5	56.07	233.01	103.17
1	43.26	172.42	80.55
