# Supplementary material for: Study on axial compressive behavior and mesoscopic structural evolution of FRP confined coal gangue concrete
Source: PLoS One. 2025 May 9;20(5):e0322647. doi: 10.1371/journal.pone.0322647 (PMC12064029; doi:10.1371/journal.pone.0322647)
Supplement: S5 Fig — (XLSX) [file pone.0322647.s005.xlsx]

## Sheet: Sheet1
coal gangue replacement rate	Elastic modulus
	GFRP	BFRP	CFRP
0	22.54	24	29.76
0.5	20.32	23.23	28.85
1	18	20.4	20.94
