# Supplementary material for: Study on axial compressive behavior and mesoscopic structural evolution of FRP confined coal gangue concrete
Source: PLoS One. 2025 May 9;20(5):e0322647. doi: 10.1371/journal.pone.0322647 (PMC12064029; doi:10.1371/journal.pone.0322647)
Supplement: S6 Fig — (XLSX) [file pone.0322647.s006.xlsx]

## Sheet: Sheet1
coal gangue replacement rate	Contact force				coal gangue replacement rate	Contact number
	GFRP	CFRP	BFRP			GFRP	CFRP	BFRP
0	1520	2670	3230		0	493	671	646
0.5	2810	2850	1810		0.5	661	685	604
1	898	2040	2970		1	581	674	672
