# Supplementary material for: Study on axial compressive behavior and mesoscopic structural evolution of FRP confined coal gangue concrete
Source: PLoS One. 2025 May 9;20(5):e0322647. doi: 10.1371/journal.pone.0322647 (PMC12064029; doi:10.1371/journal.pone.0322647)
Supplement: S7 Fig — (XLSX) [file pone.0322647.s007.xlsx]

## Sheet: Sheet1
stress	total cracks	tensile cracks	shear cracks	tensile to shear ratio			stress	total cracks	tensile cracks	shear cracks	tensile to shear ratio
1.30702	0	0	0	0			1.30702	0	0	0	0
1.18047	0	0	0	0			1.18047	0	0	0	0
1.10857	0	0	0	0			1.10857	0	0	0	0
1.09059	0	0	0	0			1.09059	0	0	0	0
1.10482	0	0	0	0			1.10482	0	0	0	0
1.13496	0	0	0	0			1.13496	0	0	0	0
1.1688	0	0	0	0			1.1688	0	0	0	0
1.20089	0	0	0	0			1.20089	0	0	0	0
1.22959	0	0	0	0			1.22959	0	0	0	0
1.25495	0	0	0	0			1.25495	0	0	0	0
1.27688	0	0	0	0			1.27688	0	0	0	0
1.29609	0	0	0	0			1.29609	0	0	0	0
1.31336	0	0	0	0			1.31336	0	0	0	0
1.32946	0	0	0	0			1.32946	0	0	0	0
1.34459	0	0	0	0			1.34459	0	0	0	0
1.35845	0	0	0	0			1.35845	0	0	0	0
1.37065	0	0	0	0			1.37065	0	0	0	0
1.38101	0	0	0	0			1.38101	0	0	0	0
1.38968	0	0	0	0			1.38968	0	0	0	0
1.39686	0	0	0	0			1.39686	0	0	0	0
1.40291	0	0	0	0			1.40291	0	0	0	0
1.40798	0	0	0	0			1.40798	0	0	0	0
1.41225	0	0	0	0			1.41225	0	0	0	0
1.41592	0	0	0	0			1.41592	0	0	0	0
1.41936	0	0	0	0			1.41936	0	0	0	0
1.42297	0	0	0	0			1.42297	0	0	0	0
1.42705	0	0	0	0			1.42705	0	0	0	0
1.43186	0	0	0	0			1.43186	0	0	0	0
1.43757	0	0	0	0			1.43757	0	0	0	0
1.4443	0	0	0	0			1.4443	0	0	0	0
1.45212	0	0	0	0			1.45212	0	0	0	0
1.46105	0	0	0	0			1.46105	0	0	0	0
1.47107	0	0	0	0			1.47107	0	0	0	0
1.48214	0	0	0	0			1.48214	0	0	0	0
1.49416	0	0	0	0			1.49416	0	0	0	0
1.50704	0	0	0	0			1.50704	0	0	0	0
1.52075	0	0	0	0			1.52075	0	0	0	0
1.53511	0	0	0	0			1.53511	0	0	0	0
1.5499	0	0	0	0			1.5499	0	0	0	0
1.56495	0	0	0	0			1.56495	0	0	0	0
1.58012	0	0	0	0			1.58012	0	0	0	0
1.59524	0	0	0	0			1.59524	0	0	0	0
1.61017	0	0	0	0			1.61017	0	0	0	0
1.62481	0	0	0	0			1.62481	0	0	0	0
1.63913	0	0	0	0			1.63913	0	0	0	0
1.65307	0	0	0	0			1.65307	0	0	0	0
1.66661	0	0	0	0			1.66661	0	0	0	0
1.67973	0	0	0	0			1.67973	0	0	0	0
1.69241	0	0	0	0			1.69241	0	0	0	0
1.70465	0	0	0	0			1.70465	0	0	0	0
1.71646	0	0	0	0			1.71646	0	0	0	0
1.72785	0	0	0	0			1.72785	0	0	0	0
1.73886	0	0	0	0			1.73886	0	0	0	0
1.74954	0	0	0	0			1.74954	0	0	0	0
1.75994	0	0	0	0			1.75994	0	0	0	0
1.7701	0	0	0	0			1.7701	0	0	0	0
1.78006	0	0	0	0			1.78006	0	0	0	0
1.78987	0	0	0	0			1.78987	0	0	0	0
1.79962	0	0	0	0			1.79962	0	0	0	0
1.8094	0	0	0	0			1.8094	0	0	0	0
1.81922	0	0	0	0			1.81922	0	0	0	0
1.8291	0	0	0	0			1.8291	0	0	0	0
1.83907	0	0	0	0			1.83907	0	0	0	0
1.84913	0	0	0	0			1.84913	0	0	0	0
1.85927	0	0	0	0			1.85927	0	0	0	0
1.86951	0	0	0	0			1.86951	0	0	0	0
1.87984	0	0	0	0			1.87984	0	0	0	0
1.89029	0	0	0	0			1.89029	0	0	0	0
1.90085	0	0	0	0			1.90085	0	0	0	0
1.91152	0	0	0	0			1.91152	0	0	0	0
1.9223	0	0	0	0			1.9223	0	0	0	0
1.9332	0	0	0	0			1.9332	0	0	0	0
1.94416	0	0	0	0			1.94416	0	0	0	0
1.95515	0	0	0	0			1.95515	0	0	0	0
1.96615	0	0	0	0			1.96615	0	0	0	0
1.97713	0	0	0	0			1.97713	0	0	0	0
1.98814	0	0	0	0			1.98814	0	0	0	0
1.99925	0	0	0	0			1.99925	0	0	0	0
2.0107	0	0	0	0			2.0107	0	0	0	0
2.02264	0	0	0	0			2.02264	0	0	0	0
2.03488	0	0	0	0			2.03488	0	0	0	0
2.04728	0	0	0	0			2.04728	0	0	0	0
2.05971	0	0	0	0			2.05971	0	0	0	0
2.07222	0	0	0	0			2.07222	0	0	0	0
2.08529	0	0	0	0			2.08529	0	0	0	0
2.09847	0	0	0	0			2.09847	0	0	0	0
2.11179	0	0	0	0			2.11179	0	0	0	0
2.12532	0	0	0	0			2.12532	0	0	0	0
2.13927	0	0	0	0			2.13927	0	0	0	0
2.15336	0	0	0	0			2.15336	0	0	0	0
2.16745	0	0	0	0			2.16745	0	0	0	0
2.18197	0	0	0	0			2.18197	0	0	0	0
2.19743	0	0	0	0			2.19743	0	0	0	0
2.2135	0	0	0	0			2.2135	0	0	0	0
2.23007	0	0	0	0			2.23007	0	0	0	0
2.24693	0	0	0	0			2.24693	0	0	0	0
2.26398	0	0	0	0			2.26398	0	0	0	0
2.28138	0	0	0	0			2.28138	0	0	0	0
2.29926	0	0	0	0			2.29926	0	0	0	0
2.31759	0	0	0	0			2.31759	0	0	0	0
2.33627	0	0	0	0			2.33627	0	0	0	0
2.35536	0	0	0	0			2.35536	0	0	0	0
2.37499	0	0	0	0			2.37499	0	0	0	0
2.39534	0	0	0	0			2.39534	0	0	0	0
2.41662	0	0	0	0			2.41662	0	0	0	0
2.4347	0	0	0	0			2.4347	0	0	0	0
2.45811	0	0	0	0			2.45811	0	0	0	0
2.48195	0	0	0	0			2.48195	0	0	0	0
2.50717	0	0	0	0			2.50717	0	0	0	0
2.52933	0	0	0	0			2.52933	0	0	0	0
2.55625	0	0	0	0			2.55625	0	0	0	0
2.58379	0	0	0	0			2.58379	0	0	0	0
2.61205	0	0	0	0			2.61205	0	0	0	0
2.64133	0	0	0	0			2.64133	0	0	0	0
2.66763	0	0	0	0			2.66763	0	0	0	0
2.69733	0	0	0	0			2.69733	0	0	0	0
2.71925	0	0	0	0			2.71925	0	0	0	0
2.75434	0	0	0	0			2.75434	0	0	0	0
2.78974	0	0	0	0			2.78974	0	0	0	0
2.82647	0	0	0	0			2.82647	0	0	0	0
2.86427	0	0	0	0			2.86427	0	0	0	0
2.90321	0	0	0	0			2.90321	0	0	0	0
2.9434	0	0	0	0			2.9434	0	0	0	0
2.98446	0	0	0	0			2.98446	0	0	0	0
3.02665	0	0	0	0			3.02665	0	0	0	0
3.06983	0	0	0	0			3.06983	0	0	0	0
3.11371	0	0	0	0			3.11371	0	0	0	0
3.15782	0	0	0	0			3.15782	0	0	0	0
3.19485	0	0	0	0			3.19485	0	0	0	0
3.23771	0	0	0	0			3.23771	0	0	0	0
3.28075	0	0	0	0			3.28075	0	0	0	0
3.32309	0	0	0	0			3.32309	0	0	0	0
3.36485	0	0	0	0			3.36485	0	0	0	0
3.40646	0	0	0	0			3.40646	0	0	0	0
3.44744	0	0	0	0			3.44744	0	0	0	0
3.48227	0	0	0	0			3.48227	0	0	0	0
3.52194	0	0	0	0			3.52194	0	0	0	0
3.56028	0	0	0	0			3.56028	0	0	0	0
3.58282	0	0	0	0			3.58282	0	0	0	0
3.6175	0	0	0	0			3.6175	0	0	0	0
3.65494	0	0	0	0			3.65494	0	0	0	0
3.69158	0	0	0	0			3.69158	0	0	0	0
3.72652	0	0	0	0			3.72652	0	0	0	0
3.7517	0	0	0	0			3.7517	0	0	0	0
3.78419	0	0	0	0			3.78419	0	0	0	0
3.81752	0	0	0	0			3.81752	0	0	0	0
3.84866	0	0	0	0			3.84866	0	0	0	0
3.87397	0	0	0	0			3.87397	0	0	0	0
3.90416	0	0	0	0			3.90416	0	0	0	0
3.93317	0	0	0	0			3.93317	0	0	0	0
3.95942	0	0	0	0			3.95942	0	0	0	0
3.97801	0	0	0	0			3.97801	0	0	0	0
4.00402	0	0	0	0			4.00402	0	0	0	0
4.02369	0	0	0	0			4.02369	0	0	0	0
4.0474	0	0	0	0			4.0474	0	0	0	0
4.06544	0	0	0	0			4.06544	0	0	0	0
4.07772	0	0	0	0			4.07772	0	0	0	0
4.09396	0	0	0	0			4.09396	0	0	0	0
4.11687	0	0	0	0			4.11687	0	0	0	0
4.13073	0	0	0	0			4.13073	0	0	0	0
4.1483	0	0	0	0			4.1483	0	0	0	0
4.16255	0	0	0	0			4.16255	0	0	0	0
4.17859	0	0	0	0			4.17859	0	0	0	0
4.18475	0	0	0	0			4.18475	0	0	0	0
4.17347	0	0	0	0			4.17347	0	0	0	0
4.18478	0	0	0	0			4.18478	0	0	0	0
4.19612	0	0	0	0			4.19612	0	0	0	0
4.19345	0	0	0	0			4.19345	0	0	0	0
4.20203	0	0	0	0			4.20203	0	0	0	0
4.21313	0	0	0	0			4.21313	0	0	0	0
4.22873	0	0	0	0			4.22873	0	0	0	0
4.24583	0	0	0	0			4.24583	0	0	0	0
4.25048	0	0	0	0			4.25048	0	0	0	0
4.26907	0	0	0	0			4.26907	0	0	0	0
4.29056	0	0	0	0			4.29056	0	0	0	0
4.31209	0	0	0	0			4.31209	0	0	0	0
4.33038	0	0	0	0			4.33038	0	0	0	0
4.32581	0	0	0	0			4.32581	0	0	0	0
4.33531	0	0	0	0			4.33531	0	0	0	0
4.33523	0	0	0	0			4.33523	0	0	0	0
4.33169	0	0	0	0			4.33169	0	0	0	0
4.3233	0	0	0	0			4.3233	0	0	0	0
4.30458	0	0	0	0			4.30458	0	0	0	0
4.30825	0	0	0	0			4.30825	0	0	0	0
4.31195	0	0	0	0			4.31195	0	0	0	0
4.30754	0	0	0	0			4.30754	0	0	0	0
4.30197	0	0	0	0			4.30197	0	0	0	0
4.29692	0	0	0	0			4.29692	0	0	0	0
4.30607	0	0	0	0			4.30607	0	0	0	0
4.30782	0	0	0	0			4.30782	0	0	0	0
4.31434	0	0	0	0			4.31434	0	0	0	0
4.32453	0	0	0	0			4.32453	0	0	0	0
4.33686	0	0	0	0			4.33686	0	0	0	0
4.334	0	0	0	0			4.334	0	0	0	0
4.33635	0	0	0	0			4.33635	0	0	0	0
4.35192	0	0	0	0			4.35192	0	0	0	0
4.37024	0	0	0	0			4.37024	0	0	0	0
4.39029	0	0	0	0			4.39029	0	0	0	0
4.40863	0	0	0	0			4.40863	0	0	0	0
4.42635	0	0	0	0			4.42635	0	0	0	0
4.44362	0	0	0	0			4.44362	0	0	0	0
4.44898	0	0	0	0			4.44898	0	0	0	0
4.45691	0	0	0	0			4.45691	0	0	0	0
4.46761	0	0	0	0			4.46761	0	0	0	0
4.47496	0	0	0	0			4.47496	0	0	0	0
4.48304	0	0	0	0			4.48304	0	0	0	0
4.49601	0	0	0	0			4.49601	0	0	0	0
4.506	0	0	0	0			4.506	0	0	0	0
4.5186	0	0	0	0			4.5186	0	0	0	0
4.52143	0	0	0	0			4.52143	0	0	0	0
4.52047	0	0	0	0			4.52047	0	0	0	0
4.5118	0	0	0	0			4.5118	0	0	0	0
4.50529	0	0	0	0			4.50529	0	0	0	0
4.51935	0	0	0	0			4.51935	0	0	0	0
4.51694	0	0	0	0			4.51694	0	0	0	0
4.50436	0	0	0	0			4.50436	0	0	0	0
4.49531	0	0	0	0			4.49531	0	0	0	0
4.50636	0	0	0	0			4.50636	0	0	0	0
4.51495	0	0	0	0			4.51495	0	0	0	0
4.53279	0	0	0	0			4.53279	0	0	0	0
4.55204	0	0	0	0			4.55204	0	0	0	0
4.55349	0	0	0	0			4.55349	0	0	0	0
4.55379	0	0	0	0			4.55379	0	0	0	0
4.56854	0	0	0	0			4.56854	0	0	0	0
4.57669	0	0	0	0			4.57669	0	0	0	0
4.57303	0	0	0	0			4.57303	0	0	0	0
4.57159	0	0	0	0			4.57159	0	0	0	0
4.56595	0	0	0	0			4.56595	0	0	0	0
4.55231	0	0	0	0			4.55231	0	0	0	0
4.55944	0	0	0	0			4.55944	0	0	0	0
4.57767	0	0	0	0			4.57767	0	0	0	0
4.59378	0	0	0	0			4.59378	0	0	0	0
4.59477	0	0	0	0			4.59477	0	0	0	0
4.59047	0	0	0	0			4.59047	0	0	0	0
4.60159	0	0	0	0			4.60159	0	0	0	0
4.62111	0	0	0	0			4.62111	0	0	0	0
4.62009	0	0	0	0			4.62009	0	0	0	0
4.60519	0	0	0	0			4.60519	0	0	0	0
4.59258	0	0	0	0			4.59258	0	0	0	0
4.59586	0	0	0	0			4.59586	0	0	0	0
4.58978	0	0	0	0			4.58978	0	0	0	0
4.58011	0	0	0	0			4.58011	0	0	0	0
4.58741	0	0	0	0			4.58741	0	0	0	0
4.60123	0	0	0	0			4.60123	0	0	0	0
4.60156	0	0	0	0			4.60156	0	0	0	0
4.59062	0	0	0	0			4.59062	0	0	0	0
4.60348	2	0	2	0			4.60348	2	0	2	0
4.61397	3	0	3	0			4.61397	3	0	3	0
4.6241	3	0	3	0			4.6241	3	0	3	0
4.61452	3	0	3	0			4.61452	3	0	3	0
4.62516	3	0	3	0			4.62516	3	0	3	0
4.64341	3	0	3	0			4.64341	3	0	3	0
4.66688	3	0	3	0			4.66688	3	0	3	0
4.68845	3	0	3	0			4.68845	3	0	3	0
4.70894	3	0	3	0			4.70894	3	0	3	0
4.72557	3	0	3	0			4.72557	3	0	3	0
4.7307	3	0	3	0			4.7307	3	0	3	0
4.73402	3	0	3	0			4.73402	3	0	3	0
4.7279	3	0	3	0			4.7279	3	0	3	0
4.69846	3	0	3	0			4.69846	3	0	3	0
4.68047	3	0	3	0			4.68047	3	0	3	0
4.68056	3	0	3	0			4.68056	3	0	3	0
4.66995	3	0	3	0			4.66995	3	0	3	0
4.67691	3	0	3	0			4.67691	3	0	3	0
4.68783	3	0	3	0			4.68783	3	0	3	0
4.67374	3	0	3	0			4.67374	3	0	3	0
4.67306	3	0	3	0			4.67306	3	0	3	0
4.68393	3	0	3	0			4.68393	3	0	3	0
4.70261	3	0	3	0			4.70261	3	0	3	0
4.72743	3	0	3	0			4.72743	3	0	3	0
4.74419	4	0	4	0			4.74419	4	0	4	0
4.74855	4	0	4	0			4.74855	4	0	4	0
4.76485	5	0	5	0			4.76485	5	0	5	0
4.78802	6	0	6	0			4.78802	6	0	6	0
4.81252	6	0	6	0			4.81252	6	0	6	0
4.83711	6	0	6	0			4.83711	6	0	6	0
4.85335	8	0	8	0			4.85335	8	0	8	0
4.8365	8	0	8	0			4.8365	8	0	8	0
4.81276	8	0	8	0			4.81276	8	0	8	0
4.8167	8	0	8	0			4.8167	8	0	8	0
4.83144	8	0	8	0			4.83144	8	0	8	0
4.85325	8	0	8	0			4.85325	8	0	8	0
4.87575	8	0	8	0			4.87575	8	0	8	0
4.89324	8	0	8	0			4.89324	8	0	8	0
4.86672	8	0	8	0			4.86672	8	0	8	0
4.86798	8	0	8	0			4.86798	8	0	8	0
4.88876	8	0	8	0			4.88876	8	0	8	0
4.91213	8	0	8	0			4.91213	8	0	8	0
4.93206	8	0	8	0			4.93206	8	0	8	0
4.95261	8	0	8	0			4.95261	8	0	8	0
4.9738	8	0	8	0			4.9738	8	0	8	0
4.99442	8	0	8	0			4.99442	8	0	8	0
5.01494	8	0	8	0			5.01494	8	0	8	0
5.03431	8	0	8	0			5.03431	8	0	8	0
5.0536	9	0	9	0			5.0536	9	0	9	0
5.0644	9	0	9	0			5.0644	9	0	9	0
5.06706	9	0	9	0			5.06706	9	0	9	0
5.07416	10	0	10	0			5.07416	10	0	10	0
5.08109	10	0	10	0			5.08109	10	0	10	0
5.08673	10	0	10	0			5.08673	10	0	10	0
5.09959	10	0	10	0			5.09959	10	0	10	0
5.10145	10	0	10	0			5.10145	10	0	10	0
5.07782	10	0	10	0			5.07782	10	0	10	0
5.08153	10	0	10	0			5.08153	10	0	10	0
5.09862	10	0	10	0			5.09862	10	0	10	0
5.11913	10	0	10	0			5.11913	10	0	10	0
5.13717	10	0	10	0			5.13717	10	0	10	0
5.15121	10	0	10	0			5.15121	10	0	10	0
5.16021	10	0	10	0			5.16021	10	0	10	0
5.15224	11	0	11	0			5.15224	11	0	11	0
5.13863	11	0	11	0			5.13863	11	0	11	0
5.14938	11	0	11	0			5.14938	11	0	11	0
5.16114	11	0	11	0			5.16114	11	0	11	0
5.16324	11	0	11	0			5.16324	11	0	11	0
5.16568	11	0	11	0			5.16568	11	0	11	0
5.17734	11	0	11	0			5.17734	11	0	11	0
5.19057	11	0	11	0			5.19057	11	0	11	0
5.19853	11	0	11	0			5.19853	11	0	11	0
5.20584	11	0	11	0			5.20584	11	0	11	0
5.21885	11	0	11	0			5.21885	11	0	11	0
5.23422	11	0	11	0			5.23422	11	0	11	0
5.25173	11	0	11	0			5.25173	11	0	11	0
5.2694	11	0	11	0			5.2694	11	0	11	0
5.2873	11	0	11	0			5.2873	11	0	11	0
5.3046	11	0	11	0			5.3046	11	0	11	0
5.3206	12	0	12	0			5.3206	12	0	12	0
5.33154	12	0	12	0			5.33154	12	0	12	0
5.33402	13	0	13	0			5.33402	13	0	13	0
5.3342	13	0	13	0			5.3342	13	0	13	0
5.33583	13	0	13	0			5.33583	13	0	13	0
5.34473	13	0	13	0			5.34473	13	0	13	0
5.35523	13	0	13	0			5.35523	13	0	13	0
5.35258	13	0	13	0			5.35258	13	0	13	0
5.31146	13	0	13	0			5.31146	13	0	13	0
5.29833	13	0	13	0			5.29833	13	0	13	0
5.29447	13	0	13	0			5.29447	13	0	13	0
5.30202	13	0	13	0			5.30202	13	0	13	0
5.31785	13	0	13	0			5.31785	13	0	13	0
5.33085	13	0	13	0			5.33085	13	0	13	0
5.33895	13	0	13	0			5.33895	13	0	13	0
5.3439	13	0	13	0			5.3439	13	0	13	0
5.34031	13	0	13	0			5.34031	13	0	13	0
5.32922	13	0	13	0			5.32922	13	0	13	0
5.31554	13	0	13	0			5.31554	13	0	13	0
5.32447	13	0	13	0			5.32447	13	0	13	0
5.34512	13	0	13	0			5.34512	13	0	13	0
5.36178	13	0	13	0			5.36178	13	0	13	0
5.37391	13	0	13	0			5.37391	13	0	13	0
5.37215	14	0	14	0			5.37215	14	0	14	0
5.37814	14	0	14	0			5.37814	14	0	14	0
5.39158	14	0	14	0			5.39158	14	0	14	0
5.4072	14	0	14	0			5.4072	14	0	14	0
5.40261	14	0	14	0			5.40261	14	0	14	0
5.40418	15	0	15	0			5.40418	15	0	15	0
5.4198	17	0	17	0			5.4198	17	0	17	0
5.43291	19	0	19	0			5.43291	19	0	19	0
5.44785	19	0	19	0			5.44785	19	0	19	0
5.46413	19	0	19	0			5.46413	19	0	19	0
5.48102	20	0	20	0			5.48102	20	0	20	0
5.49795	22	0	22	0			5.49795	22	0	22	0
5.51516	22	0	22	0			5.51516	22	0	22	0
5.53218	22	0	22	0			5.53218	22	0	22	0
5.54895	22	0	22	0			5.54895	22	0	22	0
5.56286	22	0	22	0			5.56286	22	0	22	0
5.56883	22	0	22	0			5.56883	22	0	22	0
5.57014	22	0	22	0			5.57014	22	0	22	0
5.57719	22	0	22	0			5.57719	22	0	22	0
5.59288	23	0	23	0			5.59288	23	0	23	0
5.61361	24	0	24	0			5.61361	24	0	24	0
5.63157	25	0	25	0			5.63157	25	0	25	0
5.6486	28	0	28	0			5.6486	28	0	28	0
5.66514	28	0	28	0			5.66514	28	0	28	0
5.68196	28	0	28	0			5.68196	28	0	28	0
5.69949	28	0	28	0			5.69949	28	0	28	0
5.71547	30	0	30	0			5.71547	30	0	30	0
5.71943	31	0	31	0			5.71943	31	0	31	0
5.71534	35	0	35	0			5.71534	35	0	35	0
5.71632	36	0	36	0			5.71632	36	0	36	0
5.73113	37	0	37	0			5.73113	37	0	37	0
5.74297	38	0	38	0			5.74297	38	0	38	0
5.74861	39	0	39	0			5.74861	39	0	39	0
5.75713	39	0	39	0			5.75713	39	0	39	0
5.76805	39	0	39	0			5.76805	39	0	39	0
5.77741	39	0	39	0			5.77741	39	0	39	0
5.79346	39	0	39	0			5.79346	39	0	39	0
5.81219	40	0	40	0			5.81219	40	0	40	0
5.82856	40	0	40	0			5.82856	40	0	40	0
5.83594	40	0	40	0			5.83594	40	0	40	0
5.83264	40	0	40	0			5.83264	40	0	40	0
5.83377	41	0	41	0			5.83377	41	0	41	0
5.84122	41	0	41	0			5.84122	41	0	41	0
5.85888	41	0	41	0			5.85888	41	0	41	0
5.8814	44	0	44	0			5.8814	44	0	44	0
5.89934	45	0	45	0			5.89934	45	0	45	0
5.91474	45	0	45	0			5.91474	45	0	45	0
5.92887	45	0	45	0			5.92887	45	0	45	0
5.94255	45	0	45	0			5.94255	45	0	45	0
5.95915	45	0	45	0			5.95915	45	0	45	0
5.96937	47	0	47	0			5.96937	47	0	47	0
5.97287	48	24	24	1			5.97287	48	24	24	1
5.98301	48	24	24	1			5.98301	48	24	24	1
5.99457	48	24	24	1			5.99457	48	24	24	1
6.00657	48	24	24	1			6.00657	48	24	24	1
6.00153	48	24	24	1			6.00153	48	24	24	1
5.99029	49	25	24	1.04167			5.99029	49	25	24	1.04167
5.96438	49	25	24	1.04167			5.96438	49	25	24	1.04167
5.9567	50	26	24	1.08333			5.9567	50	26	24	1.08333
5.96411	50	26	24	1.08333			5.96411	50	26	24	1.08333
5.97875	50	26	24	1.08333			5.97875	50	26	24	1.08333
5.99129	51	27	24	1.125			5.99129	51	27	24	1.125
5.99999	52	27	25	1.08			5.99999	52	27	25	1.08
6.01184	52	27	25	1.08			6.01184	52	27	25	1.08
6.0259	52	27	25	1.08			6.0259	52	27	25	1.08
6.03791	53	28	25	1.12			6.03791	53	28	25	1.12
6.04372	53	28	25	1.12			6.04372	53	28	25	1.12
6.03957	53	28	25	1.12			6.03957	53	28	25	1.12
6.04013	53	28	25	1.12			6.04013	53	28	25	1.12
6.05754	53	28	25	1.12			6.05754	53	28	25	1.12
6.07961	53	28	25	1.12			6.07961	53	28	25	1.12
6.10079	53	28	25	1.12			6.10079	53	28	25	1.12
6.11737	53	28	25	1.12			6.11737	53	28	25	1.12
6.13035	53	28	25	1.12			6.13035	53	28	25	1.12
6.14244	54	29	25	1.16			6.14244	54	29	25	1.16
6.15557	55	30	25	1.2			6.15557	55	30	25	1.2
6.17148	55	30	25	1.2			6.17148	55	30	25	1.2
6.18841	55	30	25	1.2			6.18841	55	30	25	1.2
6.20565	55	30	25	1.2			6.20565	55	30	25	1.2
6.22267	55	30	25	1.2			6.22267	55	30	25	1.2
6.23846	56	31	25	1.24			6.23846	56	31	25	1.24
6.25419	57	32	25	1.28			6.25419	57	32	25	1.28
6.2688	57	32	25	1.28			6.2688	57	32	25	1.28
6.28293	57	32	25	1.28			6.28293	57	32	25	1.28
6.29482	59	33	26	1.26923			6.29482	59	33	26	1.26923
6.30169	59	33	26	1.26923			6.30169	59	33	26	1.26923
6.30769	59	33	26	1.26923			6.30769	59	33	26	1.26923
6.31165	60	34	26	1.30769			6.31165	60	34	26	1.30769
6.31808	61	35	26	1.34615			6.31808	61	35	26	1.34615
6.3306	62	36	26	1.38462			6.3306	62	36	26	1.38462
6.34428	65	36	29	1.24138			6.34428	65	36	29	1.24138
6.35868	67	38	29	1.31034			6.35868	67	38	29	1.31034
6.3723	68	39	29	1.34483			6.3723	68	39	29	1.34483
6.38614	68	39	29	1.34483			6.38614	68	39	29	1.34483
6.4002	69	40	29	1.37931			6.4002	69	40	29	1.37931
6.4142	71	41	30	1.36667			6.4142	71	41	30	1.36667
6.42748	71	41	30	1.36667			6.42748	71	41	30	1.36667
6.43664	71	41	30	1.36667			6.43664	71	41	30	1.36667
6.43483	71	41	30	1.36667			6.43483	71	41	30	1.36667
6.42346	71	41	30	1.36667			6.42346	71	41	30	1.36667
6.42133	72	41	31	1.32258			6.42133	72	41	31	1.32258
6.42577	73	42	31	1.35484			6.42577	73	42	31	1.35484
6.43356	73	42	31	1.35484			6.43356	73	42	31	1.35484
6.43882	75	43	32	1.34375			6.43882	75	43	32	1.34375
6.44456	76	44	32	1.375			6.44456	76	44	32	1.375
6.45522	77	45	32	1.40625			6.45522	77	45	32	1.40625
6.46854	77	45	32	1.40625			6.46854	77	45	32	1.40625
6.4803	77	45	32	1.40625			6.4803	77	45	32	1.40625
6.48908	79	47	32	1.46875			6.48908	79	47	32	1.46875
6.49247	79	47	32	1.46875			6.49247	79	47	32	1.46875
6.49396	79	47	32	1.46875			6.49396	79	47	32	1.46875
6.50062	79	47	32	1.46875			6.50062	79	47	32	1.46875
6.51158	81	48	33	1.45455			6.51158	81	48	33	1.45455
6.52231	81	48	33	1.45455			6.52231	81	48	33	1.45455
6.53123	83	50	33	1.51515			6.53123	83	50	33	1.51515
6.53932	83	50	33	1.51515			6.53932	83	50	33	1.51515
6.54661	84	51	33	1.54545			6.54661	84	51	33	1.54545
6.55506	84	51	33	1.54545			6.55506	84	51	33	1.54545
6.56632	84	51	33	1.54545			6.56632	84	51	33	1.54545
6.57899	85	51	34	1.5			6.57899	85	51	34	1.5
6.59242	85	51	34	1.5			6.59242	85	51	34	1.5
6.60241	85	51	34	1.5			6.60241	85	51	34	1.5
6.60621	85	51	34	1.5			6.60621	85	51	34	1.5
6.61657	85	51	34	1.5			6.61657	85	51	34	1.5
6.62642	85	51	34	1.5			6.62642	85	51	34	1.5
6.63367	87	52	35	1.48571			6.63367	87	52	35	1.48571
6.63668	88	52	36	1.44444			6.63668	88	52	36	1.44444
6.61132	88	52	36	1.44444			6.61132	88	52	36	1.44444
6.60428	89	52	37	1.40541			6.60428	89	52	37	1.40541
6.60883	89	52	37	1.40541			6.60883	89	52	37	1.40541
6.61678	89	52	37	1.40541			6.61678	89	52	37	1.40541
6.62946	89	52	37	1.40541			6.62946	89	52	37	1.40541
6.64361	92	54	38	1.42105			6.64361	92	54	38	1.42105
6.65827	92	54	38	1.42105			6.65827	92	54	38	1.42105
6.67355	92	54	38	1.42105			6.67355	92	54	38	1.42105
6.68842	93	54	39	1.38462			6.68842	93	54	39	1.38462
6.69436	93	54	39	1.38462			6.69436	93	54	39	1.38462
6.68133	93	54	39	1.38462			6.68133	93	54	39	1.38462
6.6765	93	54	39	1.38462			6.6765	93	54	39	1.38462
6.67503	93	54	39	1.38462			6.67503	93	54	39	1.38462
6.6801	94	55	39	1.41026			6.6801	94	55	39	1.41026
6.65634	94	55	39	1.41026			6.65634	94	55	39	1.41026
6.64784	95	56	39	1.4359			6.64784	95	56	39	1.4359
6.66181	95	56	39	1.4359			6.66181	95	56	39	1.4359
6.67699	96	56	40	1.4			6.67699	96	56	40	1.4
6.68263	96	56	40	1.4			6.68263	96	56	40	1.4
6.68169	97	57	40	1.425			6.68169	97	57	40	1.425
6.69635	97	57	40	1.425			6.69635	97	57	40	1.425
6.71318	98	57	41	1.39024			6.71318	98	57	41	1.39024
6.72916	98	57	41	1.39024			6.72916	98	57	41	1.39024
6.74006	98	57	41	1.39024			6.74006	98	57	41	1.39024
6.74894	101	59	42	1.40476			6.74894	101	59	42	1.40476
6.76281	103	61	42	1.45238			6.76281	103	61	42	1.45238
6.7766	103	61	42	1.45238			6.7766	103	61	42	1.45238
6.7857	103	61	42	1.45238			6.7857	103	61	42	1.45238
6.78877	103	61	42	1.45238			6.78877	103	61	42	1.45238
6.79212	103	61	42	1.45238			6.79212	103	61	42	1.45238
6.79872	104	61	43	1.4186			6.79872	104	61	43	1.4186
6.80543	105	62	43	1.44186			6.80543	105	62	43	1.44186
6.79733	105	62	43	1.44186			6.79733	105	62	43	1.44186
6.7597	105	62	43	1.44186			6.7597	105	62	43	1.44186
6.76324	106	63	43	1.46512			6.76324	106	63	43	1.46512
6.78102	107	63	44	1.43182			6.78102	107	63	44	1.43182
6.79708	107	63	44	1.43182			6.79708	107	63	44	1.43182
6.8099	107	63	44	1.43182			6.8099	107	63	44	1.43182
6.811	108	63	45	1.4			6.811	108	63	45	1.4
6.82349	109	63	46	1.36957			6.82349	109	63	46	1.36957
6.83904	109	63	46	1.36957			6.83904	109	63	46	1.36957
6.85293	110	64	46	1.3913			6.85293	110	64	46	1.3913
6.86612	111	65	46	1.41304			6.86612	111	65	46	1.41304
6.87995	111	65	46	1.41304			6.87995	111	65	46	1.41304
6.89226	111	65	46	1.41304			6.89226	111	65	46	1.41304
6.90187	113	66	47	1.40426			6.90187	113	66	47	1.40426
6.91139	114	66	48	1.375			6.91139	114	66	48	1.375
6.92506	114	66	48	1.375			6.92506	114	66	48	1.375
6.9419	114	66	48	1.375			6.9419	114	66	48	1.375
6.95959	115	67	48	1.39583			6.95959	115	67	48	1.39583
6.97704	116	68	48	1.41667			6.97704	116	68	48	1.41667
6.99305	116	68	48	1.41667			6.99305	116	68	48	1.41667
7.00836	116	68	48	1.41667			7.00836	116	68	48	1.41667
7.02379	117	69	48	1.4375			7.02379	117	69	48	1.4375
7.03931	118	70	48	1.45833			7.03931	118	70	48	1.45833
7.03641	119	70	49	1.42857			7.03641	119	70	49	1.42857
7.0398	119	70	49	1.42857			7.0398	119	70	49	1.42857
7.05567	120	71	49	1.44898			7.05567	120	71	49	1.44898
7.06866	121	72	49	1.46939			7.06866	121	72	49	1.46939
7.08148	123	73	50	1.46			7.08148	123	73	50	1.46
7.09581	123	73	50	1.46			7.09581	123	73	50	1.46
7.10896	124	74	50	1.48			7.10896	124	74	50	1.48
7.1214	124	74	50	1.48			7.1214	124	74	50	1.48
7.13443	125	74	51	1.45098			7.13443	125	74	51	1.45098
7.14851	125	74	51	1.45098			7.14851	125	74	51	1.45098
7.16355	126	74	52	1.42308			7.16355	126	74	52	1.42308
7.17854	126	74	52	1.42308			7.17854	126	74	52	1.42308
7.19275	127	75	52	1.44231			7.19275	127	75	52	1.44231
7.19965	127	75	52	1.44231			7.19965	127	75	52	1.44231
7.20031	128	75	53	1.41509			7.20031	128	75	53	1.41509
7.2141	129	76	53	1.43396			7.2141	129	76	53	1.43396
7.22955	130	77	53	1.45283			7.22955	130	77	53	1.45283
7.24378	130	77	53	1.45283			7.24378	130	77	53	1.45283
7.25656	131	78	53	1.4717			7.25656	131	78	53	1.4717
7.26848	132	78	54	1.44444			7.26848	132	78	54	1.44444
7.28058	132	78	54	1.44444			7.28058	132	78	54	1.44444
7.29356	132	78	54	1.44444			7.29356	132	78	54	1.44444
7.30762	133	79	54	1.46296			7.30762	133	79	54	1.46296
7.29604	133	79	54	1.46296			7.29604	133	79	54	1.46296
7.277	133	79	54	1.46296			7.277	133	79	54	1.46296
7.28677	133	79	54	1.46296			7.28677	133	79	54	1.46296
7.30391	136	80	56	1.42857			7.30391	136	80	56	1.42857
7.31825	136	80	56	1.42857			7.31825	136	80	56	1.42857
7.33192	137	81	56	1.44643			7.33192	137	81	56	1.44643
7.34512	138	82	56	1.46429			7.34512	138	82	56	1.46429
7.35913	138	82	56	1.46429			7.35913	138	82	56	1.46429
7.37402	139	83	56	1.48214			7.37402	139	83	56	1.48214
7.38769	139	83	56	1.48214			7.38769	139	83	56	1.48214
7.39041	139	83	56	1.48214			7.39041	139	83	56	1.48214
7.39937	140	83	57	1.45614			7.39937	140	83	57	1.45614
7.41232	142	84	58	1.44828			7.41232	142	84	58	1.44828
7.4252	142	84	58	1.44828			7.4252	142	84	58	1.44828
7.43759	144	86	58	1.48276			7.43759	144	86	58	1.48276
7.44823	144	86	58	1.48276			7.44823	144	86	58	1.48276
7.4555	144	86	58	1.48276			7.4555	144	86	58	1.48276
7.46159	144	86	58	1.48276			7.46159	144	86	58	1.48276
7.47007	144	86	58	1.48276			7.47007	144	86	58	1.48276
7.47881	144	86	58	1.48276			7.47881	144	86	58	1.48276
7.48795	144	86	58	1.48276			7.48795	144	86	58	1.48276
7.4958	145	87	58	1.5			7.4958	145	87	58	1.5
7.49811	145	87	58	1.5			7.49811	145	87	58	1.5
7.50091	145	87	58	1.5			7.50091	145	87	58	1.5
7.50046	145	87	58	1.5			7.50046	145	87	58	1.5
7.49369	147	89	58	1.53448			7.49369	147	89	58	1.53448
7.49927	149	89	60	1.48333			7.49927	149	89	60	1.48333
7.5102	152	90	62	1.45161			7.5102	152	90	62	1.45161
7.5203	154	92	62	1.48387			7.5203	154	92	62	1.48387
7.52968	154	92	62	1.48387			7.52968	154	92	62	1.48387
7.53563	154	92	62	1.48387			7.53563	154	92	62	1.48387
7.53081	154	92	62	1.48387			7.53081	154	92	62	1.48387
7.53757	154	92	62	1.48387			7.53757	154	92	62	1.48387
7.55458	154	92	62	1.48387			7.55458	154	92	62	1.48387
7.57103	155	92	63	1.46032			7.57103	155	92	63	1.46032
7.58679	156	93	63	1.47619			7.58679	156	93	63	1.47619
7.59908	159	95	64	1.48438			7.59908	159	95	64	1.48438
7.60654	160	96	64	1.5			7.60654	160	96	64	1.5
7.61134	160	96	64	1.5			7.61134	160	96	64	1.5
7.61027	161	97	64	1.51563			7.61027	161	97	64	1.51563
7.61363	161	97	64	1.51563			7.61363	161	97	64	1.51563
7.62693	162	98	64	1.53125			7.62693	162	98	64	1.53125
7.64129	163	99	64	1.54688			7.64129	163	99	64	1.54688
7.65487	163	99	64	1.54688			7.65487	163	99	64	1.54688
7.66683	164	100	64	1.5625			7.66683	164	100	64	1.5625
7.6775	165	100	65	1.53846			7.6775	165	100	65	1.53846
7.68806	166	101	65	1.55385			7.68806	166	101	65	1.55385
7.69915	166	101	65	1.55385			7.69915	166	101	65	1.55385
7.70808	167	102	65	1.56923			7.70808	167	102	65	1.56923
7.71385	168	103	65	1.58462			7.71385	168	103	65	1.58462
7.7206	168	103	65	1.58462			7.7206	168	103	65	1.58462
7.72847	169	104	65	1.6			7.72847	169	104	65	1.6
7.7376	170	105	65	1.61538			7.7376	170	105	65	1.61538
7.7487	171	106	65	1.63077			7.7487	171	106	65	1.63077
7.7607	171	106	65	1.63077			7.7607	171	106	65	1.63077
7.77299	171	106	65	1.63077			7.77299	171	106	65	1.63077
7.78548	172	106	66	1.60606			7.78548	172	106	66	1.60606
7.79892	173	107	66	1.62121			7.79892	173	107	66	1.62121
7.81361	173	107	66	1.62121			7.81361	173	107	66	1.62121
7.82816	173	107	66	1.62121			7.82816	173	107	66	1.62121
7.84017	173	107	66	1.62121			7.84017	173	107	66	1.62121
7.84641	175	109	66	1.65152			7.84641	175	109	66	1.65152
7.85281	176	109	67	1.62687			7.85281	176	109	67	1.62687
7.86057	176	109	67	1.62687			7.86057	176	109	67	1.62687
7.87099	176	109	67	1.62687			7.87099	176	109	67	1.62687
7.88344	176	109	67	1.62687			7.88344	176	109	67	1.62687
7.89627	176	109	67	1.62687			7.89627	176	109	67	1.62687
7.90936	176	109	67	1.62687			7.90936	176	109	67	1.62687
7.922	178	111	67	1.65672			7.922	178	111	67	1.65672
7.93424	178	111	67	1.65672			7.93424	178	111	67	1.65672
7.94363	179	112	67	1.67164			7.94363	179	112	67	1.67164
7.95256	180	113	67	1.68657			7.95256	180	113	67	1.68657
7.96512	181	114	67	1.70149			7.96512	181	114	67	1.70149
7.97558	181	114	67	1.70149			7.97558	181	114	67	1.70149
7.98401	181	114	67	1.70149			7.98401	181	114	67	1.70149
7.99323	181	114	67	1.70149			7.99323	181	114	67	1.70149
8.00375	181	114	67	1.70149			8.00375	181	114	67	1.70149
8.015	182	114	68	1.67647			8.015	182	114	68	1.67647
8.02595	182	114	68	1.67647			8.02595	182	114	68	1.67647
8.03675	183	115	68	1.69118			8.03675	183	115	68	1.69118
8.04719	183	115	68	1.69118			8.04719	183	115	68	1.69118
8.05746	183	115	68	1.69118			8.05746	183	115	68	1.69118
8.06848	183	115	68	1.69118			8.06848	183	115	68	1.69118
8.0806	184	116	68	1.70588			8.0806	184	116	68	1.70588
8.09331	185	117	68	1.72059			8.09331	185	117	68	1.72059
8.10599	186	117	69	1.69565			8.10599	186	117	69	1.69565
8.11956	187	118	69	1.71014			8.11956	187	118	69	1.71014
8.10348	187	118	69	1.71014			8.10348	187	118	69	1.71014
8.10129	187	118	69	1.71014			8.10129	187	118	69	1.71014
8.11544	188	119	69	1.72464			8.11544	188	119	69	1.72464
8.12957	190	121	69	1.75362			8.12957	190	121	69	1.75362
8.1403	191	121	70	1.72857			8.1403	191	121	70	1.72857
8.14933	191	121	70	1.72857			8.14933	191	121	70	1.72857
8.15892	193	121	72	1.68056			8.15892	193	121	72	1.68056
8.1703	196	121	75	1.61333			8.1703	196	121	75	1.61333
8.18331	199	124	75	1.65333			8.18331	199	124	75	1.65333
8.19781	199	124	75	1.65333			8.19781	199	124	75	1.65333
8.21307	201	124	77	1.61039			8.21307	201	124	77	1.61039
8.22808	201	124	77	1.61039			8.22808	201	124	77	1.61039
8.24282	201	124	77	1.61039			8.24282	201	124	77	1.61039
8.25725	201	124	77	1.61039			8.25725	201	124	77	1.61039
8.27187	201	124	77	1.61039			8.27187	201	124	77	1.61039
8.28624	203	126	77	1.63636			8.28624	203	126	77	1.63636
8.30025	204	127	77	1.64935			8.30025	204	127	77	1.64935
8.31431	205	128	77	1.66234			8.31431	205	128	77	1.66234
8.32836	206	129	77	1.67532			8.32836	206	129	77	1.67532
8.34234	207	129	78	1.65385			8.34234	207	129	78	1.65385
8.35617	207	129	78	1.65385			8.35617	207	129	78	1.65385
8.36963	207	129	78	1.65385			8.36963	207	129	78	1.65385
8.38265	207	129	78	1.65385			8.38265	207	129	78	1.65385
8.39517	207	129	78	1.65385			8.39517	207	129	78	1.65385
8.40742	208	129	79	1.63291			8.40742	208	129	79	1.63291
8.42006	209	129	80	1.6125			8.42006	209	129	80	1.6125
8.4163	209	129	80	1.6125			8.4163	209	129	80	1.6125
8.38065	210	130	80	1.625			8.38065	210	130	80	1.625
8.38079	210	130	80	1.625			8.38079	210	130	80	1.625
8.39539	210	130	80	1.625			8.39539	210	130	80	1.625
8.40839	210	130	80	1.625			8.40839	210	130	80	1.625
8.41953	210	130	80	1.625			8.41953	210	130	80	1.625
8.42995	212	131	81	1.61728			8.42995	212	131	81	1.61728
8.44183	212	131	81	1.61728			8.44183	212	131	81	1.61728
8.45333	215	132	83	1.59036			8.45333	215	132	83	1.59036
8.46076	218	133	85	1.56471			8.46076	218	133	85	1.56471
8.46438	220	135	85	1.58824			8.46438	220	135	85	1.58824
8.47234	220	135	85	1.58824			8.47234	220	135	85	1.58824
8.48404	221	136	85	1.6			8.48404	221	136	85	1.6
8.49584	221	136	85	1.6			8.49584	221	136	85	1.6
8.50722	221	136	85	1.6			8.50722	221	136	85	1.6
8.5192	221	136	85	1.6			8.5192	221	136	85	1.6
8.53164	222	137	85	1.61176			8.53164	222	137	85	1.61176
8.54511	223	137	86	1.59302			8.54511	223	137	86	1.59302
8.55919	225	139	86	1.61628			8.55919	225	139	86	1.61628
8.57332	226	140	86	1.62791			8.57332	226	140	86	1.62791
8.58602	227	141	86	1.63953			8.58602	227	141	86	1.63953
8.5972	227	141	86	1.63953			8.5972	227	141	86	1.63953
8.60786	227	141	86	1.63953			8.60786	227	141	86	1.63953
8.61895	227	141	86	1.63953			8.61895	227	141	86	1.63953
8.63107	227	141	86	1.63953			8.63107	227	141	86	1.63953
8.64409	227	141	86	1.63953			8.64409	227	141	86	1.63953
8.65661	227	141	86	1.63953			8.65661	227	141	86	1.63953
8.66871	228	141	87	1.62069			8.66871	228	141	87	1.62069
8.68078	228	141	87	1.62069			8.68078	228	141	87	1.62069
8.6938	228	141	87	1.62069			8.6938	228	141	87	1.62069
8.7075	229	142	87	1.63218			8.7075	229	142	87	1.63218
8.7213	230	142	88	1.61364			8.7213	230	142	88	1.61364
8.73484	232	143	89	1.60674			8.73484	232	143	89	1.60674
8.74833	236	146	90	1.62222			8.74833	236	146	90	1.62222
8.76177	240	149	91	1.63736			8.76177	240	149	91	1.63736
8.77492	242	150	92	1.63043			8.77492	242	150	92	1.63043
8.7876	243	151	92	1.6413			8.7876	243	151	92	1.6413
8.79998	243	151	92	1.6413			8.79998	243	151	92	1.6413
8.81221	243	151	92	1.6413			8.81221	243	151	92	1.6413
8.82424	243	151	92	1.6413			8.82424	243	151	92	1.6413
8.8361	243	151	92	1.6413			8.8361	243	151	92	1.6413
8.84786	243	151	92	1.6413			8.84786	243	151	92	1.6413
8.85957	243	151	92	1.6413			8.85957	243	151	92	1.6413
8.87128	244	152	92	1.65217			8.87128	244	152	92	1.65217
8.88302	244	152	92	1.65217			8.88302	244	152	92	1.65217
8.89487	245	153	92	1.66304			8.89487	245	153	92	1.66304
8.9067	245	153	92	1.66304			8.9067	245	153	92	1.66304
8.91825	245	153	92	1.66304			8.91825	245	153	92	1.66304
8.92957	246	153	93	1.64516			8.92957	246	153	93	1.64516
8.94077	248	154	94	1.6383			8.94077	248	154	94	1.6383
8.95209	249	155	94	1.64894			8.95209	249	155	94	1.64894
8.96372	251	157	94	1.67021			8.96372	251	157	94	1.67021
8.97558	253	159	94	1.69149			8.97558	253	159	94	1.69149
8.9872	253	159	94	1.69149			8.9872	253	159	94	1.69149
8.99848	253	159	94	1.69149			8.99848	253	159	94	1.69149
9.00971	254	160	94	1.70213			9.00971	254	160	94	1.70213
9.02113	254	160	94	1.70213			9.02113	254	160	94	1.70213
9.03168	254	160	94	1.70213			9.03168	254	160	94	1.70213
9.04125	255	160	95	1.68421			9.04125	255	160	95	1.68421
9.0517	257	161	96	1.67708			9.0517	257	161	96	1.67708
9.06278	257	161	96	1.67708			9.06278	257	161	96	1.67708
9.07231	259	162	97	1.6701			9.07231	259	162	97	1.6701
9.08103	261	163	98	1.66327			9.08103	261	163	98	1.66327
9.09097	261	163	98	1.66327			9.09097	261	163	98	1.66327
9.10336	262	163	99	1.64646			9.10336	262	163	99	1.64646
9.11686	263	164	99	1.65657			9.11686	263	164	99	1.65657
9.12961	263	164	99	1.65657			9.12961	263	164	99	1.65657
9.13957	263	164	99	1.65657			9.13957	263	164	99	1.65657
9.14949	263	164	99	1.65657			9.14949	263	164	99	1.65657
9.1604	264	164	100	1.64			9.1604	264	164	100	1.64
9.17193	265	165	100	1.65			9.17193	265	165	100	1.65
9.18269	266	166	100	1.66			9.18269	266	166	100	1.66
9.19309	267	167	100	1.67			9.19309	267	167	100	1.67
9.20184	267	167	100	1.67			9.20184	267	167	100	1.67
9.20953	269	169	100	1.69			9.20953	269	169	100	1.69
9.2179	270	169	101	1.67327			9.2179	270	169	101	1.67327
9.22809	270	169	101	1.67327			9.22809	270	169	101	1.67327
9.23933	270	169	101	1.67327			9.23933	270	169	101	1.67327
9.25155	272	171	101	1.69307			9.25155	272	171	101	1.69307
9.26396	273	171	102	1.67647			9.26396	273	171	102	1.67647
9.27633	274	172	102	1.68627			9.27633	274	172	102	1.68627
9.28804	276	174	102	1.70588			9.28804	276	174	102	1.70588
9.29924	276	174	102	1.70588			9.29924	276	174	102	1.70588
9.3108	278	175	103	1.69903			9.3108	278	175	103	1.69903
9.32283	279	176	103	1.70874			9.32283	279	176	103	1.70874
9.33537	280	177	103	1.71845			9.33537	280	177	103	1.71845
9.34853	280	177	103	1.71845			9.34853	280	177	103	1.71845
9.36136	280	177	103	1.71845			9.36136	280	177	103	1.71845
9.37377	281	178	103	1.72816			9.37377	281	178	103	1.72816
9.38545	281	178	103	1.72816			9.38545	281	178	103	1.72816
9.39769	281	178	103	1.72816			9.39769	281	178	103	1.72816
9.4101	282	179	103	1.73786			9.4101	282	179	103	1.73786
9.42263	284	181	103	1.75728			9.42263	284	181	103	1.75728
9.43538	285	181	104	1.74038			9.43538	285	181	104	1.74038
9.44549	286	182	104	1.75			9.44549	286	182	104	1.75
9.4577	287	183	104	1.75962			9.4577	287	183	104	1.75962
9.46983	287	183	104	1.75962			9.46983	287	183	104	1.75962
9.48092	288	184	104	1.76923			9.48092	288	184	104	1.76923
9.4912	288	184	104	1.76923			9.4912	288	184	104	1.76923
9.50012	288	184	104	1.76923			9.50012	288	184	104	1.76923
9.50898	289	185	104	1.77885			9.50898	289	185	104	1.77885
9.51808	289	185	104	1.77885			9.51808	289	185	104	1.77885
9.52789	289	185	104	1.77885			9.52789	289	185	104	1.77885
9.53879	289	185	104	1.77885			9.53879	289	185	104	1.77885
9.55054	289	185	104	1.77885			9.55054	289	185	104	1.77885
9.56263	289	185	104	1.77885			9.56263	289	185	104	1.77885
9.57507	289	185	104	1.77885			9.57507	289	185	104	1.77885
9.58765	289	185	104	1.77885			9.58765	289	185	104	1.77885
9.6001	289	185	104	1.77885			9.6001	289	185	104	1.77885
9.61236	289	185	104	1.77885			9.61236	289	185	104	1.77885
9.62383	289	185	104	1.77885			9.62383	289	185	104	1.77885
9.63444	289	185	104	1.77885			9.63444	289	185	104	1.77885
9.64437	290	186	104	1.78846			9.64437	290	186	104	1.78846
9.65428	290	186	104	1.78846			9.65428	290	186	104	1.78846
9.66477	291	186	105	1.77143			9.66477	291	186	105	1.77143
9.67581	292	186	106	1.75472			9.67581	292	186	106	1.75472
9.68785	292	186	106	1.75472			9.68785	292	186	106	1.75472
9.7003	292	186	106	1.75472			9.7003	292	186	106	1.75472
9.71331	292	186	106	1.75472			9.71331	292	186	106	1.75472
9.72688	292	186	106	1.75472			9.72688	292	186	106	1.75472
9.74092	292	186	106	1.75472			9.74092	292	186	106	1.75472
9.7551	292	186	106	1.75472			9.7551	292	186	106	1.75472
9.76917	292	186	106	1.75472			9.76917	292	186	106	1.75472
9.78286	292	186	106	1.75472			9.78286	292	186	106	1.75472
9.79602	293	187	106	1.76415			9.79602	293	187	106	1.76415
9.80884	293	187	106	1.76415			9.80884	293	187	106	1.76415
9.82112	293	187	106	1.76415			9.82112	293	187	106	1.76415
9.83284	294	188	106	1.77358			9.83284	294	188	106	1.77358
9.84418	295	189	106	1.78302			9.84418	295	189	106	1.78302
9.8554	296	190	106	1.79245			9.8554	296	190	106	1.79245
9.86639	296	190	106	1.79245			9.86639	296	190	106	1.79245
9.87357	297	191	106	1.80189			9.87357	297	191	106	1.80189
9.8664	297	191	106	1.80189			9.8664	297	191	106	1.80189
9.85294	297	191	106	1.80189			9.85294	297	191	106	1.80189
9.84841	297	191	106	1.80189			9.84841	297	191	106	1.80189
9.85789	297	191	106	1.80189			9.85789	297	191	106	1.80189
9.87175	299	193	106	1.82075			9.87175	299	193	106	1.82075
9.88716	301	195	106	1.83962			9.88716	301	195	106	1.83962
9.9031	301	195	106	1.83962			9.9031	301	195	106	1.83962
9.91677	301	195	106	1.83962			9.91677	301	195	106	1.83962
9.92951	301	195	106	1.83962			9.92951	301	195	106	1.83962
9.94172	301	195	106	1.83962			9.94172	301	195	106	1.83962
9.95399	301	195	106	1.83962			9.95399	301	195	106	1.83962
9.96568	301	195	106	1.83962			9.96568	301	195	106	1.83962
9.97789	301	195	106	1.83962			9.97789	301	195	106	1.83962
9.98961	301	195	106	1.83962			9.98961	301	195	106	1.83962
10.0016	301	195	106	1.83962			10.0016	301	195	106	1.83962
10.0142	301	195	106	1.83962			10.0142	301	195	106	1.83962
10.0267	301	195	106	1.83962			10.0267	301	195	106	1.83962
10.039	301	195	106	1.83962			10.039	301	195	106	1.83962
10.0513	301	195	106	1.83962			10.0513	301	195	106	1.83962
10.0635	301	195	106	1.83962			10.0635	301	195	106	1.83962
10.0754	302	196	106	1.84906			10.0754	302	196	106	1.84906
10.0866	302	196	106	1.84906			10.0866	302	196	106	1.84906
10.0971	303	197	106	1.85849			10.0971	303	197	106	1.85849
10.108	303	197	106	1.85849			10.108	303	197	106	1.85849
10.1194	303	197	106	1.85849			10.1194	303	197	106	1.85849
10.1312	303	197	106	1.85849			10.1312	303	197	106	1.85849
10.1428	303	197	106	1.85849			10.1428	303	197	106	1.85849
10.1541	303	197	106	1.85849			10.1541	303	197	106	1.85849
10.1626	303	197	106	1.85849			10.1626	303	197	106	1.85849
10.1678	304	198	106	1.86792			10.1678	304	198	106	1.86792
10.1691	304	198	106	1.86792			10.1691	304	198	106	1.86792
10.1669	304	198	106	1.86792			10.1669	304	198	106	1.86792
10.1655	304	198	106	1.86792			10.1655	304	198	106	1.86792
10.1654	304	198	106	1.86792			10.1654	304	198	106	1.86792
10.1678	304	198	106	1.86792			10.1678	304	198	106	1.86792
10.1767	306	199	107	1.85981			10.1767	306	199	107	1.85981
10.1892	307	200	107	1.86916			10.1892	307	200	107	1.86916
10.1698	307	200	107	1.86916			10.1698	307	200	107	1.86916
10.1259	307	200	107	1.86916			10.1259	307	200	107	1.86916
10.1433	307	200	107	1.86916			10.1433	307	200	107	1.86916
10.1518	307	200	107	1.86916			10.1518	307	200	107	1.86916
10.1542	307	200	107	1.86916			10.1542	307	200	107	1.86916
10.158	307	200	107	1.86916			10.158	307	200	107	1.86916
10.1637	308	201	107	1.8785			10.1637	308	201	107	1.8785
10.1708	308	201	107	1.8785			10.1708	308	201	107	1.8785
10.1815	310	203	107	1.8972			10.1815	310	203	107	1.8972
10.1922	311	203	108	1.87963			10.1922	311	203	108	1.87963
10.202	311	203	108	1.87963			10.202	311	203	108	1.87963
10.2133	311	203	108	1.87963			10.2133	311	203	108	1.87963
10.2261	311	203	108	1.87963			10.2261	311	203	108	1.87963
10.24	311	203	108	1.87963			10.24	311	203	108	1.87963
10.2538	312	204	108	1.88889			10.2538	312	204	108	1.88889
10.2668	313	205	108	1.89815			10.2668	313	205	108	1.89815
10.2795	313	205	108	1.89815			10.2795	313	205	108	1.89815
10.292	313	205	108	1.89815			10.292	313	205	108	1.89815
10.3044	313	205	108	1.89815			10.3044	313	205	108	1.89815
10.316	313	205	108	1.89815			10.316	313	205	108	1.89815
10.3271	313	205	108	1.89815			10.3271	313	205	108	1.89815
10.3382	313	205	108	1.89815			10.3382	313	205	108	1.89815
10.3489	315	206	109	1.88991			10.3489	315	206	109	1.88991
10.3573	315	206	109	1.88991			10.3573	315	206	109	1.88991
10.3655	316	206	110	1.87273			10.3655	316	206	110	1.87273
10.3761	316	206	110	1.87273			10.3761	316	206	110	1.87273
10.3902	316	206	110	1.87273			10.3902	316	206	110	1.87273
10.4054	316	206	110	1.87273			10.4054	316	206	110	1.87273
10.4192	317	206	111	1.85586			10.4192	317	206	111	1.85586
10.4312	318	207	111	1.86486			10.4312	318	207	111	1.86486
10.4416	318	207	111	1.86486			10.4416	318	207	111	1.86486
10.4524	318	207	111	1.86486			10.4524	318	207	111	1.86486
10.4643	318	207	111	1.86486			10.4643	318	207	111	1.86486
10.4761	318	207	111	1.86486			10.4761	318	207	111	1.86486
10.4874	318	207	111	1.86486			10.4874	318	207	111	1.86486
10.4983	319	207	112	1.84821			10.4983	319	207	112	1.84821
10.5085	320	208	112	1.85714			10.5085	320	208	112	1.85714
10.5186	321	209	112	1.86607			10.5186	321	209	112	1.86607
10.5287	323	210	113	1.85841			10.5287	323	210	113	1.85841
10.538	324	211	113	1.86726			10.538	324	211	113	1.86726
10.5457	325	212	113	1.87611			10.5457	325	212	113	1.87611
10.5509	326	213	113	1.88496			10.5509	326	213	113	1.88496
10.5554	327	214	113	1.89381			10.5554	327	214	113	1.89381
10.5612	328	215	113	1.90265			10.5612	328	215	113	1.90265
10.5691	329	216	113	1.9115			10.5691	329	216	113	1.9115
10.5771	329	216	113	1.9115			10.5771	329	216	113	1.9115
10.5857	329	216	113	1.9115			10.5857	329	216	113	1.9115
10.5945	330	216	114	1.89474			10.5945	330	216	114	1.89474
10.6033	330	216	114	1.89474			10.6033	330	216	114	1.89474
10.612	330	216	114	1.89474			10.612	330	216	114	1.89474
10.6204	330	216	114	1.89474			10.6204	330	216	114	1.89474
10.6284	331	217	114	1.90351			10.6284	331	217	114	1.90351
10.6362	331	217	114	1.90351			10.6362	331	217	114	1.90351
10.6437	331	217	114	1.90351			10.6437	331	217	114	1.90351
10.6517	331	217	114	1.90351			10.6517	331	217	114	1.90351
10.6603	331	217	114	1.90351			10.6603	331	217	114	1.90351
10.6697	331	217	114	1.90351			10.6697	331	217	114	1.90351
10.6795	331	217	114	1.90351			10.6795	331	217	114	1.90351
10.6889	331	217	114	1.90351			10.6889	331	217	114	1.90351
10.6977	332	218	114	1.91228			10.6977	332	218	114	1.91228
10.7066	332	218	114	1.91228			10.7066	332	218	114	1.91228
10.7165	332	218	114	1.91228			10.7165	332	218	114	1.91228
10.7291	333	219	114	1.92105			10.7291	333	219	114	1.92105
10.7436	334	219	115	1.90435			10.7436	334	219	115	1.90435
10.7589	336	220	116	1.89655			10.7589	336	220	116	1.89655
10.7738	336	220	116	1.89655			10.7738	336	220	116	1.89655
10.7865	336	220	116	1.89655			10.7865	336	220	116	1.89655
10.797	336	220	116	1.89655			10.797	336	220	116	1.89655
10.8061	338	221	117	1.88889			10.8061	338	221	117	1.88889
10.8141	338	221	117	1.88889			10.8141	338	221	117	1.88889
10.8225	338	221	117	1.88889			10.8225	338	221	117	1.88889
10.8316	338	221	117	1.88889			10.8316	338	221	117	1.88889
10.8415	338	221	117	1.88889			10.8415	338	221	117	1.88889
10.8524	339	222	117	1.89744			10.8524	339	222	117	1.89744
10.8635	339	222	117	1.89744			10.8635	339	222	117	1.89744
10.8748	339	222	117	1.89744			10.8748	339	222	117	1.89744
10.8854	339	222	117	1.89744			10.8854	339	222	117	1.89744
10.8949	341	224	117	1.91453			10.8949	341	224	117	1.91453
10.9033	342	224	118	1.89831			10.9033	342	224	118	1.89831
10.9108	343	225	118	1.90678			10.9108	343	225	118	1.90678
10.9171	344	226	118	1.91525			10.9171	344	226	118	1.91525
10.9224	345	226	119	1.89916			10.9224	345	226	119	1.89916
10.9278	345	226	119	1.89916			10.9278	345	226	119	1.89916
10.9344	345	226	119	1.89916			10.9344	345	226	119	1.89916
10.942	345	226	119	1.89916			10.942	345	226	119	1.89916
10.9507	345	226	119	1.89916			10.9507	345	226	119	1.89916
10.9598	345	226	119	1.89916			10.9598	345	226	119	1.89916
10.9691	346	227	119	1.90756			10.9691	346	227	119	1.90756
10.9779	348	229	119	1.92437			10.9779	348	229	119	1.92437
10.9856	348	229	119	1.92437			10.9856	348	229	119	1.92437
10.9925	349	229	120	1.90833			10.9925	349	229	120	1.90833
10.9991	349	229	120	1.90833			10.9991	349	229	120	1.90833
11.0055	349	229	120	1.90833			11.0055	349	229	120	1.90833
11.0123	349	229	120	1.90833			11.0123	349	229	120	1.90833
11.02	350	230	120	1.91667			11.02	350	230	120	1.91667
11.0284	352	232	120	1.93333			11.0284	352	232	120	1.93333
11.0373	352	232	120	1.93333			11.0373	352	232	120	1.93333
11.0465	354	232	122	1.90164			11.0465	354	232	122	1.90164
11.0555	354	232	122	1.90164			11.0555	354	232	122	1.90164
11.0619	355	233	122	1.90984			11.0619	355	233	122	1.90984
11.0708	356	234	122	1.91803			11.0708	356	234	122	1.91803
11.0816	356	234	122	1.91803			11.0816	356	234	122	1.91803
11.0901	356	234	122	1.91803			11.0901	356	234	122	1.91803
11.0986	356	234	122	1.91803			11.0986	356	234	122	1.91803
11.1062	356	234	122	1.91803			11.1062	356	234	122	1.91803
11.1127	356	234	122	1.91803			11.1127	356	234	122	1.91803
11.1209	357	235	122	1.92623			11.1209	357	235	122	1.92623
11.1301	357	235	122	1.92623			11.1301	357	235	122	1.92623
11.1398	358	236	122	1.93443			11.1398	358	236	122	1.93443
11.1495	358	236	122	1.93443			11.1495	358	236	122	1.93443
11.1588	358	236	122	1.93443			11.1588	358	236	122	1.93443
11.168	360	238	122	1.95082			11.168	360	238	122	1.95082
11.1768	361	239	122	1.95902			11.1768	361	239	122	1.95902
11.1852	361	239	122	1.95902			11.1852	361	239	122	1.95902
11.193	362	239	123	1.94309			11.193	362	239	123	1.94309
11.2009	363	240	123	1.95122			11.2009	363	240	123	1.95122
11.2095	365	242	123	1.96748			11.2095	365	242	123	1.96748
11.2187	365	242	123	1.96748			11.2187	365	242	123	1.96748
11.2284	365	242	123	1.96748			11.2284	365	242	123	1.96748
11.2383	365	242	123	1.96748			11.2383	365	242	123	1.96748
11.2488	365	242	123	1.96748			11.2488	365	242	123	1.96748
11.2604	365	242	123	1.96748			11.2604	365	242	123	1.96748
11.273	367	243	124	1.95968			11.273	367	243	124	1.95968
11.2852	367	243	124	1.95968			11.2852	367	243	124	1.95968
11.2971	367	243	124	1.95968			11.2971	367	243	124	1.95968
11.3084	367	243	124	1.95968			11.3084	367	243	124	1.95968
11.3194	369	245	124	1.97581			11.3194	369	245	124	1.97581
11.3298	369	245	124	1.97581			11.3298	369	245	124	1.97581
11.3392	369	245	124	1.97581			11.3392	369	245	124	1.97581
11.3483	370	246	124	1.98387			11.3483	370	246	124	1.98387
11.3586	370	246	124	1.98387			11.3586	370	246	124	1.98387
11.3694	370	246	124	1.98387			11.3694	370	246	124	1.98387
11.3806	371	247	124	1.99194			11.3806	371	247	124	1.99194
11.392	371	247	124	1.99194			11.392	371	247	124	1.99194
11.403	372	248	124	2			11.403	372	248	124	2
11.4127	373	249	124	2.00806			11.4127	373	249	124	2.00806
11.4212	373	249	124	2.00806			11.4212	373	249	124	2.00806
11.4292	375	250	125	2			11.4292	375	250	125	2
11.4381	375	250	125	2			11.4381	375	250	125	2
11.4478	375	250	125	2			11.4478	375	250	125	2
11.4583	376	251	125	2.008			11.4583	376	251	125	2.008
11.4688	378	253	125	2.024			11.4688	378	253	125	2.024
11.4793	379	254	125	2.032			11.4793	379	254	125	2.032
11.4872	379	254	125	2.032			11.4872	379	254	125	2.032
11.4905	380	255	125	2.04			11.4905	380	255	125	2.04
11.4855	381	256	125	2.048			11.4855	381	256	125	2.048
11.4733	381	256	125	2.048			11.4733	381	256	125	2.048
11.4715	381	256	125	2.048			11.4715	381	256	125	2.048
11.4841	382	257	125	2.056			11.4841	382	257	125	2.056
11.4988	384	258	126	2.04762			11.4988	384	258	126	2.04762
11.5106	385	258	127	2.0315			11.5106	385	258	127	2.0315
11.5235	386	259	127	2.03937			11.5235	386	259	127	2.03937
11.5353	388	260	128	2.03125			11.5353	388	260	128	2.03125
11.548	389	261	128	2.03906			11.548	389	261	128	2.03906
11.5619	391	262	129	2.03101			11.5619	391	262	129	2.03101
11.576	393	264	129	2.04651			11.576	393	264	129	2.04651
11.59	393	264	129	2.04651			11.59	393	264	129	2.04651
11.6036	394	265	129	2.05426			11.6036	394	265	129	2.05426
11.6162	394	265	129	2.05426			11.6162	394	265	129	2.05426
11.6287	394	265	129	2.05426			11.6287	394	265	129	2.05426
11.6409	396	265	131	2.0229			11.6409	396	265	131	2.0229
11.6527	397	266	131	2.03053			11.6527	397	266	131	2.03053
11.6641	397	266	131	2.03053			11.6641	397	266	131	2.03053
11.6751	397	266	131	2.03053			11.6751	397	266	131	2.03053
11.6859	398	267	131	2.03817			11.6859	398	267	131	2.03817
11.6962	398	267	131	2.03817			11.6962	398	267	131	2.03817
11.7055	398	267	131	2.03817			11.7055	398	267	131	2.03817
11.7137	398	267	131	2.03817			11.7137	398	267	131	2.03817
11.7206	398	267	131	2.03817			11.7206	398	267	131	2.03817
11.7272	399	268	131	2.0458			11.7272	399	268	131	2.0458
11.7353	399	268	131	2.0458			11.7353	399	268	131	2.0458
11.7446	399	268	131	2.0458			11.7446	399	268	131	2.0458
11.7542	400	269	131	2.05344			11.7542	400	269	131	2.05344
11.7623	400	269	131	2.05344			11.7623	400	269	131	2.05344
11.7684	401	270	131	2.06107			11.7684	401	270	131	2.06107
11.7727	402	270	132	2.04545			11.7727	402	270	132	2.04545
11.7758	404	272	132	2.06061			11.7758	404	272	132	2.06061
11.7765	407	274	133	2.06015			11.7765	407	274	133	2.06015
11.7744	407	274	133	2.06015			11.7744	407	274	133	2.06015
11.7741	408	275	133	2.06767			11.7741	408	275	133	2.06767
11.7796	409	276	133	2.07519			11.7796	409	276	133	2.07519
11.7887	409	276	133	2.07519			11.7887	409	276	133	2.07519
11.7993	410	277	133	2.08271			11.7993	410	277	133	2.08271
11.8102	410	277	133	2.08271			11.8102	410	277	133	2.08271
11.821	410	277	133	2.08271			11.821	410	277	133	2.08271
11.8305	410	277	133	2.08271			11.8305	410	277	133	2.08271
11.8376	411	278	133	2.09023			11.8376	411	278	133	2.09023
11.8433	412	279	133	2.09774			11.8433	412	279	133	2.09774
11.8497	413	280	133	2.10526			11.8497	413	280	133	2.10526
11.8588	413	280	133	2.10526			11.8588	413	280	133	2.10526
11.8706	413	280	133	2.10526			11.8706	413	280	133	2.10526
11.8834	414	281	133	2.11278			11.8834	414	281	133	2.11278
11.8964	415	282	133	2.1203			11.8964	415	282	133	2.1203
11.9087	415	282	133	2.1203			11.9087	415	282	133	2.1203
11.92	415	282	133	2.1203			11.92	415	282	133	2.1203
11.93	415	282	133	2.1203			11.93	415	282	133	2.1203
11.9385	416	283	133	2.12782			11.9385	416	283	133	2.12782
11.9454	418	285	133	2.14286			11.9454	418	285	133	2.14286
11.9507	418	285	133	2.14286			11.9507	418	285	133	2.14286
11.9548	418	285	133	2.14286			11.9548	418	285	133	2.14286
11.9591	419	285	134	2.12687			11.9591	419	285	134	2.12687
11.9649	419	285	134	2.12687			11.9649	419	285	134	2.12687
11.9728	420	286	134	2.13433			11.9728	420	286	134	2.13433
11.9835	420	286	134	2.13433			11.9835	420	286	134	2.13433
11.9962	420	286	134	2.13433			11.9962	420	286	134	2.13433
12.0098	420	286	134	2.13433			12.0098	420	286	134	2.13433
12.0245	420	286	134	2.13433			12.0245	420	286	134	2.13433
12.0398	420	286	134	2.13433			12.0398	420	286	134	2.13433
12.0555	421	286	135	2.11852			12.0555	421	286	135	2.11852
12.0713	421	286	135	2.11852			12.0713	421	286	135	2.11852
12.0866	422	287	135	2.12593			12.0866	422	287	135	2.12593
12.1015	424	289	135	2.14074			12.1015	424	289	135	2.14074
12.1155	424	289	135	2.14074			12.1155	424	289	135	2.14074
12.1288	425	290	135	2.14815			12.1288	425	290	135	2.14815
12.1412	425	290	135	2.14815			12.1412	425	290	135	2.14815
12.1525	426	290	136	2.13235			12.1525	426	290	136	2.13235
12.1629	427	291	136	2.13971			12.1629	427	291	136	2.13971
12.1727	427	291	136	2.13971			12.1727	427	291	136	2.13971
12.1822	428	292	136	2.14706			12.1822	428	292	136	2.14706
12.1916	428	292	136	2.14706			12.1916	428	292	136	2.14706
12.2013	428	292	136	2.14706			12.2013	428	292	136	2.14706
12.2113	429	293	136	2.15441			12.2113	429	293	136	2.15441
12.2218	430	294	136	2.16176			12.2218	430	294	136	2.16176
12.2322	430	294	136	2.16176			12.2322	430	294	136	2.16176
12.2423	431	295	136	2.16912			12.2423	431	295	136	2.16912
12.2517	431	295	136	2.16912			12.2517	431	295	136	2.16912
12.26	431	295	136	2.16912			12.26	431	295	136	2.16912
12.2676	431	295	136	2.16912			12.2676	431	295	136	2.16912
12.2747	432	295	137	2.15328			12.2747	432	295	137	2.15328
12.2818	434	296	138	2.14493			12.2818	434	296	138	2.14493
12.2899	435	297	138	2.15217			12.2899	435	297	138	2.15217
12.2993	436	297	139	2.13669			12.2993	436	297	139	2.13669
12.3099	437	298	139	2.14388			12.3099	437	298	139	2.14388
12.3214	438	299	139	2.15108			12.3214	438	299	139	2.15108
12.3333	438	299	139	2.15108			12.3333	438	299	139	2.15108
12.3449	438	299	139	2.15108			12.3449	438	299	139	2.15108
12.3562	438	299	139	2.15108			12.3562	438	299	139	2.15108
12.3673	439	300	139	2.15827			12.3673	439	300	139	2.15827
12.3778	439	300	139	2.15827			12.3778	439	300	139	2.15827
12.387	439	300	139	2.15827			12.387	439	300	139	2.15827
12.3944	440	301	139	2.16547			12.3944	440	301	139	2.16547
12.4006	440	301	139	2.16547			12.4006	440	301	139	2.16547
12.4067	441	302	139	2.17266			12.4067	441	302	139	2.17266
12.4136	441	302	139	2.17266			12.4136	441	302	139	2.17266
12.4223	442	303	139	2.17986			12.4223	442	303	139	2.17986
12.4321	442	303	139	2.17986			12.4321	442	303	139	2.17986
12.4426	443	304	139	2.18705			12.4426	443	304	139	2.18705
12.4533	443	304	139	2.18705			12.4533	443	304	139	2.18705
12.464	443	304	139	2.18705			12.464	443	304	139	2.18705
12.4749	444	305	139	2.19424			12.4749	444	305	139	2.19424
12.4855	446	307	139	2.20863			12.4855	446	307	139	2.20863
12.4962	446	307	139	2.20863			12.4962	446	307	139	2.20863
12.5071	447	308	139	2.21583			12.5071	447	308	139	2.21583
12.5178	447	308	139	2.21583			12.5178	447	308	139	2.21583
12.5289	449	310	139	2.23022			12.5289	449	310	139	2.23022
12.5402	449	310	139	2.23022			12.5402	449	310	139	2.23022
12.5518	449	310	139	2.23022			12.5518	449	310	139	2.23022
12.5638	449	310	139	2.23022			12.5638	449	310	139	2.23022
12.5756	449	310	139	2.23022			12.5756	449	310	139	2.23022
12.5869	451	312	139	2.2446			12.5869	451	312	139	2.2446
12.5972	451	312	139	2.2446			12.5972	451	312	139	2.2446
12.6068	451	312	139	2.2446			12.6068	451	312	139	2.2446
12.6164	452	313	139	2.2518			12.6164	452	313	139	2.2518
12.6264	452	313	139	2.2518			12.6264	452	313	139	2.2518
12.6372	453	313	140	2.23571			12.6372	453	313	140	2.23571
12.6487	453	313	140	2.23571			12.6487	453	313	140	2.23571
12.6607	453	313	140	2.23571			12.6607	453	313	140	2.23571
12.6732	454	314	140	2.24286			12.6732	454	314	140	2.24286
12.6857	454	314	140	2.24286			12.6857	454	314	140	2.24286
12.6976	454	314	140	2.24286			12.6976	454	314	140	2.24286
12.7079	455	314	141	2.22695			12.7079	455	314	141	2.22695
12.7162	456	315	141	2.23404			12.7162	456	315	141	2.23404
12.7224	457	315	142	2.21831			12.7224	457	315	142	2.21831
12.7271	457	315	142	2.21831			12.7271	457	315	142	2.21831
12.7314	457	315	142	2.21831			12.7314	457	315	142	2.21831
12.7363	459	317	142	2.23239			12.7363	459	317	142	2.23239
12.7424	460	317	143	2.21678			12.7424	460	317	143	2.21678
12.7501	460	317	143	2.21678			12.7501	460	317	143	2.21678
12.7595	460	317	143	2.21678			12.7595	460	317	143	2.21678
12.7586	460	317	143	2.21678			12.7586	460	317	143	2.21678
12.7517	460	317	143	2.21678			12.7517	460	317	143	2.21678
12.7632	461	318	143	2.22378			12.7632	461	318	143	2.22378
12.7766	461	318	143	2.22378			12.7766	461	318	143	2.22378
12.7893	461	318	143	2.22378			12.7893	461	318	143	2.22378
12.8025	463	320	143	2.23776			12.8025	463	320	143	2.23776
12.8165	464	321	143	2.24476			12.8165	464	321	143	2.24476
12.8303	464	321	143	2.24476			12.8303	464	321	143	2.24476
12.8439	465	322	143	2.25175			12.8439	465	322	143	2.25175
12.8568	465	322	143	2.25175			12.8568	465	322	143	2.25175
12.8691	465	322	143	2.25175			12.8691	465	322	143	2.25175
12.8811	465	322	143	2.25175			12.8811	465	322	143	2.25175
12.8926	465	322	143	2.25175			12.8926	465	322	143	2.25175
12.9038	465	322	143	2.25175			12.9038	465	322	143	2.25175
12.9147	465	322	143	2.25175			12.9147	465	322	143	2.25175
12.9252	465	322	143	2.25175			12.9252	465	322	143	2.25175
12.9356	465	322	143	2.25175			12.9356	465	322	143	2.25175
12.946	465	322	143	2.25175			12.946	465	322	143	2.25175
12.9565	465	322	143	2.25175			12.9565	465	322	143	2.25175
12.9669	466	322	144	2.23611			12.9669	466	322	144	2.23611
12.9771	468	324	144	2.25			12.9771	468	324	144	2.25
12.987	469	325	144	2.25694			12.987	469	325	144	2.25694
12.9965	469	325	144	2.25694			12.9965	469	325	144	2.25694
13.0058	470	326	144	2.26389			13.0058	470	326	144	2.26389
13.0154	472	327	145	2.25517			13.0154	472	327	145	2.25517
13.0257	472	327	145	2.25517			13.0257	472	327	145	2.25517
13.037	473	328	145	2.26207			13.037	473	328	145	2.26207
13.049	474	329	145	2.26897			13.049	474	329	145	2.26897
13.0616	474	329	145	2.26897			13.0616	474	329	145	2.26897
13.0744	475	330	145	2.27586			13.0744	475	330	145	2.27586
13.0872	475	330	145	2.27586			13.0872	475	330	145	2.27586
13.0996	475	330	145	2.27586			13.0996	475	330	145	2.27586
13.1112	477	331	146	2.26712			13.1112	477	331	146	2.26712
13.1221	477	331	146	2.26712			13.1221	477	331	146	2.26712
13.1322	478	332	146	2.27397			13.1322	478	332	146	2.27397
13.1418	479	333	146	2.28082			13.1418	479	333	146	2.28082
13.1511	479	333	146	2.28082			13.1511	479	333	146	2.28082
13.1604	479	333	146	2.28082			13.1604	479	333	146	2.28082
13.1701	479	333	146	2.28082			13.1701	479	333	146	2.28082
13.1801	479	333	146	2.28082			13.1801	479	333	146	2.28082
13.1904	480	334	146	2.28767			13.1904	480	334	146	2.28767
13.201	480	334	146	2.28767			13.201	480	334	146	2.28767
13.2119	480	334	146	2.28767			13.2119	480	334	146	2.28767
13.2231	480	334	146	2.28767			13.2231	480	334	146	2.28767
13.2346	480	334	146	2.28767			13.2346	480	334	146	2.28767
13.2463	480	334	146	2.28767			13.2463	480	334	146	2.28767
13.2582	481	335	146	2.29452			13.2582	481	335	146	2.29452
13.2705	481	335	146	2.29452			13.2705	481	335	146	2.29452
13.2828	481	335	146	2.29452			13.2828	481	335	146	2.29452
13.295	483	336	147	2.28571			13.295	483	336	147	2.28571
13.3073	483	336	147	2.28571			13.3073	483	336	147	2.28571
13.3195	483	336	147	2.28571			13.3195	483	336	147	2.28571
13.3317	485	338	147	2.29932			13.3317	485	338	147	2.29932
13.3438	485	338	147	2.29932			13.3438	485	338	147	2.29932
13.3558	486	339	147	2.30612			13.3558	486	339	147	2.30612
13.3675	487	340	147	2.31293			13.3675	487	340	147	2.31293
13.379	487	340	147	2.31293			13.379	487	340	147	2.31293
13.3903	487	340	147	2.31293			13.3903	487	340	147	2.31293
13.4012	489	342	147	2.32653			13.4012	489	342	147	2.32653
13.4118	489	342	147	2.32653			13.4118	489	342	147	2.32653
13.4223	492	345	147	2.34694			13.4223	492	345	147	2.34694
13.4327	493	346	147	2.35374			13.4327	493	346	147	2.35374
13.443	493	346	147	2.35374			13.443	493	346	147	2.35374
13.4532	493	346	147	2.35374			13.4532	493	346	147	2.35374
13.4633	493	346	147	2.35374			13.4633	493	346	147	2.35374
13.4733	493	346	147	2.35374			13.4733	493	346	147	2.35374
13.4831	495	348	147	2.36735			13.4831	495	348	147	2.36735
13.4928	495	348	147	2.36735			13.4928	495	348	147	2.36735
13.5024	496	348	148	2.35135			13.5024	496	348	148	2.35135
13.5121	497	349	148	2.35811			13.5121	497	349	148	2.35811
13.5217	498	350	148	2.36486			13.5217	498	350	148	2.36486
13.5314	498	350	148	2.36486			13.5314	498	350	148	2.36486
13.5411	499	351	148	2.37162			13.5411	499	351	148	2.37162
13.5507	499	351	148	2.37162			13.5507	499	351	148	2.37162
13.5603	499	351	148	2.37162			13.5603	499	351	148	2.37162
13.57	499	351	148	2.37162			13.57	499	351	148	2.37162
13.5797	499	351	148	2.37162			13.5797	499	351	148	2.37162
13.5892	499	351	148	2.37162			13.5892	499	351	148	2.37162
13.5984	499	351	148	2.37162			13.5984	499	351	148	2.37162
13.6075	500	352	148	2.37838			13.6075	500	352	148	2.37838
13.6164	500	352	148	2.37838			13.6164	500	352	148	2.37838
13.6252	500	352	148	2.37838			13.6252	500	352	148	2.37838
13.6342	500	352	148	2.37838			13.6342	500	352	148	2.37838
13.6434	500	352	148	2.37838			13.6434	500	352	148	2.37838
13.653	500	352	148	2.37838			13.653	500	352	148	2.37838
13.6628	500	352	148	2.37838			13.6628	500	352	148	2.37838
13.6728	501	353	148	2.38514			13.6728	501	353	148	2.38514
13.6831	501	353	148	2.38514			13.6831	501	353	148	2.38514
13.6942	501	353	148	2.38514			13.6942	501	353	148	2.38514
13.7058	501	353	148	2.38514			13.7058	501	353	148	2.38514
13.7176	501	353	148	2.38514			13.7176	501	353	148	2.38514
13.7295	502	354	148	2.39189			13.7295	502	354	148	2.39189
13.7412	502	354	148	2.39189			13.7412	502	354	148	2.39189
13.7526	502	354	148	2.39189			13.7526	502	354	148	2.39189
13.7639	502	354	148	2.39189			13.7639	502	354	148	2.39189
13.7754	502	354	148	2.39189			13.7754	502	354	148	2.39189
13.7873	503	355	148	2.39865			13.7873	503	355	148	2.39865
13.7992	504	356	148	2.40541			13.7992	504	356	148	2.40541
13.811	504	356	148	2.40541			13.811	504	356	148	2.40541
13.8227	504	356	148	2.40541			13.8227	504	356	148	2.40541
13.8344	505	356	149	2.38926			13.8344	505	356	149	2.38926
13.8459	506	357	149	2.39597			13.8459	506	357	149	2.39597
13.8575	508	358	150	2.38667			13.8575	508	358	150	2.38667
13.869	509	359	150	2.39333			13.869	509	359	150	2.39333
13.8804	511	360	151	2.38411			13.8804	511	360	151	2.38411
13.8918	514	361	153	2.35948			13.8918	514	361	153	2.35948
13.9034	514	361	153	2.35948			13.9034	514	361	153	2.35948
13.9149	516	363	153	2.37255			13.9149	516	363	153	2.37255
13.9263	516	363	153	2.37255			13.9263	516	363	153	2.37255
13.9376	518	364	154	2.36364			13.9376	518	364	154	2.36364
13.9488	518	364	154	2.36364			13.9488	518	364	154	2.36364
13.9601	518	364	154	2.36364			13.9601	518	364	154	2.36364
13.9715	518	364	154	2.36364			13.9715	518	364	154	2.36364
13.983	518	364	154	2.36364			13.983	518	364	154	2.36364
13.9944	518	364	154	2.36364			13.9944	518	364	154	2.36364
14.0057	520	364	156	2.33333			14.0057	520	364	156	2.33333
14.0171	520	364	156	2.33333			14.0171	520	364	156	2.33333
14.0284	520	364	156	2.33333			14.0284	520	364	156	2.33333
14.0397	520	364	156	2.33333			14.0397	520	364	156	2.33333
14.0511	522	365	157	2.32484			14.0511	522	365	157	2.32484
14.0626	524	366	158	2.31646			14.0626	524	366	158	2.31646
14.074	525	367	158	2.32278			14.074	525	367	158	2.32278
14.0854	528	370	158	2.34177			14.0854	528	370	158	2.34177
14.0965	528	370	158	2.34177			14.0965	528	370	158	2.34177
14.1074	528	370	158	2.34177			14.1074	528	370	158	2.34177
14.1179	531	372	159	2.33962			14.1179	531	372	159	2.33962
14.1282	533	374	159	2.3522			14.1282	533	374	159	2.3522
14.1386	535	375	160	2.34375			14.1386	535	375	160	2.34375
14.149	536	376	160	2.35			14.149	536	376	160	2.35
14.1595	536	376	160	2.35			14.1595	536	376	160	2.35
14.1703	538	377	161	2.34161			14.1703	538	377	161	2.34161
14.1812	539	377	162	2.32716			14.1812	539	377	162	2.32716
14.1921	540	377	163	2.31288			14.1921	540	377	163	2.31288
14.203	540	377	163	2.31288			14.203	540	377	163	2.31288
14.2138	540	377	163	2.31288			14.2138	540	377	163	2.31288
14.2236	540	377	163	2.31288			14.2236	540	377	163	2.31288
14.2312	540	377	163	2.31288			14.2312	540	377	163	2.31288
14.2366	540	377	163	2.31288			14.2366	540	377	163	2.31288
14.2431	540	377	163	2.31288			14.2431	540	377	163	2.31288
14.2517	540	377	163	2.31288			14.2517	540	377	163	2.31288
14.2612	540	377	163	2.31288			14.2612	540	377	163	2.31288
14.2714	540	377	163	2.31288			14.2714	540	377	163	2.31288
14.2813	540	377	163	2.31288			14.2813	540	377	163	2.31288
14.2909	540	377	163	2.31288			14.2909	540	377	163	2.31288
14.3002	541	377	164	2.29878			14.3002	541	377	164	2.29878
14.3091	541	377	164	2.29878			14.3091	541	377	164	2.29878
14.3181	543	378	165	2.29091			14.3181	543	378	165	2.29091
14.327	544	379	165	2.29697			14.327	544	379	165	2.29697
14.3355	544	379	165	2.29697			14.3355	544	379	165	2.29697
14.3444	545	380	165	2.30303			14.3444	545	380	165	2.30303
14.354	546	381	165	2.30909			14.354	546	381	165	2.30909
14.3642	546	381	165	2.30909			14.3642	546	381	165	2.30909
14.3748	547	382	165	2.31515			14.3748	547	382	165	2.31515
14.3854	547	382	165	2.31515			14.3854	547	382	165	2.31515
14.396	548	383	165	2.32121			14.396	548	383	165	2.32121
14.4069	549	384	165	2.32727			14.4069	549	384	165	2.32727
14.4186	549	384	165	2.32727			14.4186	549	384	165	2.32727
14.4307	549	384	165	2.32727			14.4307	549	384	165	2.32727
14.443	549	384	165	2.32727			14.443	549	384	165	2.32727
14.4557	549	384	165	2.32727			14.4557	549	384	165	2.32727
14.4689	549	384	165	2.32727			14.4689	549	384	165	2.32727
14.4821	551	386	165	2.33939			14.4821	551	386	165	2.33939
14.4948	553	387	166	2.33133			14.4948	553	387	166	2.33133
14.507	554	388	166	2.33735			14.507	554	388	166	2.33735
14.5185	554	388	166	2.33735			14.5185	554	388	166	2.33735
14.5295	554	388	166	2.33735			14.5295	554	388	166	2.33735
14.5398	557	391	166	2.35542			14.5398	557	391	166	2.35542
14.55	557	391	166	2.35542			14.55	557	391	166	2.35542
14.5601	557	391	166	2.35542			14.5601	557	391	166	2.35542
14.5703	559	392	167	2.34731			14.5703	559	392	167	2.34731
14.5805	562	394	168	2.34524			14.5805	562	394	168	2.34524
14.5903	562	394	168	2.34524			14.5903	562	394	168	2.34524
14.5997	562	394	168	2.34524			14.5997	562	394	168	2.34524
14.6093	564	395	169	2.33728			14.6093	564	395	169	2.33728
14.6181	565	396	169	2.3432			14.6181	565	396	169	2.3432
14.6255	565	396	169	2.3432			14.6255	565	396	169	2.3432
14.6308	566	397	169	2.34911			14.6308	566	397	169	2.34911
14.6341	566	397	169	2.34911			14.6341	566	397	169	2.34911
14.6359	566	397	169	2.34911			14.6359	566	397	169	2.34911
14.6374	567	398	169	2.35503			14.6374	567	398	169	2.35503
14.6402	567	398	169	2.35503			14.6402	567	398	169	2.35503
14.645	569	400	169	2.36686			14.645	569	400	169	2.36686
14.6523	570	401	169	2.37278			14.6523	570	401	169	2.37278
14.6618	571	402	169	2.3787			14.6618	571	402	169	2.3787
14.6729	573	404	169	2.39053			14.6729	573	404	169	2.39053
14.6841	573	404	169	2.39053			14.6841	573	404	169	2.39053
14.6952	573	404	169	2.39053			14.6952	573	404	169	2.39053
14.7062	575	405	170	2.38235			14.7062	575	405	170	2.38235
14.7172	577	407	170	2.39412			14.7172	577	407	170	2.39412
14.7286	577	407	170	2.39412			14.7286	577	407	170	2.39412
14.7406	577	407	170	2.39412			14.7406	577	407	170	2.39412
14.7534	577	407	170	2.39412			14.7534	577	407	170	2.39412
14.7671	578	408	170	2.4			14.7671	578	408	170	2.4
14.7812	578	408	170	2.4			14.7812	578	408	170	2.4
14.7955	578	408	170	2.4			14.7955	578	408	170	2.4
14.8097	580	410	170	2.41176			14.8097	580	410	170	2.41176
14.8234	580	410	170	2.41176			14.8234	580	410	170	2.41176
14.8369	581	411	170	2.41765			14.8369	581	411	170	2.41765
14.8498	581	411	170	2.41765			14.8498	581	411	170	2.41765
14.8621	582	412	170	2.42353			14.8621	582	412	170	2.42353
14.8736	582	412	170	2.42353			14.8736	582	412	170	2.42353
14.8845	582	412	170	2.42353			14.8845	582	412	170	2.42353
14.8948	583	413	170	2.42941			14.8948	583	413	170	2.42941
14.9047	584	413	171	2.4152			14.9047	584	413	171	2.4152
14.9143	584	413	171	2.4152			14.9143	584	413	171	2.4152
14.9238	584	413	171	2.4152			14.9238	584	413	171	2.4152
14.9333	584	413	171	2.4152			14.9333	584	413	171	2.4152
14.9427	584	413	171	2.4152			14.9427	584	413	171	2.4152
14.9519	584	413	171	2.4152			14.9519	584	413	171	2.4152
14.9612	585	414	171	2.42105			14.9612	585	414	171	2.42105
14.9709	586	415	171	2.4269			14.9709	586	415	171	2.4269
14.9808	589	416	173	2.40462			14.9808	589	416	173	2.40462
14.9912	593	419	174	2.40805			14.9912	593	419	174	2.40805
15.0019	597	421	176	2.39205			15.0019	597	421	176	2.39205
15.0128	598	421	177	2.37853			15.0128	598	421	177	2.37853
15.024	598	421	177	2.37853			15.024	598	421	177	2.37853
15.0351	598	421	177	2.37853			15.0351	598	421	177	2.37853
15.0464	599	422	177	2.38418			15.0464	599	422	177	2.38418
15.0577	599	422	177	2.38418			15.0577	599	422	177	2.38418
15.069	600	423	177	2.38983			15.069	600	423	177	2.38983
15.0801	602	424	178	2.38202			15.0801	602	424	178	2.38202
15.0911	603	424	179	2.36872			15.0911	603	424	179	2.36872
15.1019	603	424	179	2.36872			15.1019	603	424	179	2.36872
15.1124	604	425	179	2.3743			15.1124	604	425	179	2.3743
15.1228	606	426	180	2.36667			15.1228	606	426	180	2.36667
15.1331	606	426	180	2.36667			15.1331	606	426	180	2.36667
15.1431	607	427	180	2.37222			15.1431	607	427	180	2.37222
15.153	607	427	180	2.37222			15.153	607	427	180	2.37222
15.163	607	427	180	2.37222			15.163	607	427	180	2.37222
15.173	607	427	180	2.37222			15.173	607	427	180	2.37222
15.183	607	427	180	2.37222			15.183	607	427	180	2.37222
15.193	607	427	180	2.37222			15.193	607	427	180	2.37222
15.2029	607	427	180	2.37222			15.2029	607	427	180	2.37222
15.2128	607	427	180	2.37222			15.2128	607	427	180	2.37222
15.2227	607	427	180	2.37222			15.2227	607	427	180	2.37222
15.2326	609	429	180	2.38333			15.2326	609	429	180	2.38333
15.2426	610	429	181	2.37017			15.2426	610	429	181	2.37017
15.2526	610	429	181	2.37017			15.2526	610	429	181	2.37017
15.2628	610	429	181	2.37017			15.2628	610	429	181	2.37017
15.273	610	429	181	2.37017			15.273	610	429	181	2.37017
15.2835	612	431	181	2.38122			15.2835	612	431	181	2.38122
15.2939	613	432	181	2.38674			15.2939	613	432	181	2.38674
15.3043	616	435	181	2.40331			15.3043	616	435	181	2.40331
15.3147	616	435	181	2.40331			15.3147	616	435	181	2.40331
15.3251	616	435	181	2.40331			15.3251	616	435	181	2.40331
15.3354	617	436	181	2.40884			15.3354	617	436	181	2.40884
15.3457	617	436	181	2.40884			15.3457	617	436	181	2.40884
15.3558	617	436	181	2.40884			15.3558	617	436	181	2.40884
15.3658	618	437	181	2.41436			15.3658	618	437	181	2.41436
15.3757	619	438	181	2.41989			15.3757	619	438	181	2.41989
15.3855	619	438	181	2.41989			15.3855	619	438	181	2.41989
15.3951	622	440	182	2.41758			15.3951	622	440	182	2.41758
15.4047	625	442	183	2.4153			15.4047	625	442	183	2.4153
15.4142	625	442	183	2.4153			15.4142	625	442	183	2.4153
15.4236	625	442	183	2.4153			15.4236	625	442	183	2.4153
15.433	625	442	183	2.4153			15.433	625	442	183	2.4153
15.4425	627	444	183	2.42623			15.4425	627	444	183	2.42623
15.452	627	444	183	2.42623			15.452	627	444	183	2.42623
15.4615	627	444	183	2.42623			15.4615	627	444	183	2.42623
15.471	627	444	183	2.42623			15.471	627	444	183	2.42623
15.4806	628	445	183	2.43169			15.4806	628	445	183	2.43169
15.4903	628	445	183	2.43169			15.4903	628	445	183	2.43169
15.5001	628	445	183	2.43169			15.5001	628	445	183	2.43169
15.5098	628	445	183	2.43169			15.5098	628	445	183	2.43169
15.5196	628	445	183	2.43169			15.5196	628	445	183	2.43169
15.5294	629	446	183	2.43716			15.5294	629	446	183	2.43716
15.5393	629	446	183	2.43716			15.5393	629	446	183	2.43716
15.5492	630	447	183	2.44262			15.5492	630	447	183	2.44262
15.5593	630	447	183	2.44262			15.5593	630	447	183	2.44262
15.5695	630	447	183	2.44262			15.5695	630	447	183	2.44262
15.5801	631	447	184	2.42935			15.5801	631	447	184	2.42935
15.591	631	447	184	2.42935			15.591	631	447	184	2.42935
15.6021	631	447	184	2.42935			15.6021	631	447	184	2.42935
15.6129	631	447	184	2.42935			15.6129	631	447	184	2.42935
15.6235	631	447	184	2.42935			15.6235	631	447	184	2.42935
15.6339	632	448	184	2.43478			15.6339	632	448	184	2.43478
15.6442	632	448	184	2.43478			15.6442	632	448	184	2.43478
15.6544	633	448	185	2.42162			15.6544	633	448	185	2.42162
15.6643	633	448	185	2.42162			15.6643	633	448	185	2.42162
15.674	633	448	185	2.42162			15.674	633	448	185	2.42162
15.6835	634	449	185	2.42703			15.6835	634	449	185	2.42703
15.6933	635	449	186	2.41398			15.6933	635	449	186	2.41398
15.7033	635	449	186	2.41398			15.7033	635	449	186	2.41398
15.7135	635	449	186	2.41398			15.7135	635	449	186	2.41398
15.7239	635	449	186	2.41398			15.7239	635	449	186	2.41398
15.7344	635	449	186	2.41398			15.7344	635	449	186	2.41398
15.7447	636	450	186	2.41935			15.7447	636	450	186	2.41935
15.7552	636	450	186	2.41935			15.7552	636	450	186	2.41935
15.7657	636	450	186	2.41935			15.7657	636	450	186	2.41935
15.7764	636	450	186	2.41935			15.7764	636	450	186	2.41935
15.7873	636	450	186	2.41935			15.7873	636	450	186	2.41935
15.7982	636	450	186	2.41935			15.7982	636	450	186	2.41935
15.8091	637	451	186	2.42473			15.8091	637	451	186	2.42473
15.82	637	451	186	2.42473			15.82	637	451	186	2.42473
15.8309	639	453	186	2.43548			15.8309	639	453	186	2.43548
15.842	641	453	188	2.40957			15.842	641	453	188	2.40957
15.8534	641	453	188	2.40957			15.8534	641	453	188	2.40957
15.8651	641	453	188	2.40957			15.8651	641	453	188	2.40957
15.8768	641	453	188	2.40957			15.8768	641	453	188	2.40957
15.8887	641	453	188	2.40957			15.8887	641	453	188	2.40957
15.9006	642	454	188	2.41489			15.9006	642	454	188	2.41489
15.9124	642	454	188	2.41489			15.9124	642	454	188	2.41489
15.924	642	454	188	2.41489			15.924	642	454	188	2.41489
15.9355	643	454	189	2.40212			15.9355	643	454	189	2.40212
15.9467	643	454	189	2.40212			15.9467	643	454	189	2.40212
15.9578	643	454	189	2.40212			15.9578	643	454	189	2.40212
15.9686	643	454	189	2.40212			15.9686	643	454	189	2.40212
15.9793	643	454	189	2.40212			15.9793	643	454	189	2.40212
15.9898	645	455	190	2.39474			15.9898	645	455	190	2.39474
16.0002	645	455	190	2.39474			16.0002	645	455	190	2.39474
16.0105	646	456	190	2.4			16.0105	646	456	190	2.4
16.0209	646	456	190	2.4			16.0209	646	456	190	2.4
16.0312	646	456	190	2.4			16.0312	646	456	190	2.4
16.0417	646	456	190	2.4			16.0417	646	456	190	2.4
16.0524	646	456	190	2.4			16.0524	646	456	190	2.4
16.0633	646	456	190	2.4			16.0633	646	456	190	2.4
16.0746	649	459	190	2.41579			16.0746	649	459	190	2.41579
16.0858	650	460	190	2.42105			16.0858	650	460	190	2.42105
16.0959	651	461	190	2.42632			16.0959	651	461	190	2.42632
16.1046	652	462	190	2.43158			16.1046	652	462	190	2.43158
16.1116	654	464	190	2.44211			16.1116	654	464	190	2.44211
16.1184	654	464	190	2.44211			16.1184	654	464	190	2.44211
16.1269	654	464	190	2.44211			16.1269	654	464	190	2.44211
16.1369	655	465	190	2.44737			16.1369	655	465	190	2.44737
16.149	655	465	190	2.44737			16.149	655	465	190	2.44737
16.1612	656	466	190	2.45263			16.1612	656	466	190	2.45263
16.1731	657	467	190	2.45789			16.1731	657	467	190	2.45789
16.1865	657	467	190	2.45789			16.1865	657	467	190	2.45789
16.2005	657	467	190	2.45789			16.2005	657	467	190	2.45789
16.2152	657	467	190	2.45789			16.2152	657	467	190	2.45789
16.2297	659	469	190	2.46842			16.2297	659	469	190	2.46842
16.2438	659	469	190	2.46842			16.2438	659	469	190	2.46842
16.2575	659	469	190	2.46842			16.2575	659	469	190	2.46842
16.271	659	469	190	2.46842			16.271	659	469	190	2.46842
16.2844	660	470	190	2.47368			16.2844	660	470	190	2.47368
16.2975	663	471	192	2.45313			16.2975	663	471	192	2.45313
16.3102	665	473	192	2.46354			16.3102	665	473	192	2.46354
16.3227	665	473	192	2.46354			16.3227	665	473	192	2.46354
16.3346	666	474	192	2.46875			16.3346	666	474	192	2.46875
16.3461	668	475	193	2.46114			16.3461	668	475	193	2.46114
16.357	669	476	193	2.46632			16.357	669	476	193	2.46632
16.3676	669	476	193	2.46632			16.3676	669	476	193	2.46632
16.3778	673	478	195	2.45128			16.3778	673	478	195	2.45128
16.3879	674	479	195	2.45641			16.3879	674	479	195	2.45641
16.3979	674	479	195	2.45641			16.3979	674	479	195	2.45641
16.4081	674	479	195	2.45641			16.4081	674	479	195	2.45641
16.4183	675	480	195	2.46154			16.4183	675	480	195	2.46154
16.4286	677	482	195	2.47179			16.4286	677	482	195	2.47179
16.4392	680	485	195	2.48718			16.4392	680	485	195	2.48718
16.4502	680	485	195	2.48718			16.4502	680	485	195	2.48718
16.4615	680	485	195	2.48718			16.4615	680	485	195	2.48718
16.4732	680	485	195	2.48718			16.4732	680	485	195	2.48718
16.4852	680	485	195	2.48718			16.4852	680	485	195	2.48718
16.4974	681	486	195	2.49231			16.4974	681	486	195	2.49231
16.5097	682	487	195	2.49744			16.5097	682	487	195	2.49744
16.5224	683	487	196	2.48469			16.5224	683	487	196	2.48469
16.5347	684	488	196	2.4898			16.5347	684	488	196	2.4898
16.5459	684	488	196	2.4898			16.5459	684	488	196	2.4898
16.5554	685	489	196	2.4949			16.5554	685	489	196	2.4949
16.5633	686	490	196	2.5			16.5633	686	490	196	2.5
16.5704	686	490	196	2.5			16.5704	686	490	196	2.5
16.5777	686	490	196	2.5			16.5777	686	490	196	2.5
16.5859	686	490	196	2.5			16.5859	686	490	196	2.5
16.5947	686	490	196	2.5			16.5947	686	490	196	2.5
16.6039	686	490	196	2.5			16.6039	686	490	196	2.5
16.6136	686	490	196	2.5			16.6136	686	490	196	2.5
16.6238	686	490	196	2.5			16.6238	686	490	196	2.5
16.6342	687	491	196	2.5051			16.6342	687	491	196	2.5051
16.6449	688	492	196	2.5102			16.6449	688	492	196	2.5102
16.6554	690	494	196	2.52041			16.6554	690	494	196	2.52041
16.6661	691	495	196	2.52551			16.6661	691	495	196	2.52551
16.6768	691	495	196	2.52551			16.6768	691	495	196	2.52551
16.6879	691	495	196	2.52551			16.6879	691	495	196	2.52551
16.6993	691	495	196	2.52551			16.6993	691	495	196	2.52551
16.7112	692	496	196	2.53061			16.7112	692	496	196	2.53061
16.7232	692	496	196	2.53061			16.7232	692	496	196	2.53061
16.7352	693	497	196	2.53571			16.7352	693	497	196	2.53571
16.7469	693	497	196	2.53571			16.7469	693	497	196	2.53571
16.7585	693	497	196	2.53571			16.7585	693	497	196	2.53571
16.7699	694	498	196	2.54082			16.7699	694	498	196	2.54082
16.7811	694	498	196	2.54082			16.7811	694	498	196	2.54082
16.7924	694	498	196	2.54082			16.7924	694	498	196	2.54082
16.8041	694	498	196	2.54082			16.8041	694	498	196	2.54082
16.816	695	499	196	2.54592			16.816	695	499	196	2.54592
16.8281	696	499	197	2.53299			16.8281	696	499	197	2.53299
16.8399	696	499	197	2.53299			16.8399	696	499	197	2.53299
16.8515	696	499	197	2.53299			16.8515	696	499	197	2.53299
16.8628	698	501	197	2.54315			16.8628	698	501	197	2.54315
16.8741	698	501	197	2.54315			16.8741	698	501	197	2.54315
16.8852	698	501	197	2.54315			16.8852	698	501	197	2.54315
16.896	700	503	197	2.5533			16.896	700	503	197	2.5533
16.9065	701	504	197	2.55838			16.9065	701	504	197	2.55838
16.9168	701	504	197	2.55838			16.9168	701	504	197	2.55838
16.9269	705	506	199	2.54271			16.9269	705	506	199	2.54271
16.937	705	506	199	2.54271			16.937	705	506	199	2.54271
16.9472	706	506	200	2.53			16.9472	706	506	200	2.53
16.9575	706	506	200	2.53			16.9575	706	506	200	2.53
16.968	707	507	200	2.535			16.968	707	507	200	2.535
16.9786	707	507	200	2.535			16.9786	707	507	200	2.535
16.9894	707	507	200	2.535			16.9894	707	507	200	2.535
17.0003	707	507	200	2.535			17.0003	707	507	200	2.535
17.0112	707	507	200	2.535			17.0112	707	507	200	2.535
17.0223	708	507	201	2.52239			17.0223	708	507	201	2.52239
17.0334	710	509	201	2.53234			17.0334	710	509	201	2.53234
17.0447	710	509	201	2.53234			17.0447	710	509	201	2.53234
17.0561	710	509	201	2.53234			17.0561	710	509	201	2.53234
17.0677	710	509	201	2.53234			17.0677	710	509	201	2.53234
17.0793	710	509	201	2.53234			17.0793	710	509	201	2.53234
17.091	710	509	201	2.53234			17.091	710	509	201	2.53234
17.1027	710	509	201	2.53234			17.1027	710	509	201	2.53234
17.1142	710	509	201	2.53234			17.1142	710	509	201	2.53234
17.1251	711	510	201	2.53731			17.1251	711	510	201	2.53731
17.1316	711	510	201	2.53731			17.1316	711	510	201	2.53731
17.1362	711	510	201	2.53731			17.1362	711	510	201	2.53731
17.144	711	510	201	2.53731			17.144	711	510	201	2.53731
17.1544	711	510	201	2.53731			17.1544	711	510	201	2.53731
17.1642	713	512	201	2.54726			17.1642	713	512	201	2.54726
17.1732	713	512	201	2.54726			17.1732	713	512	201	2.54726
17.1823	714	513	201	2.55224			17.1823	714	513	201	2.55224
17.192	715	514	201	2.55721			17.192	715	514	201	2.55721
17.2021	716	515	201	2.56219			17.2021	716	515	201	2.56219
17.2127	717	516	201	2.56716			17.2127	717	516	201	2.56716
17.2237	718	517	201	2.57214			17.2237	718	517	201	2.57214
17.2353	718	517	201	2.57214			17.2353	718	517	201	2.57214
17.2473	718	517	201	2.57214			17.2473	718	517	201	2.57214
17.2591	719	518	201	2.57711			17.2591	719	518	201	2.57711
17.2708	722	521	201	2.59204			17.2708	722	521	201	2.59204
17.2822	722	521	201	2.59204			17.2822	722	521	201	2.59204
17.2934	723	521	202	2.57921			17.2934	723	521	202	2.57921
17.3042	723	521	202	2.57921			17.3042	723	521	202	2.57921
17.3148	724	522	202	2.58416			17.3148	724	522	202	2.58416
17.3251	724	522	202	2.58416			17.3251	724	522	202	2.58416
17.3351	725	523	202	2.58911			17.3351	725	523	202	2.58911
17.3449	725	523	202	2.58911			17.3449	725	523	202	2.58911
17.3549	725	523	202	2.58911			17.3549	725	523	202	2.58911
17.3652	725	523	202	2.58911			17.3652	725	523	202	2.58911
17.3754	726	524	202	2.59406			17.3754	726	524	202	2.59406
17.3857	726	524	202	2.59406			17.3857	726	524	202	2.59406
17.3962	726	524	202	2.59406			17.3962	726	524	202	2.59406
17.4068	726	524	202	2.59406			17.4068	726	524	202	2.59406
17.4176	726	524	202	2.59406			17.4176	726	524	202	2.59406
17.4288	726	524	202	2.59406			17.4288	726	524	202	2.59406
17.4401	726	524	202	2.59406			17.4401	726	524	202	2.59406
17.4518	726	524	202	2.59406			17.4518	726	524	202	2.59406
17.4635	726	524	202	2.59406			17.4635	726	524	202	2.59406
17.4754	727	524	203	2.58128			17.4754	727	524	203	2.58128
17.4874	729	526	203	2.59113			17.4874	729	526	203	2.59113
17.4995	730	527	203	2.59606			17.4995	730	527	203	2.59606
17.5115	731	527	204	2.58333			17.5115	731	527	204	2.58333
17.5235	732	528	204	2.58824			17.5235	732	528	204	2.58824
17.5353	732	528	204	2.58824			17.5353	732	528	204	2.58824
17.5471	732	528	204	2.58824			17.5471	732	528	204	2.58824
17.5588	732	528	204	2.58824			17.5588	732	528	204	2.58824
17.5705	732	528	204	2.58824			17.5705	732	528	204	2.58824
17.582	733	529	204	2.59314			17.582	733	529	204	2.59314
17.5933	734	530	204	2.59804			17.5933	734	530	204	2.59804
17.6045	735	531	204	2.60294			17.6045	735	531	204	2.60294
17.6156	737	533	204	2.61275			17.6156	737	533	204	2.61275
17.6266	737	533	204	2.61275			17.6266	737	533	204	2.61275
17.6377	739	534	205	2.60488			17.6377	739	534	205	2.60488
17.6488	740	534	206	2.59223			17.6488	740	534	206	2.59223
17.66	741	535	206	2.59709			17.66	741	535	206	2.59709
17.6712	741	535	206	2.59709			17.6712	741	535	206	2.59709
17.6824	741	535	206	2.59709			17.6824	741	535	206	2.59709
17.6936	741	535	206	2.59709			17.6936	741	535	206	2.59709
17.7047	741	535	206	2.59709			17.7047	741	535	206	2.59709
17.7156	742	536	206	2.60194			17.7156	742	536	206	2.60194
17.7263	743	537	206	2.6068			17.7263	743	537	206	2.6068
17.7369	744	537	207	2.5942			17.7369	744	537	207	2.5942
17.7473	745	538	207	2.59903			17.7473	745	538	207	2.59903
17.7575	746	539	207	2.60386			17.7575	746	539	207	2.60386
17.7676	747	540	207	2.6087			17.7676	747	540	207	2.6087
17.777	749	542	207	2.61836			17.777	749	542	207	2.61836
17.7859	750	542	208	2.60577			17.7859	750	542	208	2.60577
17.7939	750	542	208	2.60577			17.7939	750	542	208	2.60577
17.8015	751	543	208	2.61058			17.8015	751	543	208	2.61058
17.8094	752	544	208	2.61538			17.8094	752	544	208	2.61538
17.8181	753	545	208	2.62019			17.8181	753	545	208	2.62019
17.8268	754	546	208	2.625			17.8268	754	546	208	2.625
17.8357	754	546	208	2.625			17.8357	754	546	208	2.625
17.8445	755	547	208	2.62981			17.8445	755	547	208	2.62981
17.8533	758	550	208	2.64423			17.8533	758	550	208	2.64423
17.8624	758	550	208	2.64423			17.8624	758	550	208	2.64423
17.8716	759	550	209	2.63158			17.8716	759	550	209	2.63158
17.8805	760	551	209	2.63636			17.8805	760	551	209	2.63636
17.8894	761	552	209	2.64115			17.8894	761	552	209	2.64115
17.8983	761	552	209	2.64115			17.8983	761	552	209	2.64115
17.9077	762	553	209	2.64593			17.9077	762	553	209	2.64593
17.918	763	554	209	2.65072			17.918	763	554	209	2.65072
17.9296	764	555	209	2.6555			17.9296	764	555	209	2.6555
17.9422	765	556	209	2.66029			17.9422	765	556	209	2.66029
17.9554	766	557	209	2.66507			17.9554	766	557	209	2.66507
17.969	767	558	209	2.66986			17.969	767	558	209	2.66986
17.9826	769	560	209	2.67943			17.9826	769	560	209	2.67943
17.9961	770	560	210	2.66667			17.9961	770	560	210	2.66667
18.0092	771	561	210	2.67143			18.0092	771	561	210	2.67143
18.0219	771	561	210	2.67143			18.0219	771	561	210	2.67143
18.0342	771	561	210	2.67143			18.0342	771	561	210	2.67143
18.0461	774	563	211	2.66825			18.0461	774	563	211	2.66825
18.0574	775	564	211	2.67299			18.0574	775	564	211	2.67299
18.0682	775	564	211	2.67299			18.0682	775	564	211	2.67299
18.0784	775	564	211	2.67299			18.0784	775	564	211	2.67299
18.0884	775	564	211	2.67299			18.0884	775	564	211	2.67299
18.0982	778	567	211	2.6872			18.0982	778	567	211	2.6872
18.1078	779	568	211	2.69194			18.1078	779	568	211	2.69194
18.1174	779	568	211	2.69194			18.1174	779	568	211	2.69194
18.1271	779	568	211	2.69194			18.1271	779	568	211	2.69194
18.137	780	569	211	2.69668			18.137	780	569	211	2.69668
18.1472	782	571	211	2.70616			18.1472	782	571	211	2.70616
18.1575	782	571	211	2.70616			18.1575	782	571	211	2.70616
18.1679	782	571	211	2.70616			18.1679	782	571	211	2.70616
18.1783	782	571	211	2.70616			18.1783	782	571	211	2.70616
18.1887	782	571	211	2.70616			18.1887	782	571	211	2.70616
18.1992	783	572	211	2.7109			18.1992	783	572	211	2.7109
18.2095	784	573	211	2.71564			18.2095	784	573	211	2.71564
18.2198	784	573	211	2.71564			18.2198	784	573	211	2.71564
18.23	784	573	211	2.71564			18.23	784	573	211	2.71564
18.2402	784	573	211	2.71564			18.2402	784	573	211	2.71564
18.2503	785	574	211	2.72038			18.2503	785	574	211	2.72038
18.2605	785	574	211	2.72038			18.2605	785	574	211	2.72038
18.2707	786	575	211	2.72512			18.2707	786	575	211	2.72512
18.2811	786	575	211	2.72512			18.2811	786	575	211	2.72512
18.2915	787	576	211	2.72986			18.2915	787	576	211	2.72986
18.302	787	576	211	2.72986			18.302	787	576	211	2.72986
18.3124	789	577	212	2.7217			18.3124	789	577	212	2.7217
18.3227	789	577	212	2.7217			18.3227	789	577	212	2.7217
18.3329	790	578	212	2.72642			18.3329	790	578	212	2.72642
18.3429	790	578	212	2.72642			18.3429	790	578	212	2.72642
18.3529	790	578	212	2.72642			18.3529	790	578	212	2.72642
18.363	791	579	212	2.73113			18.363	791	579	212	2.73113
18.3732	791	579	212	2.73113			18.3732	791	579	212	2.73113
18.3836	791	579	212	2.73113			18.3836	791	579	212	2.73113
18.3941	791	579	212	2.73113			18.3941	791	579	212	2.73113
18.4046	791	579	212	2.73113			18.4046	791	579	212	2.73113
18.415	793	581	212	2.74057			18.415	793	581	212	2.74057
18.4253	795	583	212	2.75			18.4253	795	583	212	2.75
18.4352	795	583	212	2.75			18.4352	795	583	212	2.75
18.4448	795	583	212	2.75			18.4448	795	583	212	2.75
18.4544	795	583	212	2.75			18.4544	795	583	212	2.75
18.4636	795	583	212	2.75			18.4636	795	583	212	2.75
18.4727	795	583	212	2.75			18.4727	795	583	212	2.75
18.4817	797	585	212	2.75943			18.4817	797	585	212	2.75943
18.4907	799	587	212	2.76887			18.4907	799	587	212	2.76887
18.4998	801	589	212	2.7783			18.4998	801	589	212	2.7783
18.5092	802	590	212	2.78302			18.5092	802	590	212	2.78302
18.5188	802	590	212	2.78302			18.5188	802	590	212	2.78302
18.5286	802	590	212	2.78302			18.5286	802	590	212	2.78302
18.5388	803	590	213	2.76995			18.5388	803	590	213	2.76995
18.5494	803	590	213	2.76995			18.5494	803	590	213	2.76995
18.5602	804	591	213	2.77465			18.5602	804	591	213	2.77465
18.5713	804	591	213	2.77465			18.5713	804	591	213	2.77465
18.5826	805	592	213	2.77934			18.5826	805	592	213	2.77934
18.5938	805	592	213	2.77934			18.5938	805	592	213	2.77934
18.605	805	592	213	2.77934			18.605	805	592	213	2.77934
18.6161	806	593	213	2.78404			18.6161	806	593	213	2.78404
18.6269	807	594	213	2.78873			18.6269	807	594	213	2.78873
18.6375	807	594	213	2.78873			18.6375	807	594	213	2.78873
18.6477	808	595	213	2.79343			18.6477	808	595	213	2.79343
18.6578	808	595	213	2.79343			18.6578	808	595	213	2.79343
18.6679	808	595	213	2.79343			18.6679	808	595	213	2.79343
18.678	808	595	213	2.79343			18.678	808	595	213	2.79343
18.6882	808	595	213	2.79343			18.6882	808	595	213	2.79343
18.6986	810	597	213	2.80282			18.6986	810	597	213	2.80282
18.7093	811	598	213	2.80751			18.7093	811	598	213	2.80751
18.7202	811	598	213	2.80751			18.7202	811	598	213	2.80751
18.7311	812	599	213	2.81221			18.7311	812	599	213	2.81221
18.7419	813	600	213	2.8169			18.7419	813	600	213	2.8169
18.7524	814	601	213	2.8216			18.7524	814	601	213	2.8216
18.7628	814	601	213	2.8216			18.7628	814	601	213	2.8216
18.7731	814	601	213	2.8216			18.7731	814	601	213	2.8216
18.783	816	603	213	2.83099			18.783	816	603	213	2.83099
18.7926	816	603	213	2.83099			18.7926	816	603	213	2.83099
18.8016	817	604	213	2.83568			18.8016	817	604	213	2.83568
18.8104	818	605	213	2.84038			18.8104	818	605	213	2.84038
18.8188	820	607	213	2.84977			18.8188	820	607	213	2.84977
18.8272	820	607	213	2.84977			18.8272	820	607	213	2.84977
18.8355	820	607	213	2.84977			18.8355	820	607	213	2.84977
18.8439	821	608	213	2.85446			18.8439	821	608	213	2.85446
18.8523	822	609	213	2.85915			18.8523	822	609	213	2.85915
18.8607	823	610	213	2.86385			18.8607	823	610	213	2.86385
18.8694	823	610	213	2.86385			18.8694	823	610	213	2.86385
18.8783	824	611	213	2.86854			18.8783	824	611	213	2.86854
18.8874	825	612	213	2.87324			18.8874	825	612	213	2.87324
18.8965	828	614	214	2.86916			18.8965	828	614	214	2.86916
18.9052	829	615	214	2.87383			18.9052	829	615	214	2.87383
18.9137	830	616	214	2.8785			18.9137	830	616	214	2.8785
18.9218	833	618	215	2.87442			18.9218	833	618	215	2.87442
18.9297	833	618	215	2.87442			18.9297	833	618	215	2.87442
18.9377	833	618	215	2.87442			18.9377	833	618	215	2.87442
18.9458	835	619	216	2.86574			18.9458	835	619	216	2.86574
18.9541	835	619	216	2.86574			18.9541	835	619	216	2.86574
18.9626	835	619	216	2.86574			18.9626	835	619	216	2.86574
18.9713	835	619	216	2.86574			18.9713	835	619	216	2.86574
18.9805	835	619	216	2.86574			18.9805	835	619	216	2.86574
18.9903	837	620	217	2.85714			18.9903	837	620	217	2.85714
19.0009	837	620	217	2.85714			19.0009	837	620	217	2.85714
19.0131	838	621	217	2.86175			19.0131	838	621	217	2.86175
19.0264	839	622	217	2.86636			19.0264	839	622	217	2.86636
19.0401	840	623	217	2.87097			19.0401	840	623	217	2.87097
19.0539	840	623	217	2.87097			19.0539	840	623	217	2.87097
19.0678	841	624	217	2.87558			19.0678	841	624	217	2.87558
19.0813	841	624	217	2.87558			19.0813	841	624	217	2.87558
19.0942	842	625	217	2.88018			19.0942	842	625	217	2.88018
19.1069	843	626	217	2.88479			19.1069	843	626	217	2.88479
19.1193	843	626	217	2.88479			19.1193	843	626	217	2.88479
19.1316	844	627	217	2.8894			19.1316	844	627	217	2.8894
19.1438	844	627	217	2.8894			19.1438	844	627	217	2.8894
19.1558	844	627	217	2.8894			19.1558	844	627	217	2.8894
19.1673	847	628	219	2.86758			19.1673	847	628	219	2.86758
19.1783	847	628	219	2.86758			19.1783	847	628	219	2.86758
19.1889	847	628	219	2.86758			19.1889	847	628	219	2.86758
19.1992	847	628	219	2.86758			19.1992	847	628	219	2.86758
19.2095	847	628	219	2.86758			19.2095	847	628	219	2.86758
19.2201	848	629	219	2.87215			19.2201	848	629	219	2.87215
19.231	848	629	219	2.87215			19.231	848	629	219	2.87215
19.2425	849	630	219	2.87671			19.2425	849	630	219	2.87671
19.2544	849	630	219	2.87671			19.2544	849	630	219	2.87671
19.2664	849	630	219	2.87671			19.2664	849	630	219	2.87671
19.2783	850	630	220	2.86364			19.2783	850	630	220	2.86364
19.2899	850	630	220	2.86364			19.2899	850	630	220	2.86364
19.3014	850	630	220	2.86364			19.3014	850	630	220	2.86364
19.313	850	630	220	2.86364			19.313	850	630	220	2.86364
19.3249	850	630	220	2.86364			19.3249	850	630	220	2.86364
19.3367	850	630	220	2.86364			19.3367	850	630	220	2.86364
19.3484	850	630	220	2.86364			19.3484	850	630	220	2.86364
19.3599	850	630	220	2.86364			19.3599	850	630	220	2.86364
19.3711	851	631	220	2.86818			19.3711	851	631	220	2.86818
19.3821	852	632	220	2.87273			19.3821	852	632	220	2.87273
19.3928	852	632	220	2.87273			19.3928	852	632	220	2.87273
19.4032	853	633	220	2.87727			19.4032	853	633	220	2.87727
19.4132	853	633	220	2.87727			19.4132	853	633	220	2.87727
19.4227	854	634	220	2.88182			19.4227	854	634	220	2.88182
19.432	854	634	220	2.88182			19.432	854	634	220	2.88182
19.4409	856	636	220	2.89091			19.4409	856	636	220	2.89091
19.4495	857	637	220	2.89545			19.4495	857	637	220	2.89545
19.4579	857	637	220	2.89545			19.4579	857	637	220	2.89545
19.4662	857	637	220	2.89545			19.4662	857	637	220	2.89545
19.4745	857	637	220	2.89545			19.4745	857	637	220	2.89545
19.4828	857	637	220	2.89545			19.4828	857	637	220	2.89545
19.4914	857	637	220	2.89545			19.4914	857	637	220	2.89545
19.5003	857	637	220	2.89545			19.5003	857	637	220	2.89545
19.5096	859	639	220	2.90455			19.5096	859	639	220	2.90455
19.5194	860	640	220	2.90909			19.5194	860	640	220	2.90909
19.5297	861	641	220	2.91364			19.5297	861	641	220	2.91364
19.5402	861	641	220	2.91364			19.5402	861	641	220	2.91364
19.551	864	642	222	2.89189			19.551	864	642	222	2.89189
19.5619	866	644	222	2.9009			19.5619	866	644	222	2.9009
19.5728	866	644	222	2.9009			19.5728	866	644	222	2.9009
19.5838	867	645	222	2.90541			19.5838	867	645	222	2.90541
19.5945	868	646	222	2.90991			19.5945	868	646	222	2.90991
19.6049	869	646	223	2.89686			19.6049	869	646	223	2.89686
19.6148	869	646	223	2.89686			19.6148	869	646	223	2.89686
19.624	870	647	223	2.90135			19.624	870	647	223	2.90135
19.6325	872	649	223	2.91031			19.6325	872	649	223	2.91031
19.6404	872	649	223	2.91031			19.6404	872	649	223	2.91031
19.6481	872	649	223	2.91031			19.6481	872	649	223	2.91031
19.6559	872	649	223	2.91031			19.6559	872	649	223	2.91031
19.664	873	650	223	2.9148			19.664	873	650	223	2.9148
19.6723	875	652	223	2.92377			19.6723	875	652	223	2.92377
19.6807	877	653	224	2.91518			19.6807	877	653	224	2.91518
19.6892	878	653	225	2.90222			19.6892	878	653	225	2.90222
19.6976	878	653	225	2.90222			19.6976	878	653	225	2.90222
19.7054	879	653	226	2.88938			19.7054	879	653	226	2.88938
19.7123	882	656	226	2.90265			19.7123	882	656	226	2.90265
19.7185	884	658	226	2.9115			19.7185	884	658	226	2.9115
19.7255	884	658	226	2.9115			19.7255	884	658	226	2.9115
19.734	885	659	226	2.91593			19.734	885	659	226	2.91593
19.7433	886	660	226	2.92035			19.7433	886	660	226	2.92035
19.753	886	660	226	2.92035			19.753	886	660	226	2.92035
19.7626	887	661	226	2.92478			19.7626	887	661	226	2.92478
19.7722	887	661	226	2.92478			19.7722	887	661	226	2.92478
19.782	887	661	226	2.92478			19.782	887	661	226	2.92478
19.7922	889	663	226	2.93363			19.7922	889	663	226	2.93363
19.8029	889	663	226	2.93363			19.8029	889	663	226	2.93363
19.8139	889	663	226	2.93363			19.8139	889	663	226	2.93363
19.8253	889	663	226	2.93363			19.8253	889	663	226	2.93363
19.8368	889	663	226	2.93363			19.8368	889	663	226	2.93363
19.8485	889	663	226	2.93363			19.8485	889	663	226	2.93363
19.8603	891	664	227	2.92511			19.8603	891	664	227	2.92511
19.8722	891	664	227	2.92511			19.8722	891	664	227	2.92511
19.884	891	664	227	2.92511			19.884	891	664	227	2.92511
19.8957	891	664	227	2.92511			19.8957	891	664	227	2.92511
19.9073	891	664	227	2.92511			19.9073	891	664	227	2.92511
19.9187	891	664	227	2.92511			19.9187	891	664	227	2.92511
19.9299	891	664	227	2.92511			19.9299	891	664	227	2.92511
19.941	892	664	228	2.91228			19.941	892	664	228	2.91228
19.952	892	664	228	2.91228			19.952	892	664	228	2.91228
19.9629	893	665	228	2.91667			19.9629	893	665	228	2.91667
19.9736	895	667	228	2.92544			19.9736	895	667	228	2.92544
19.9842	896	667	229	2.91266			19.9842	896	667	229	2.91266
19.9948	897	668	229	2.91703			19.9948	897	668	229	2.91703
20.0053	898	669	229	2.9214			20.0053	898	669	229	2.9214
20.0158	902	673	229	2.93886			20.0158	902	673	229	2.93886
20.0263	904	675	229	2.9476			20.0263	904	675	229	2.9476
20.0368	905	676	229	2.95197			20.0368	905	676	229	2.95197
20.0474	907	678	229	2.9607			20.0474	907	678	229	2.9607
20.0579	909	680	229	2.96943			20.0579	909	680	229	2.96943
20.0685	911	682	229	2.97817			20.0685	911	682	229	2.97817
20.0792	912	683	229	2.98253			20.0792	912	683	229	2.98253
20.09	914	684	230	2.97391			20.09	914	684	230	2.97391
20.1008	916	686	230	2.98261			20.1008	916	686	230	2.98261
20.1117	916	686	230	2.98261			20.1117	916	686	230	2.98261
20.1226	916	686	230	2.98261			20.1226	916	686	230	2.98261
20.1335	916	686	230	2.98261			20.1335	916	686	230	2.98261
20.1445	918	688	230	2.9913			20.1445	918	688	230	2.9913
20.1553	922	692	230	3.0087			20.1553	922	692	230	3.0087
20.1658	922	692	230	3.0087			20.1658	922	692	230	3.0087
20.176	922	692	230	3.0087			20.176	922	692	230	3.0087
20.1857	923	693	230	3.01304			20.1857	923	693	230	3.01304
20.1952	924	694	230	3.01739			20.1952	924	694	230	3.01739
20.2049	924	694	230	3.01739			20.2049	924	694	230	3.01739
20.2151	924	694	230	3.01739			20.2151	924	694	230	3.01739
20.226	924	694	230	3.01739			20.226	924	694	230	3.01739
20.2376	926	695	231	3.00866			20.2376	926	695	231	3.00866
20.2498	927	696	231	3.01299			20.2498	927	696	231	3.01299
20.2622	927	696	231	3.01299			20.2622	927	696	231	3.01299
20.2748	927	696	231	3.01299			20.2748	927	696	231	3.01299
20.2873	927	696	231	3.01299			20.2873	927	696	231	3.01299
20.2997	927	696	231	3.01299			20.2997	927	696	231	3.01299
20.3118	929	697	232	3.00431			20.3118	929	697	232	3.00431
20.3235	929	697	232	3.00431			20.3235	929	697	232	3.00431
20.3349	929	697	232	3.00431			20.3349	929	697	232	3.00431
20.3459	929	697	232	3.00431			20.3459	929	697	232	3.00431
20.3569	930	698	232	3.00862			20.3569	930	698	232	3.00862
20.3678	930	698	232	3.00862			20.3678	930	698	232	3.00862
20.3786	930	698	232	3.00862			20.3786	930	698	232	3.00862
20.3893	933	700	233	3.00429			20.3893	933	700	233	3.00429
20.3999	933	700	233	3.00429			20.3999	933	700	233	3.00429
20.4103	933	700	233	3.00429			20.4103	933	700	233	3.00429
20.4207	935	702	233	3.01288			20.4207	935	702	233	3.01288
20.431	936	702	234	3			20.431	936	702	234	3
20.4413	936	702	234	3			20.4413	936	702	234	3
20.4519	937	703	234	3.00427			20.4519	937	703	234	3.00427
20.4628	938	704	234	3.00855			20.4628	938	704	234	3.00855
20.474	939	704	235	2.99574			20.474	939	704	235	2.99574
20.4857	939	704	235	2.99574			20.4857	939	704	235	2.99574
20.4975	939	704	235	2.99574			20.4975	939	704	235	2.99574
20.5094	939	704	235	2.99574			20.5094	939	704	235	2.99574
20.5215	939	704	235	2.99574			20.5215	939	704	235	2.99574
20.5338	940	705	235	3			20.5338	940	705	235	3
20.5466	940	705	235	3			20.5466	940	705	235	3
20.5597	941	706	235	3.00426			20.5597	941	706	235	3.00426
20.5727	942	707	235	3.00851			20.5727	942	707	235	3.00851
20.5856	943	708	235	3.01277			20.5856	943	708	235	3.01277
20.5981	944	709	235	3.01702			20.5981	944	709	235	3.01702
20.6104	944	709	235	3.01702			20.6104	944	709	235	3.01702
20.6222	944	709	235	3.01702			20.6222	944	709	235	3.01702
20.6334	944	709	235	3.01702			20.6334	944	709	235	3.01702
20.644	944	709	235	3.01702			20.644	944	709	235	3.01702
20.6538	945	709	236	3.00424			20.6538	945	709	236	3.00424
20.6628	945	709	236	3.00424			20.6628	945	709	236	3.00424
20.6712	946	710	236	3.00847			20.6712	946	710	236	3.00847
20.6787	949	711	238	2.98739			20.6787	949	711	238	2.98739
20.6856	949	711	238	2.98739			20.6856	949	711	238	2.98739
20.6918	950	712	238	2.9916			20.6918	950	712	238	2.9916
20.6975	950	712	238	2.9916			20.6975	950	712	238	2.9916
20.7032	950	712	238	2.9916			20.7032	950	712	238	2.9916
20.7095	953	714	239	2.98745			20.7095	953	714	239	2.98745
20.7167	953	714	239	2.98745			20.7167	953	714	239	2.98745
20.7248	955	715	240	2.97917			20.7248	955	715	240	2.97917
20.7338	956	716	240	2.98333			20.7338	956	716	240	2.98333
20.7435	957	716	241	2.97095			20.7435	957	716	241	2.97095
20.7541	958	717	241	2.9751			20.7541	958	717	241	2.9751
20.7649	959	718	241	2.97925			20.7649	959	718	241	2.97925
20.7755	959	718	241	2.97925			20.7755	959	718	241	2.97925
20.7856	962	720	242	2.97521			20.7856	962	720	242	2.97521
20.7955	962	720	242	2.97521			20.7955	962	720	242	2.97521
20.8052	963	721	242	2.97934			20.8052	963	721	242	2.97934
20.8143	964	722	242	2.98347			20.8143	964	722	242	2.98347
20.8229	965	722	243	2.97119			20.8229	965	722	243	2.97119
20.8316	966	722	244	2.95902			20.8316	966	722	244	2.95902
20.8404	967	723	244	2.96311			20.8404	967	723	244	2.96311
20.8495	968	724	244	2.96721			20.8495	968	724	244	2.96721
20.8587	970	726	244	2.97541			20.8587	970	726	244	2.97541
20.868	971	727	244	2.97951			20.868	971	727	244	2.97951
20.8773	971	727	244	2.97951			20.8773	971	727	244	2.97951
20.8868	972	727	245	2.96735			20.8868	972	727	245	2.96735
20.8966	972	727	245	2.96735			20.8966	972	727	245	2.96735
20.9065	973	728	245	2.97143			20.9065	973	728	245	2.97143
20.9162	973	728	245	2.97143			20.9162	973	728	245	2.97143
20.9255	974	729	245	2.97551			20.9255	974	729	245	2.97551
20.9336	975	729	246	2.96341			20.9336	975	729	246	2.96341
20.9404	977	730	247	2.95547			20.9404	977	730	247	2.95547
20.9464	977	730	247	2.95547			20.9464	977	730	247	2.95547
20.9524	978	731	247	2.95951			20.9524	978	731	247	2.95951
20.9589	979	732	247	2.96356			20.9589	979	732	247	2.96356
20.9666	979	732	247	2.96356			20.9666	979	732	247	2.96356
20.9755	980	733	247	2.96761			20.9755	980	733	247	2.96761
20.9854	980	733	247	2.96761			20.9854	980	733	247	2.96761
20.996	980	733	247	2.96761			20.996	980	733	247	2.96761
21.007	980	733	247	2.96761			21.007	980	733	247	2.96761
21.0181	980	733	247	2.96761			21.0181	980	733	247	2.96761
21.0293	981	734	247	2.97166			21.0293	981	734	247	2.97166
21.0407	982	735	247	2.97571			21.0407	982	735	247	2.97571
21.0521	984	736	248	2.96774			21.0521	984	736	248	2.96774
21.0634	984	736	248	2.96774			21.0634	984	736	248	2.96774
21.0745	984	736	248	2.96774			21.0745	984	736	248	2.96774
21.0855	985	737	248	2.97177			21.0855	985	737	248	2.97177
21.0965	985	737	248	2.97177			21.0965	985	737	248	2.97177
21.1077	986	738	248	2.97581			21.1077	986	738	248	2.97581
21.1189	987	739	248	2.97984			21.1189	987	739	248	2.97984
21.1299	988	740	248	2.98387			21.1299	988	740	248	2.98387
21.1407	990	742	248	2.99194			21.1407	990	742	248	2.99194
21.1504	992	744	248	3			21.1504	992	744	248	3
21.1589	993	745	248	3.00403			21.1589	993	745	248	3.00403
21.1665	994	746	248	3.00806			21.1665	994	746	248	3.00806
21.1734	994	746	248	3.00806			21.1734	994	746	248	3.00806
21.1792	994	746	248	3.00806			21.1792	994	746	248	3.00806
21.1839	994	746	248	3.00806			21.1839	994	746	248	3.00806
21.188	994	746	248	3.00806			21.188	994	746	248	3.00806
21.192	994	746	248	3.00806			21.192	994	746	248	3.00806
21.1965	994	746	248	3.00806			21.1965	994	746	248	3.00806
21.2019	994	746	248	3.00806			21.2019	994	746	248	3.00806
21.2085	997	748	249	3.00402			21.2085	997	748	249	3.00402
21.2166	998	749	249	3.00803			21.2166	998	749	249	3.00803
21.2261	999	750	249	3.01205			21.2261	999	750	249	3.01205
21.2368	1001	751	250	3.004			21.2368	1001	751	250	3.004
21.2482	1002	752	250	3.008			21.2482	1002	752	250	3.008
21.2601	1004	753	251	3			21.2601	1004	753	251	3
21.272	1004	753	251	3			21.272	1004	753	251	3
21.2837	1006	755	251	3.00797			21.2837	1006	755	251	3.00797
21.295	1007	756	251	3.01195			21.295	1007	756	251	3.01195
21.3056	1009	758	251	3.01992			21.3056	1009	758	251	3.01992
21.3154	1010	759	251	3.0239			21.3154	1010	759	251	3.0239
21.3245	1010	759	251	3.0239			21.3245	1010	759	251	3.0239
21.333	1012	760	252	3.01587			21.333	1012	760	252	3.01587
21.341	1012	760	252	3.01587			21.341	1012	760	252	3.01587
21.3486	1014	762	252	3.02381			21.3486	1014	762	252	3.02381
21.356	1016	764	252	3.03175			21.356	1016	764	252	3.03175
21.3631	1016	764	252	3.03175			21.3631	1016	764	252	3.03175
21.3705	1016	764	252	3.03175			21.3705	1016	764	252	3.03175
21.3781	1016	764	252	3.03175			21.3781	1016	764	252	3.03175
21.3857	1016	764	252	3.03175			21.3857	1016	764	252	3.03175
21.3932	1016	764	252	3.03175			21.3932	1016	764	252	3.03175
21.4004	1016	764	252	3.03175			21.4004	1016	764	252	3.03175
21.4073	1018	766	252	3.03968			21.4073	1018	766	252	3.03968
21.4139	1018	766	252	3.03968			21.4139	1018	766	252	3.03968
21.4205	1020	768	252	3.04762			21.4205	1020	768	252	3.04762
21.4276	1021	769	252	3.05159			21.4276	1021	769	252	3.05159
21.4356	1021	769	252	3.05159			21.4356	1021	769	252	3.05159
21.4447	1022	770	252	3.05556			21.4447	1022	770	252	3.05556
21.4548	1022	770	252	3.05556			21.4548	1022	770	252	3.05556
21.4656	1022	770	252	3.05556			21.4656	1022	770	252	3.05556
21.4769	1022	770	252	3.05556			21.4769	1022	770	252	3.05556
21.4886	1023	771	252	3.05952			21.4886	1023	771	252	3.05952
21.5003	1024	772	252	3.06349			21.5003	1024	772	252	3.06349
21.5121	1024	772	252	3.06349			21.5121	1024	772	252	3.06349
21.5239	1024	772	252	3.06349			21.5239	1024	772	252	3.06349
21.5356	1024	772	252	3.06349			21.5356	1024	772	252	3.06349
21.5471	1024	772	252	3.06349			21.5471	1024	772	252	3.06349
21.5585	1024	772	252	3.06349			21.5585	1024	772	252	3.06349
21.5698	1024	772	252	3.06349			21.5698	1024	772	252	3.06349
21.5811	1024	772	252	3.06349			21.5811	1024	772	252	3.06349
21.5924	1024	772	252	3.06349			21.5924	1024	772	252	3.06349
21.6038	1025	773	252	3.06746			21.6038	1025	773	252	3.06746
21.615	1025	773	252	3.06746			21.615	1025	773	252	3.06746
21.6261	1028	775	253	3.06324			21.6261	1028	775	253	3.06324
21.637	1029	776	253	3.06719			21.637	1029	776	253	3.06719
21.6476	1030	777	253	3.07115			21.6476	1030	777	253	3.07115
21.6579	1030	777	253	3.07115			21.6579	1030	777	253	3.07115
21.668	1031	778	253	3.0751			21.668	1031	778	253	3.0751
21.678	1032	779	253	3.07905			21.678	1032	779	253	3.07905
21.6878	1032	779	253	3.07905			21.6878	1032	779	253	3.07905
21.6977	1032	779	253	3.07905			21.6977	1032	779	253	3.07905
21.7077	1032	779	253	3.07905			21.7077	1032	779	253	3.07905
21.7178	1032	779	253	3.07905			21.7178	1032	779	253	3.07905
21.7281	1033	780	253	3.083			21.7281	1033	780	253	3.083
21.7386	1033	780	253	3.083			21.7386	1033	780	253	3.083
21.7491	1033	780	253	3.083			21.7491	1033	780	253	3.083
21.7597	1033	780	253	3.083			21.7597	1033	780	253	3.083
21.7701	1033	780	253	3.083			21.7701	1033	780	253	3.083
21.7804	1034	780	254	3.07087			21.7804	1034	780	254	3.07087
21.7905	1035	781	254	3.0748			21.7905	1035	781	254	3.0748
21.8004	1038	783	255	3.07059			21.8004	1038	783	255	3.07059
21.81	1039	784	255	3.07451			21.81	1039	784	255	3.07451
21.8194	1040	784	256	3.0625			21.8194	1040	784	256	3.0625
21.8288	1041	785	256	3.06641			21.8288	1041	785	256	3.06641
21.8383	1043	786	257	3.05837			21.8383	1043	786	257	3.05837
21.8481	1043	786	257	3.05837			21.8481	1043	786	257	3.05837
21.8578	1044	787	257	3.06226			21.8578	1044	787	257	3.06226
21.8669	1044	787	257	3.06226			21.8669	1044	787	257	3.06226
21.8748	1045	788	257	3.06615			21.8748	1045	788	257	3.06615
21.8807	1045	788	257	3.06615			21.8807	1045	788	257	3.06615
21.8842	1046	788	258	3.05426			21.8842	1046	788	258	3.05426
21.8859	1046	788	258	3.05426			21.8859	1046	788	258	3.05426
[truncated: 17,338 more rows]
