# Supplementary material for: Study on axial compressive behavior and mesoscopic structural evolution of FRP confined coal gangue concrete
Source: PLoS One. 2025 May 9;20(5):e0322647. doi: 10.1371/journal.pone.0322647 (PMC12064029; doi:10.1371/journal.pone.0322647)
Supplement: S8 Fig — (XLSX) [file pone.0322647.s008.xlsx]

## Sheet: Sheet1
stress	total cracks	tensile cracks	shear cracks	tensile to shear ratio			stress	total cracks	tensile cracks	shear cracks	tensile to shear ratio
1.30702	0	0	0	0			1.30702	0	0	0	0
1.18048	0	0	0	0			1.18048	0	0	0	0
1.10862	0	0	0	0			1.10862	0	0	0	0
1.09078	0	0	0	0			1.09078	0	0	0	0
1.10539	0	0	0	0			1.10539	0	0	0	0
1.13634	0	0	0	0			1.13634	0	0	0	0
1.17171	0	0	0	0			1.17171	0	0	0	0
1.2063	0	0	0	0			1.2063	0	0	0	0
1.23875	0	0	0	0			1.23875	0	0	0	0
1.26938	0	0	0	0			1.26938	0	0	0	0
1.2983	0	0	0	0			1.2983	0	0	0	0
1.3264	0	0	0	0			1.3264	0	0	0	0
1.35453	0	0	0	0			1.35453	0	0	0	0
1.38346	0	0	0	0			1.38346	0	0	0	0
1.4134	0	0	0	0			1.4134	0	0	0	0
1.44405	0	0	0	0			1.44405	0	0	0	0
1.4751	0	0	0	0			1.4751	0	0	0	0
1.50637	0	0	0	0			1.50637	0	0	0	0
1.5378	0	0	0	0			1.5378	0	0	0	0
1.56937	0	0	0	0			1.56937	0	0	0	0
1.60113	0	0	0	0			1.60113	0	0	0	0
1.63299	0	0	0	0			1.63299	0	0	0	0
1.66497	0	0	0	0			1.66497	0	0	0	0
1.69713	0	0	0	0			1.69713	0	0	0	0
1.72957	0	0	0	0			1.72957	0	0	0	0
1.76241	0	0	0	0			1.76241	0	0	0	0
1.79566	0	0	0	0			1.79566	0	0	0	0
1.82936	0	0	0	0			1.82936	0	0	0	0
1.86355	0	0	0	0			1.86355	0	0	0	0
1.89818	0	0	0	0			1.89818	0	0	0	0
1.93325	0	0	0	0			1.93325	0	0	0	0
1.9687	0	0	0	0			1.9687	0	0	0	0
2.00454	0	0	0	0			2.00454	0	0	0	0
2.04074	0	0	0	0			2.04074	0	0	0	0
2.07725	0	0	0	0			2.07725	0	0	0	0
2.11407	0	0	0	0			2.11407	0	0	0	0
2.15114	0	0	0	0			2.15114	0	0	0	0
2.1884	0	0	0	0			2.1884	0	0	0	0
2.2258	0	0	0	0			2.2258	0	0	0	0
2.26329	0	0	0	0			2.26329	0	0	0	0
2.30082	0	0	0	0			2.30082	0	0	0	0
2.33835	0	0	0	0			2.33835	0	0	0	0
2.37587	0	0	0	0			2.37587	0	0	0	0
2.41336	0	0	0	0			2.41336	0	0	0	0
2.45078	0	0	0	0			2.45078	0	0	0	0
2.48811	0	0	0	0			2.48811	0	0	0	0
2.52536	0	0	0	0			2.52536	0	0	0	0
2.56252	0	0	0	0			2.56252	0	0	0	0
2.5996	0	0	0	0			2.5996	0	0	0	0
2.63663	0	0	0	0			2.63663	0	0	0	0
2.67363	0	0	0	0			2.67363	0	0	0	0
2.71061	0	0	0	0			2.71061	0	0	0	0
2.7476	0	0	0	0			2.7476	0	0	0	0
2.78463	0	0	0	0			2.78463	0	0	0	0
2.82172	0	0	0	0			2.82172	0	0	0	0
2.85891	0	0	0	0			2.85891	0	0	0	0
2.89623	0	0	0	0			2.89623	0	0	0	0
2.93371	0	0	0	0			2.93371	0	0	0	0
2.97136	0	0	0	0			2.97136	0	0	0	0
3.00919	0	0	0	0			3.00919	0	0	0	0
3.04722	0	0	0	0			3.04722	0	0	0	0
3.08544	0	0	0	0			3.08544	0	0	0	0
3.12387	0	0	0	0			3.12387	0	0	0	0
3.16249	0	0	0	0			3.16249	0	0	0	0
3.20132	0	0	0	0			3.20132	0	0	0	0
3.24034	0	0	0	0			3.24034	0	0	0	0
3.27956	0	0	0	0			3.27956	0	0	0	0
3.31896	0	0	0	0			3.31896	0	0	0	0
3.35855	0	0	0	0			3.35855	0	0	0	0
3.39832	0	0	0	0			3.39832	0	0	0	0
3.43828	0	0	0	0			3.43828	0	0	0	0
3.47842	0	0	0	0			3.47842	0	0	0	0
3.51876	0	0	0	0			3.51876	0	0	0	0
3.55931	0	0	0	0			3.55931	0	0	0	0
3.59634	0	0	0	0			3.59634	0	0	0	0
3.63748	0	0	0	0			3.63748	0	0	0	0
3.67827	0	0	0	0			3.67827	0	0	0	0
3.71999	0	0	0	0			3.71999	0	0	0	0
3.75674	0	0	0	0			3.75674	0	0	0	0
3.79855	0	0	0	0			3.79855	0	0	0	0
3.84074	0	0	0	0			3.84074	0	0	0	0
3.88329	0	0	0	0			3.88329	0	0	0	0
3.92622	0	0	0	0			3.92622	0	0	0	0
3.96943	0	0	0	0			3.96943	0	0	0	0
4.01287	0	0	0	0			4.01287	0	0	0	0
4.05663	0	0	0	0			4.05663	0	0	0	0
4.10076	0	0	0	0			4.10076	0	0	0	0
4.14528	0	0	0	0			4.14528	0	0	0	0
4.19015	0	0	0	0			4.19015	0	0	0	0
4.2354	0	0	0	0			4.2354	0	0	0	0
4.26947	0	0	0	0			4.26947	0	0	0	0
4.31251	0	0	0	0			4.31251	0	0	0	0
4.34861	0	0	0	0			4.34861	0	0	0	0
4.39619	0	0	0	0			4.39619	0	0	0	0
4.44305	0	0	0	0			4.44305	0	0	0	0
4.48226	0	0	0	0			4.48226	0	0	0	0
4.52708	0	0	0	0			4.52708	0	0	0	0
4.57388	0	0	0	0			4.57388	0	0	0	0
4.62264	0	0	0	0			4.62264	0	0	0	0
4.6721	0	0	0	0			4.6721	0	0	0	0
4.72246	0	0	0	0			4.72246	0	0	0	0
4.76974	0	0	0	0			4.76974	0	0	0	0
4.81759	0	0	0	0			4.81759	0	0	0	0
4.86262	0	0	0	0			4.86262	0	0	0	0
4.91399	0	0	0	0			4.91399	0	0	0	0
4.95326	0	0	0	0			4.95326	0	0	0	0
5.00764	0	0	0	0			5.00764	0	0	0	0
5.05287	0	0	0	0			5.05287	0	0	0	0
5.10442	0	0	0	0			5.10442	0	0	0	0
5.15392	0	0	0	0			5.15392	0	0	0	0
5.20656	0	0	0	0			5.20656	0	0	0	0
5.26206	0	0	0	0			5.26206	0	0	0	0
5.31367	0	0	0	0			5.31367	0	0	0	0
5.35958	0	0	0	0			5.35958	0	0	0	0
5.39956	0	0	0	0			5.39956	0	0	0	0
5.44479	0	0	0	0			5.44479	0	0	0	0
5.48697	0	0	0	0			5.48697	0	0	0	0
5.5329	0	0	0	0			5.5329	0	0	0	0
5.57998	0	0	0	0			5.57998	0	0	0	0
5.6334	0	0	0	0			5.6334	0	0	0	0
5.67045	0	0	0	0			5.67045	0	0	0	0
5.71791	0	0	0	0			5.71791	0	0	0	0
5.75842	0	0	0	0			5.75842	0	0	0	0
5.77411	0	0	0	0			5.77411	0	0	0	0
5.79713	0	0	0	0			5.79713	0	0	0	0
5.8378	0	0	0	0			5.8378	0	0	0	0
5.87502	0	0	0	0			5.87502	0	0	0	0
5.88491	0	0	0	0			5.88491	0	0	0	0
5.91734	0	0	0	0			5.91734	0	0	0	0
5.95206	0	0	0	0			5.95206	0	0	0	0
5.9781	0	0	0	0			5.9781	0	0	0	0
5.99584	0	0	0	0			5.99584	0	0	0	0
6.01594	0	0	0	0			6.01594	0	0	0	0
6.04091	0	0	0	0			6.04091	0	0	0	0
6.07957	0	0	0	0			6.07957	0	0	0	0
6.11455	0	0	0	0			6.11455	0	0	0	0
6.14514	0	0	0	0			6.14514	0	0	0	0
6.15387	0	0	0	0			6.15387	0	0	0	0
6.17347	0	0	0	0			6.17347	0	0	0	0
6.20058	0	0	0	0			6.20058	0	0	0	0
6.21484	0	0	0	0			6.21484	0	0	0	0
6.21444	0	0	0	0			6.21444	0	0	0	0
6.20047	0	0	0	0			6.20047	0	0	0	0
6.18417	0	0	0	0			6.18417	0	0	0	0
6.20635	0	0	0	0			6.20635	0	0	0	0
6.24152	0	0	0	0			6.24152	0	0	0	0
6.27877	0	0	0	0			6.27877	0	0	0	0
6.28412	0	0	0	0			6.28412	0	0	0	0
6.31008	0	0	0	0			6.31008	0	0	0	0
6.32585	0	0	0	0			6.32585	0	0	0	0
6.32099	0	0	0	0			6.32099	0	0	0	0
6.3323	0	0	0	0			6.3323	0	0	0	0
6.36646	0	0	0	0			6.36646	0	0	0	0
6.38369	0	0	0	0			6.38369	0	0	0	0
6.37156	0	0	0	0			6.37156	0	0	0	0
6.39311	0	0	0	0			6.39311	0	0	0	0
6.40866	0	0	0	0			6.40866	0	0	0	0
6.43241	0	0	0	0			6.43241	0	0	0	0
6.4421	0	0	0	0			6.4421	0	0	0	0
6.45009	0	0	0	0			6.45009	0	0	0	0
6.42144	0	0	0	0			6.42144	0	0	0	0
6.40433	0	0	0	0			6.40433	0	0	0	0
6.40762	0	0	0	0			6.40762	0	0	0	0
6.38213	0	0	0	0			6.38213	0	0	0	0
6.37495	0	0	0	0			6.37495	0	0	0	0
6.37974	0	0	0	0			6.37974	0	0	0	0
6.40938	0	0	0	0			6.40938	0	0	0	0
6.40568	0	0	0	0			6.40568	0	0	0	0
6.41245	0	0	0	0			6.41245	0	0	0	0
6.42259	0	0	0	0			6.42259	0	0	0	0
6.44357	0	0	0	0			6.44357	0	0	0	0
6.44595	0	0	0	0			6.44595	0	0	0	0
6.41958	0	0	0	0			6.41958	0	0	0	0
6.41716	0	0	0	0			6.41716	0	0	0	0
6.43983	0	0	0	0			6.43983	0	0	0	0
6.4541	0	0	0	0			6.4541	0	0	0	0
6.4493	0	0	0	0			6.4493	0	0	0	0
6.42683	0	0	0	0			6.42683	0	0	0	0
6.4081	0	0	0	0			6.4081	0	0	0	0
6.40431	0	0	0	0			6.40431	0	0	0	0
6.40678	0	0	0	0			6.40678	0	0	0	0
6.41749	0	0	0	0			6.41749	0	0	0	0
6.39319	1	0	1	0			6.39319	1	0	1	0
6.41206	1	0	1	0			6.41206	1	0	1	0
6.44221	2	0	2	0			6.44221	2	0	2	0
6.46514	2	0	2	0			6.46514	2	0	2	0
6.48734	2	0	2	0			6.48734	2	0	2	0
6.52282	2	0	2	0			6.52282	2	0	2	0
6.54463	2	0	2	0			6.54463	2	0	2	0
6.55041	2	0	2	0			6.55041	2	0	2	0
6.55638	2	0	2	0			6.55638	2	0	2	0
6.58484	2	0	2	0			6.58484	2	0	2	0
6.61888	2	0	2	0			6.61888	2	0	2	0
6.6536	2	0	2	0			6.6536	2	0	2	0
6.68671	3	0	3	0			6.68671	3	0	3	0
6.71964	3	0	3	0			6.71964	3	0	3	0
6.7522	3	0	3	0			6.7522	3	0	3	0
6.76014	3	0	3	0			6.76014	3	0	3	0
6.76304	3	0	3	0			6.76304	3	0	3	0
6.76549	3	0	3	0			6.76549	3	0	3	0
6.76741	3	0	3	0			6.76741	3	0	3	0
6.77404	3	0	3	0			6.77404	3	0	3	0
6.80022	3	0	3	0			6.80022	3	0	3	0
6.83084	3	0	3	0			6.83084	3	0	3	0
6.85321	3	0	3	0			6.85321	3	0	3	0
6.86565	3	0	3	0			6.86565	3	0	3	0
6.88451	3	0	3	0			6.88451	3	0	3	0
6.89701	4	0	4	0			6.89701	4	0	4	0
6.92415	4	0	4	0			6.92415	4	0	4	0
6.95589	4	0	4	0			6.95589	4	0	4	0
6.98817	4	0	4	0			6.98817	4	0	4	0
7.01834	4	0	4	0			7.01834	4	0	4	0
7.04657	4	0	4	0			7.04657	4	0	4	0
7.07313	4	0	4	0			7.07313	4	0	4	0
7.10201	4	0	4	0			7.10201	4	0	4	0
7.111	4	0	4	0			7.111	4	0	4	0
7.13484	5	0	5	0			7.13484	5	0	5	0
7.15901	5	0	5	0			7.15901	5	0	5	0
7.18431	5	0	5	0			7.18431	5	0	5	0
7.20722	6	0	6	0			7.20722	6	0	6	0
7.23282	7	1	6	0.16667			7.23282	7	1	6	0.16667
7.24465	7	1	6	0.16667			7.24465	7	1	6	0.16667
7.25168	8	1	7	0.14286			7.25168	8	1	7	0.14286
7.26335	8	1	7	0.14286			7.26335	8	1	7	0.14286
7.27628	8	1	7	0.14286			7.27628	8	1	7	0.14286
7.28593	8	1	7	0.14286			7.28593	8	1	7	0.14286
7.30044	9	2	7	0.28571			7.30044	9	2	7	0.28571
7.32628	9	2	7	0.28571			7.32628	9	2	7	0.28571
7.34775	9	2	7	0.28571			7.34775	9	2	7	0.28571
7.36372	9	2	7	0.28571			7.36372	9	2	7	0.28571
7.37246	9	2	7	0.28571			7.37246	9	2	7	0.28571
7.38428	10	2	8	0.25			7.38428	10	2	8	0.25
7.41162	11	2	9	0.22222			7.41162	11	2	9	0.22222
7.43114	11	2	9	0.22222			7.43114	11	2	9	0.22222
7.40892	12	2	10	0.2			7.40892	12	2	10	0.2
7.38493	13	3	10	0.3			7.38493	13	3	10	0.3
7.38556	14	3	11	0.27273			7.38556	14	3	11	0.27273
7.41083	14	3	11	0.27273			7.41083	14	3	11	0.27273
7.43378	14	3	11	0.27273			7.43378	14	3	11	0.27273
7.45719	17	6	11	0.54545			7.45719	17	6	11	0.54545
7.48288	17	6	11	0.54545			7.48288	17	6	11	0.54545
7.50931	18	6	12	0.5			7.50931	18	6	12	0.5
7.53817	18	6	12	0.5			7.53817	18	6	12	0.5
7.55663	19	6	13	0.46154			7.55663	19	6	13	0.46154
7.5614	22	8	14	0.57143			7.5614	22	8	14	0.57143
7.56687	23	9	14	0.64286			7.56687	23	9	14	0.64286
7.5845	23	9	14	0.64286			7.5845	23	9	14	0.64286
7.61297	23	9	14	0.64286			7.61297	23	9	14	0.64286
7.63875	25	10	15	0.66667			7.63875	25	10	15	0.66667
7.66163	26	10	16	0.625			7.66163	26	10	16	0.625
7.67963	27	10	17	0.58824			7.67963	27	10	17	0.58824
7.69239	29	12	17	0.70588			7.69239	29	12	17	0.70588
7.70929	29	12	17	0.70588			7.70929	29	12	17	0.70588
7.72302	30	13	17	0.76471			7.72302	30	13	17	0.76471
7.73374	30	13	17	0.76471			7.73374	30	13	17	0.76471
7.75079	31	14	17	0.82353			7.75079	31	14	17	0.82353
7.77271	33	15	18	0.83333			7.77271	33	15	18	0.83333
7.78648	33	15	18	0.83333			7.78648	33	15	18	0.83333
7.8011	33	15	18	0.83333			7.8011	33	15	18	0.83333
7.80503	33	15	18	0.83333			7.80503	33	15	18	0.83333
7.77449	34	15	19	0.78947			7.77449	34	15	19	0.78947
7.75233	35	16	19	0.84211			7.75233	35	16	19	0.84211
7.75565	36	17	19	0.89474			7.75565	36	17	19	0.89474
7.76801	37	17	20	0.85			7.76801	37	17	20	0.85
7.77659	37	17	20	0.85			7.77659	37	17	20	0.85
7.77616	38	17	21	0.80952			7.77616	38	17	21	0.80952
7.75947	39	18	21	0.85714			7.75947	39	18	21	0.85714
7.77434	40	19	21	0.90476			7.77434	40	19	21	0.90476
7.78406	40	19	21	0.90476			7.78406	40	19	21	0.90476
7.7992	40	19	21	0.90476			7.7992	40	19	21	0.90476
7.82285	43	21	22	0.95455			7.82285	43	21	22	0.95455
7.81438	44	21	23	0.91304			7.81438	44	21	23	0.91304
7.8309	44	21	23	0.91304			7.8309	44	21	23	0.91304
7.85145	46	22	24	0.91667			7.85145	46	22	24	0.91667
7.86461	48	23	25	0.92			7.86461	48	23	25	0.92
7.87717	48	23	25	0.92			7.87717	48	23	25	0.92
7.88777	49	23	26	0.88462			7.88777	49	23	26	0.88462
7.89472	50	23	27	0.85185			7.89472	50	23	27	0.85185
7.90074	52	24	28	0.85714			7.90074	52	24	28	0.85714
7.90877	54	25	29	0.86207			7.90877	54	25	29	0.86207
7.92512	55	26	29	0.89655			7.92512	55	26	29	0.89655
7.94963	55	26	29	0.89655			7.94963	55	26	29	0.89655
7.97562	55	26	29	0.89655			7.97562	55	26	29	0.89655
7.98626	55	26	29	0.89655			7.98626	55	26	29	0.89655
7.97652	55	26	29	0.89655			7.97652	55	26	29	0.89655
7.99218	55	26	29	0.89655			7.99218	55	26	29	0.89655
8.01475	56	27	29	0.93103			8.01475	56	27	29	0.93103
8.02836	56	27	29	0.93103			8.02836	56	27	29	0.93103
8.03759	57	28	29	0.96552			8.03759	57	28	29	0.96552
8.03891	60	30	30	1			8.03891	60	30	30	1
8.02657	61	31	30	1.03333			8.02657	61	31	30	1.03333
8.04355	61	31	30	1.03333			8.04355	61	31	30	1.03333
8.03308	63	33	30	1.1			8.03308	63	33	30	1.1
8.0102	65	34	31	1.09677			8.0102	65	34	31	1.09677
8.02641	66	35	31	1.12903			8.02641	66	35	31	1.12903
8.04745	66	35	31	1.12903			8.04745	66	35	31	1.12903
8.07407	67	35	32	1.09375			8.07407	67	35	32	1.09375
8.10109	67	35	32	1.09375			8.10109	67	35	32	1.09375
8.11539	67	35	32	1.09375			8.11539	67	35	32	1.09375
8.12698	69	35	34	1.02941			8.12698	69	35	34	1.02941
8.14689	69	35	34	1.02941			8.14689	69	35	34	1.02941
8.17156	69	35	34	1.02941			8.17156	69	35	34	1.02941
8.19866	69	35	34	1.02941			8.19866	69	35	34	1.02941
8.2261	69	35	34	1.02941			8.2261	69	35	34	1.02941
8.24988	69	35	34	1.02941			8.24988	69	35	34	1.02941
8.22806	70	36	34	1.05882			8.22806	70	36	34	1.05882
8.22236	71	36	35	1.02857			8.22236	71	36	35	1.02857
8.24586	72	37	35	1.05714			8.24586	72	37	35	1.05714
8.2613	74	37	37	1			8.2613	74	37	37	1
8.27528	75	38	37	1.02703			8.27528	75	38	37	1.02703
8.29892	76	39	37	1.05405			8.29892	76	39	37	1.05405
8.31975	76	39	37	1.05405			8.31975	76	39	37	1.05405
8.3311	79	40	39	1.02564			8.3311	79	40	39	1.02564
8.30574	80	41	39	1.05128			8.30574	80	41	39	1.05128
8.29071	80	41	39	1.05128			8.29071	80	41	39	1.05128
8.29813	80	41	39	1.05128			8.29813	80	41	39	1.05128
8.30834	80	41	39	1.05128			8.30834	80	41	39	1.05128
8.32038	80	41	39	1.05128			8.32038	80	41	39	1.05128
8.33333	80	41	39	1.05128			8.33333	80	41	39	1.05128
8.3522	80	41	39	1.05128			8.3522	80	41	39	1.05128
8.37098	82	42	40	1.05			8.37098	82	42	40	1.05
8.38726	82	42	40	1.05			8.38726	82	42	40	1.05
8.40272	82	42	40	1.05			8.40272	82	42	40	1.05
8.42017	83	42	41	1.02439			8.42017	83	42	41	1.02439
8.44162	84	43	41	1.04878			8.44162	84	43	41	1.04878
8.46626	85	44	41	1.07317			8.46626	85	44	41	1.07317
8.49307	85	44	41	1.07317			8.49307	85	44	41	1.07317
8.52086	86	45	41	1.09756			8.52086	86	45	41	1.09756
8.54578	86	45	41	1.09756			8.54578	86	45	41	1.09756
8.56587	86	45	41	1.09756			8.56587	86	45	41	1.09756
8.58373	87	45	42	1.07143			8.58373	87	45	42	1.07143
8.6058	87	45	42	1.07143			8.6058	87	45	42	1.07143
8.62994	90	45	45	1			8.62994	90	45	45	1
8.65388	91	46	45	1.02222			8.65388	91	46	45	1.02222
8.6777	93	47	46	1.02174			8.6777	93	47	46	1.02174
8.70091	94	47	47	1			8.70091	94	47	47	1
8.7234	94	47	47	1			8.7234	94	47	47	1
8.74554	95	48	47	1.02128			8.74554	95	48	47	1.02128
8.76865	95	48	47	1.02128			8.76865	95	48	47	1.02128
8.7921	96	48	48	1			8.7921	96	48	48	1
8.81514	97	49	48	1.02083			8.81514	97	49	48	1.02083
8.83511	98	50	48	1.04167			8.83511	98	50	48	1.04167
8.85226	99	51	48	1.0625			8.85226	99	51	48	1.0625
8.86708	100	52	48	1.08333			8.86708	100	52	48	1.08333
8.88176	102	54	48	1.125			8.88176	102	54	48	1.125
8.89971	103	54	49	1.10204			8.89971	103	54	49	1.10204
8.92047	104	54	50	1.08			8.92047	104	54	50	1.08
8.943	105	54	51	1.05882			8.943	105	54	51	1.05882
8.96	108	55	53	1.03774			8.96	108	55	53	1.03774
8.96828	112	57	55	1.03636			8.96828	112	57	55	1.03636
8.9714	112	57	55	1.03636			8.9714	112	57	55	1.03636
8.97713	112	57	55	1.03636			8.97713	112	57	55	1.03636
8.99432	115	58	57	1.01754			8.99432	115	58	57	1.01754
9.01296	116	59	57	1.03509			9.01296	116	59	57	1.03509
9.03079	117	59	58	1.01724			9.03079	117	59	58	1.01724
9.04635	117	59	58	1.01724			9.04635	117	59	58	1.01724
9.06097	118	59	59	1			9.06097	118	59	59	1
9.07701	119	59	60	0.98333			9.07701	119	59	60	0.98333
9.09526	119	59	60	0.98333			9.09526	119	59	60	0.98333
9.11595	119	59	60	0.98333			9.11595	119	59	60	0.98333
9.13708	120	60	60	1			9.13708	120	60	60	1
9.15819	120	60	60	1			9.15819	120	60	60	1
9.17954	122	61	61	1			9.17954	122	61	61	1
9.20101	126	64	62	1.03226			9.20101	126	64	62	1.03226
9.22237	129	67	62	1.08065			9.22237	129	67	62	1.08065
9.23988	130	68	62	1.09677			9.23988	130	68	62	1.09677
9.2526	131	69	62	1.1129			9.2526	131	69	62	1.1129
9.26375	131	69	62	1.1129			9.26375	131	69	62	1.1129
9.27585	131	69	62	1.1129			9.27585	131	69	62	1.1129
9.28888	132	69	63	1.09524			9.28888	132	69	63	1.09524
9.3031	137	72	65	1.10769			9.3031	137	72	65	1.10769
9.31675	139	72	67	1.07463			9.31675	139	72	67	1.07463
9.3305	139	72	67	1.07463			9.3305	139	72	67	1.07463
9.34403	143	74	69	1.07246			9.34403	143	74	69	1.07246
9.35743	143	74	69	1.07246			9.35743	143	74	69	1.07246
9.37267	144	75	69	1.08696			9.37267	144	75	69	1.08696
9.38839	144	75	69	1.08696			9.38839	144	75	69	1.08696
9.39956	144	75	69	1.08696			9.39956	144	75	69	1.08696
9.40793	145	75	70	1.07143			9.40793	145	75	70	1.07143
9.4211	145	75	70	1.07143			9.4211	145	75	70	1.07143
9.43818	146	75	71	1.05634			9.43818	146	75	71	1.05634
9.45562	151	78	73	1.06849			9.45562	151	78	73	1.06849
9.47203	152	79	73	1.08219			9.47203	152	79	73	1.08219
9.48502	153	80	73	1.09589			9.48502	153	80	73	1.09589
9.48485	153	80	73	1.09589			9.48485	153	80	73	1.09589
9.49561	155	82	73	1.12329			9.49561	155	82	73	1.12329
9.51666	157	83	74	1.12162			9.51666	157	83	74	1.12162
9.53724	159	84	75	1.12			9.53724	159	84	75	1.12
9.55629	159	84	75	1.12			9.55629	159	84	75	1.12
9.57409	159	84	75	1.12			9.57409	159	84	75	1.12
9.59215	160	84	76	1.10526			9.59215	160	84	76	1.10526
9.61053	162	84	78	1.07692			9.61053	162	84	78	1.07692
9.62915	163	84	79	1.06329			9.62915	163	84	79	1.06329
9.6479	163	84	79	1.06329			9.6479	163	84	79	1.06329
9.66614	163	84	79	1.06329			9.66614	163	84	79	1.06329
9.68352	165	85	80	1.0625			9.68352	165	85	80	1.0625
9.70162	166	85	81	1.04938			9.70162	166	85	81	1.04938
9.71868	167	86	81	1.06173			9.71868	167	86	81	1.06173
9.7343	167	86	81	1.06173			9.7343	167	86	81	1.06173
9.75312	167	86	81	1.06173			9.75312	167	86	81	1.06173
9.77603	167	86	81	1.06173			9.77603	167	86	81	1.06173
9.79808	168	87	81	1.07407			9.79808	168	87	81	1.07407
9.81651	168	87	81	1.07407			9.81651	168	87	81	1.07407
9.832	169	88	81	1.08642			9.832	169	88	81	1.08642
9.84575	169	88	81	1.08642			9.84575	169	88	81	1.08642
9.85976	170	88	82	1.07317			9.85976	170	88	82	1.07317
9.87519	172	89	83	1.07229			9.87519	172	89	83	1.07229
9.89099	173	90	83	1.08434			9.89099	173	90	83	1.08434
9.90692	174	90	84	1.07143			9.90692	174	90	84	1.07143
9.92284	175	91	84	1.08333			9.92284	175	91	84	1.08333
9.93745	175	91	84	1.08333			9.93745	175	91	84	1.08333
9.95035	178	94	84	1.11905			9.95035	178	94	84	1.11905
9.96292	180	94	86	1.09302			9.96292	180	94	86	1.09302
9.97653	182	95	87	1.09195			9.97653	182	95	87	1.09195
9.9912	186	97	89	1.08989			9.9912	186	97	89	1.08989
10.0072	193	102	91	1.12088			10.0072	193	102	91	1.12088
10.0253	197	106	91	1.16484			10.0253	197	106	91	1.16484
10.0446	200	108	92	1.17391			10.0446	200	108	92	1.17391
10.0638	202	109	93	1.17204			10.0638	202	109	93	1.17204
10.0823	204	111	93	1.19355			10.0823	204	111	93	1.19355
10.0987	204	111	93	1.19355			10.0987	204	111	93	1.19355
10.1123	207	114	93	1.22581			10.1123	207	114	93	1.22581
10.1242	207	114	93	1.22581			10.1242	207	114	93	1.22581
10.1362	208	114	94	1.21277			10.1362	208	114	94	1.21277
10.1497	208	114	94	1.21277			10.1497	208	114	94	1.21277
10.1662	210	115	95	1.21053			10.1662	210	115	95	1.21053
10.1842	210	115	95	1.21053			10.1842	210	115	95	1.21053
10.2027	211	116	95	1.22105			10.2027	211	116	95	1.22105
10.2206	211	116	95	1.22105			10.2206	211	116	95	1.22105
10.2375	212	117	95	1.23158			10.2375	212	117	95	1.23158
10.2521	213	118	95	1.24211			10.2521	213	118	95	1.24211
10.2634	216	120	96	1.25			10.2634	216	120	96	1.25
10.2727	216	120	96	1.25			10.2727	216	120	96	1.25
10.2837	217	121	96	1.26042			10.2837	217	121	96	1.26042
10.2977	218	122	96	1.27083			10.2977	218	122	96	1.27083
10.3148	220	123	97	1.26804			10.3148	220	123	97	1.26804
10.3345	220	123	97	1.26804			10.3345	220	123	97	1.26804
10.3551	221	124	97	1.27835			10.3551	221	124	97	1.27835
10.3748	221	124	97	1.27835			10.3748	221	124	97	1.27835
10.3934	222	125	97	1.28866			10.3934	222	125	97	1.28866
10.4136	223	125	98	1.27551			10.4136	223	125	98	1.27551
10.4328	223	125	98	1.27551			10.4328	223	125	98	1.27551
10.4508	225	125	100	1.25			10.4508	225	125	100	1.25
10.4679	226	125	101	1.23762			10.4679	226	125	101	1.23762
10.4837	229	128	101	1.26733			10.4837	229	128	101	1.26733
10.499	230	129	101	1.27723			10.499	230	129	101	1.27723
10.5144	230	129	101	1.27723			10.5144	230	129	101	1.27723
10.5306	230	129	101	1.27723			10.5306	230	129	101	1.27723
10.548	231	130	101	1.28713			10.548	231	130	101	1.28713
10.566	231	130	101	1.28713			10.566	231	130	101	1.28713
10.584	234	132	102	1.29412			10.584	234	132	102	1.29412
10.6019	235	132	103	1.28155			10.6019	235	132	103	1.28155
10.6199	236	133	103	1.29126			10.6199	236	133	103	1.29126
10.6344	237	133	104	1.27885			10.6344	237	133	104	1.27885
10.6535	239	135	104	1.29808			10.6535	239	135	104	1.29808
10.6727	240	136	104	1.30769			10.6727	240	136	104	1.30769
10.6922	241	137	104	1.31731			10.6922	241	137	104	1.31731
10.7112	241	137	104	1.31731			10.7112	241	137	104	1.31731
10.7288	241	137	104	1.31731			10.7288	241	137	104	1.31731
10.7453	242	137	105	1.30476			10.7453	242	137	105	1.30476
10.7602	245	139	106	1.31132			10.7602	245	139	106	1.31132
10.7736	246	140	106	1.32075			10.7736	246	140	106	1.32075
10.7846	250	144	106	1.35849			10.7846	250	144	106	1.35849
10.7938	250	144	106	1.35849			10.7938	250	144	106	1.35849
10.8024	253	147	106	1.38679			10.8024	253	147	106	1.38679
10.8116	255	148	107	1.38318			10.8116	255	148	107	1.38318
10.823	257	148	109	1.3578			10.823	257	148	109	1.3578
10.837	260	150	110	1.36364			10.837	260	150	110	1.36364
10.8525	261	151	110	1.37273			10.8525	261	151	110	1.37273
10.8679	262	152	110	1.38182			10.8679	262	152	110	1.38182
10.8797	264	153	111	1.37838			10.8797	264	153	111	1.37838
10.887	265	153	112	1.36607			10.887	265	153	112	1.36607
10.892	267	154	113	1.36283			10.892	267	154	113	1.36283
10.8997	269	155	114	1.35965			10.8997	269	155	114	1.35965
10.9113	270	155	115	1.34783			10.9113	270	155	115	1.34783
10.9251	270	155	115	1.34783			10.9251	270	155	115	1.34783
10.9391	272	157	115	1.36522			10.9391	272	157	115	1.36522
10.9522	273	157	116	1.35345			10.9522	273	157	116	1.35345
10.9639	273	157	116	1.35345			10.9639	273	157	116	1.35345
10.9753	273	157	116	1.35345			10.9753	273	157	116	1.35345
10.9878	273	157	116	1.35345			10.9878	273	157	116	1.35345
11.001	273	157	116	1.35345			11.001	273	157	116	1.35345
11.0142	274	158	116	1.36207			11.0142	274	158	116	1.36207
11.028	275	158	117	1.35043			11.028	275	158	117	1.35043
11.0425	276	159	117	1.35897			11.0425	276	159	117	1.35897
11.0577	276	159	117	1.35897			11.0577	276	159	117	1.35897
11.0741	277	160	117	1.36752			11.0741	277	160	117	1.36752
11.0914	279	162	117	1.38462			11.0914	279	162	117	1.38462
11.11	281	163	118	1.38136			11.11	281	163	118	1.38136
11.1292	284	166	118	1.40678			11.1292	284	166	118	1.40678
11.1493	284	166	118	1.40678			11.1493	284	166	118	1.40678
11.17	288	167	121	1.38017			11.17	288	167	121	1.38017
11.1905	289	168	121	1.38843			11.1905	289	168	121	1.38843
11.2096	291	170	121	1.40496			11.2096	291	170	121	1.40496
11.227	291	170	121	1.40496			11.227	291	170	121	1.40496
11.2432	293	170	123	1.38211			11.2432	293	170	123	1.38211
11.2591	293	170	123	1.38211			11.2591	293	170	123	1.38211
11.2733	293	170	123	1.38211			11.2733	293	170	123	1.38211
11.2922	293	170	123	1.38211			11.2922	293	170	123	1.38211
11.3106	293	170	123	1.38211			11.3106	293	170	123	1.38211
11.3286	294	170	124	1.37097			11.3286	294	170	124	1.37097
11.3445	296	171	125	1.368			11.3445	296	171	125	1.368
11.3602	298	173	125	1.384			11.3602	298	173	125	1.384
11.376	299	173	126	1.37302			11.376	299	173	126	1.37302
11.3918	300	173	127	1.3622			11.3918	300	173	127	1.3622
11.4068	301	174	127	1.37008			11.4068	301	174	127	1.37008
11.4203	302	175	127	1.37795			11.4203	302	175	127	1.37795
11.4325	304	177	127	1.3937			11.4325	304	177	127	1.3937
11.4447	304	177	127	1.3937			11.4447	304	177	127	1.3937
11.4577	306	178	128	1.39063			11.4577	306	178	128	1.39063
11.4712	307	178	129	1.37984			11.4712	307	178	129	1.37984
11.4849	307	178	129	1.37984			11.4849	307	178	129	1.37984
11.4982	309	179	130	1.37692			11.4982	309	179	130	1.37692
11.5114	309	179	130	1.37692			11.5114	309	179	130	1.37692
11.5251	311	180	131	1.37405			11.5251	311	180	131	1.37405
11.5391	315	183	132	1.38636			11.5391	315	183	132	1.38636
11.5531	317	185	132	1.40152			11.5531	317	185	132	1.40152
11.5671	318	186	132	1.40909			11.5671	318	186	132	1.40909
11.5817	319	187	132	1.41667			11.5817	319	187	132	1.41667
11.5976	319	187	132	1.41667			11.5976	319	187	132	1.41667
11.6147	320	187	133	1.40602			11.6147	320	187	133	1.40602
11.6323	321	188	133	1.41353			11.6323	321	188	133	1.41353
11.6504	323	189	134	1.41045			11.6504	323	189	134	1.41045
11.6689	327	192	135	1.42222			11.6689	327	192	135	1.42222
11.6882	327	192	135	1.42222			11.6882	327	192	135	1.42222
11.7082	328	193	135	1.42963			11.7082	328	193	135	1.42963
11.7291	328	193	135	1.42963			11.7291	328	193	135	1.42963
11.7505	329	194	135	1.43704			11.7505	329	194	135	1.43704
11.7722	331	195	136	1.43382			11.7722	331	195	136	1.43382
11.7872	336	197	139	1.41727			11.7872	336	197	139	1.41727
11.7922	336	197	139	1.41727			11.7922	336	197	139	1.41727
11.799	338	198	140	1.41429			11.799	338	198	140	1.41429
11.8103	339	199	140	1.42143			11.8103	339	199	140	1.42143
11.8237	339	199	140	1.42143			11.8237	339	199	140	1.42143
11.8262	339	199	140	1.42143			11.8262	339	199	140	1.42143
11.8242	341	201	140	1.43571			11.8242	341	201	140	1.43571
11.8384	341	201	140	1.43571			11.8384	341	201	140	1.43571
11.8624	343	203	140	1.45			11.8624	343	203	140	1.45
11.8858	343	203	140	1.45			11.8858	343	203	140	1.45
11.9095	344	204	140	1.45714			11.9095	344	204	140	1.45714
11.9313	345	204	141	1.44681			11.9313	345	204	141	1.44681
11.9424	346	204	142	1.43662			11.9424	346	204	142	1.43662
11.884	346	204	142	1.43662			11.884	346	204	142	1.43662
11.8724	347	204	143	1.42657			11.8724	347	204	143	1.42657
11.8956	350	206	144	1.43056			11.8956	350	206	144	1.43056
11.9179	352	208	144	1.44444			11.9179	352	208	144	1.44444
11.9356	356	212	144	1.47222			11.9356	356	212	144	1.47222
11.9513	356	212	144	1.47222			11.9513	356	212	144	1.47222
11.9692	357	213	144	1.47917			11.9692	357	213	144	1.47917
11.9879	357	213	144	1.47917			11.9879	357	213	144	1.47917
12.0057	357	213	144	1.47917			12.0057	357	213	144	1.47917
12.0236	357	213	144	1.47917			12.0236	357	213	144	1.47917
12.0397	357	213	144	1.47917			12.0397	357	213	144	1.47917
12.0543	358	214	144	1.48611			12.0543	358	214	144	1.48611
12.0687	358	214	144	1.48611			12.0687	358	214	144	1.48611
12.0825	359	215	144	1.49306			12.0825	359	215	144	1.49306
12.0966	359	215	144	1.49306			12.0966	359	215	144	1.49306
12.1107	360	216	144	1.5			12.1107	360	216	144	1.5
12.1235	361	217	144	1.50694			12.1235	361	217	144	1.50694
12.1356	361	217	144	1.50694			12.1356	361	217	144	1.50694
12.1474	362	218	144	1.51389			12.1474	362	218	144	1.51389
12.1588	362	218	144	1.51389			12.1588	362	218	144	1.51389
12.1696	362	218	144	1.51389			12.1696	362	218	144	1.51389
12.1803	362	218	144	1.51389			12.1803	362	218	144	1.51389
12.1917	362	218	144	1.51389			12.1917	362	218	144	1.51389
12.2038	362	218	144	1.51389			12.2038	362	218	144	1.51389
12.2167	363	219	144	1.52083			12.2167	363	219	144	1.52083
12.2304	363	219	144	1.52083			12.2304	363	219	144	1.52083
12.2445	364	220	144	1.52778			12.2445	364	220	144	1.52778
12.2588	368	223	145	1.53793			12.2588	368	223	145	1.53793
12.2729	370	224	146	1.53425			12.2729	370	224	146	1.53425
12.2862	377	228	149	1.5302			12.2862	377	228	149	1.5302
12.2984	379	229	150	1.52667			12.2984	379	229	150	1.52667
12.3103	379	229	150	1.52667			12.3103	379	229	150	1.52667
12.3224	379	229	150	1.52667			12.3224	379	229	150	1.52667
12.3347	379	229	150	1.52667			12.3347	379	229	150	1.52667
12.3482	382	231	151	1.5298			12.3482	382	231	151	1.5298
12.3634	382	231	151	1.5298			12.3634	382	231	151	1.5298
12.3801	382	231	151	1.5298			12.3801	382	231	151	1.5298
12.3981	382	231	151	1.5298			12.3981	382	231	151	1.5298
12.4168	383	232	151	1.53642			12.4168	383	232	151	1.53642
12.4355	383	232	151	1.53642			12.4355	383	232	151	1.53642
12.4541	383	232	151	1.53642			12.4541	383	232	151	1.53642
12.4725	383	232	151	1.53642			12.4725	383	232	151	1.53642
12.4904	383	232	151	1.53642			12.4904	383	232	151	1.53642
12.5071	383	232	151	1.53642			12.5071	383	232	151	1.53642
12.5223	385	233	152	1.53289			12.5223	385	233	152	1.53289
12.5364	385	233	152	1.53289			12.5364	385	233	152	1.53289
12.5503	386	233	153	1.52288			12.5503	386	233	153	1.52288
12.5652	387	234	153	1.52941			12.5652	387	234	153	1.52941
12.5811	388	235	153	1.53595			12.5811	388	235	153	1.53595
12.5978	389	236	153	1.54248			12.5978	389	236	153	1.54248
12.6151	391	238	153	1.55556			12.6151	391	238	153	1.55556
12.6328	391	238	153	1.55556			12.6328	391	238	153	1.55556
12.6504	391	238	153	1.55556			12.6504	391	238	153	1.55556
12.668	393	240	153	1.56863			12.668	393	240	153	1.56863
12.6859	396	242	154	1.57143			12.6859	396	242	154	1.57143
12.7039	396	242	154	1.57143			12.7039	396	242	154	1.57143
12.7217	396	242	154	1.57143			12.7217	396	242	154	1.57143
12.7388	396	242	154	1.57143			12.7388	396	242	154	1.57143
12.7554	397	243	154	1.57792			12.7554	397	243	154	1.57792
12.7714	399	245	154	1.59091			12.7714	399	245	154	1.59091
12.7867	399	245	154	1.59091			12.7867	399	245	154	1.59091
12.8009	401	247	154	1.6039			12.8009	401	247	154	1.6039
12.8137	405	248	157	1.57962			12.8137	405	248	157	1.57962
12.8252	406	249	157	1.58599			12.8252	406	249	157	1.58599
12.8358	406	249	157	1.58599			12.8358	406	249	157	1.58599
12.8454	406	249	157	1.58599			12.8454	406	249	157	1.58599
12.8544	407	250	157	1.59236			12.8544	407	250	157	1.59236
12.8633	408	251	157	1.59873			12.8633	408	251	157	1.59873
12.8724	411	253	158	1.60127			12.8724	411	253	158	1.60127
12.8822	413	254	159	1.59748			12.8822	413	254	159	1.59748
12.8925	414	254	160	1.5875			12.8925	414	254	160	1.5875
12.9034	417	256	161	1.59006			12.9034	417	256	161	1.59006
12.9144	418	256	162	1.58025			12.9144	418	256	162	1.58025
12.9251	418	256	162	1.58025			12.9251	418	256	162	1.58025
12.9355	419	257	162	1.58642			12.9355	419	257	162	1.58642
12.9463	419	257	162	1.58642			12.9463	419	257	162	1.58642
12.9584	421	258	163	1.58282			12.9584	421	258	163	1.58282
12.9722	421	258	163	1.58282			12.9722	421	258	163	1.58282
12.9874	423	260	163	1.59509			12.9874	423	260	163	1.59509
13.0035	424	260	164	1.58537			13.0035	424	260	164	1.58537
13.0201	426	260	166	1.56627			13.0201	426	260	166	1.56627
13.0368	428	261	167	1.56287			13.0368	428	261	167	1.56287
13.0533	429	262	167	1.56886			13.0533	429	262	167	1.56886
13.0695	430	263	167	1.57485			13.0695	430	263	167	1.57485
13.0851	430	263	167	1.57485			13.0851	430	263	167	1.57485
13.1	431	264	167	1.58084			13.1	431	264	167	1.58084
13.1143	432	265	167	1.58683			13.1143	432	265	167	1.58683
13.1286	432	265	167	1.58683			13.1286	432	265	167	1.58683
13.1431	433	265	168	1.57738			13.1431	433	265	168	1.57738
13.1552	434	265	169	1.56805			13.1552	434	265	169	1.56805
13.1655	434	265	169	1.56805			13.1655	434	265	169	1.56805
13.1742	434	265	169	1.56805			13.1742	434	265	169	1.56805
13.1812	434	265	169	1.56805			13.1812	434	265	169	1.56805
13.1879	434	265	169	1.56805			13.1879	434	265	169	1.56805
13.1957	435	266	169	1.57396			13.1957	435	266	169	1.57396
13.2067	436	266	170	1.56471			13.2067	436	266	170	1.56471
13.2208	438	267	171	1.5614			13.2208	438	267	171	1.5614
13.2366	439	268	171	1.56725			13.2366	439	268	171	1.56725
13.2529	439	268	171	1.56725			13.2529	439	268	171	1.56725
13.2671	439	268	171	1.56725			13.2671	439	268	171	1.56725
13.2777	440	268	172	1.55814			13.2777	440	268	172	1.55814
13.2852	442	269	173	1.55491			13.2852	442	269	173	1.55491
13.2916	442	269	173	1.55491			13.2916	442	269	173	1.55491
13.2995	445	271	174	1.55747			13.2995	445	271	174	1.55747
13.3098	447	272	175	1.55429			13.3098	447	272	175	1.55429
13.3215	449	273	176	1.55114			13.3215	449	273	176	1.55114
13.3338	449	273	176	1.55114			13.3338	449	273	176	1.55114
13.3469	451	275	176	1.5625			13.3469	451	275	176	1.5625
13.3607	453	276	177	1.55932			13.3607	453	276	177	1.55932
13.3754	454	276	178	1.55056			13.3754	454	276	178	1.55056
13.3909	457	279	178	1.56742			13.3909	457	279	178	1.56742
13.4072	459	281	178	1.57865			13.4072	459	281	178	1.57865
13.4242	460	282	178	1.58427			13.4242	460	282	178	1.58427
13.4419	460	282	178	1.58427			13.4419	460	282	178	1.58427
13.4601	460	282	178	1.58427			13.4601	460	282	178	1.58427
13.4785	462	282	180	1.56667			13.4785	462	282	180	1.56667
13.4971	464	282	182	1.54945			13.4971	464	282	182	1.54945
13.5153	466	284	182	1.56044			13.5153	466	284	182	1.56044
13.5328	466	284	182	1.56044			13.5328	466	284	182	1.56044
13.5494	468	286	182	1.57143			13.5494	468	286	182	1.57143
13.565	468	286	182	1.57143			13.565	468	286	182	1.57143
13.5796	468	286	182	1.57143			13.5796	468	286	182	1.57143
13.5927	468	286	182	1.57143			13.5927	468	286	182	1.57143
13.6046	469	287	182	1.57692			13.6046	469	287	182	1.57692
13.6159	469	287	182	1.57692			13.6159	469	287	182	1.57692
13.6271	470	288	182	1.58242			13.6271	470	288	182	1.58242
13.6395	471	289	182	1.58791			13.6395	471	289	182	1.58791
13.6535	471	289	182	1.58791			13.6535	471	289	182	1.58791
13.6689	472	289	183	1.57923			13.6689	472	289	183	1.57923
13.6854	472	289	183	1.57923			13.6854	472	289	183	1.57923
13.7026	473	290	183	1.5847			13.7026	473	290	183	1.5847
13.7204	473	290	183	1.5847			13.7204	473	290	183	1.5847
13.7387	473	290	183	1.5847			13.7387	473	290	183	1.5847
13.7572	473	290	183	1.5847			13.7572	473	290	183	1.5847
13.776	475	291	184	1.58152			13.776	475	291	184	1.58152
13.795	476	292	184	1.58696			13.795	476	292	184	1.58696
13.8145	477	292	185	1.57838			13.8145	477	292	185	1.57838
13.8342	477	292	185	1.57838			13.8342	477	292	185	1.57838
13.8538	478	293	185	1.58378			13.8538	478	293	185	1.58378
13.8732	479	294	185	1.58919			13.8732	479	294	185	1.58919
13.8924	479	294	185	1.58919			13.8924	479	294	185	1.58919
13.9124	482	297	185	1.60541			13.9124	482	297	185	1.60541
13.9318	488	299	189	1.58201			13.9318	488	299	189	1.58201
13.9509	489	300	189	1.5873			13.9509	489	300	189	1.5873
13.9696	491	302	189	1.59788			13.9696	491	302	189	1.59788
13.9876	493	303	190	1.59474			13.9876	493	303	190	1.59474
14.0045	495	305	190	1.60526			14.0045	495	305	190	1.60526
14.0201	495	305	190	1.60526			14.0201	495	305	190	1.60526
14.0345	495	305	190	1.60526			14.0345	495	305	190	1.60526
14.0483	496	306	190	1.61053			14.0483	496	306	190	1.61053
14.0617	497	307	190	1.61579			14.0617	497	307	190	1.61579
14.0754	499	307	192	1.59896			14.0754	499	307	192	1.59896
14.0895	499	307	192	1.59896			14.0895	499	307	192	1.59896
14.1041	501	308	193	1.59585			14.1041	501	308	193	1.59585
14.1191	503	310	193	1.60622			14.1191	503	310	193	1.60622
14.1346	503	310	193	1.60622			14.1346	503	310	193	1.60622
14.1505	503	310	193	1.60622			14.1505	503	310	193	1.60622
14.1658	503	310	193	1.60622			14.1658	503	310	193	1.60622
14.18	504	311	193	1.6114			14.18	504	311	193	1.6114
14.193	508	314	194	1.61856			14.193	508	314	194	1.61856
14.2056	508	314	194	1.61856			14.2056	508	314	194	1.61856
14.2188	510	315	195	1.61538			14.2188	510	315	195	1.61538
14.2328	512	316	196	1.61224			14.2328	512	316	196	1.61224
14.2476	513	316	197	1.60406			14.2476	513	316	197	1.60406
14.2624	514	316	198	1.59596			14.2624	514	316	198	1.59596
14.2776	519	320	199	1.60804			14.2776	519	320	199	1.60804
14.293	523	323	200	1.615			14.293	523	323	200	1.615
14.3088	524	323	201	1.60697			14.3088	524	323	201	1.60697
14.3252	524	323	201	1.60697			14.3252	524	323	201	1.60697
14.3422	526	325	201	1.61692			14.3422	526	325	201	1.61692
14.3596	528	327	201	1.62687			14.3596	528	327	201	1.62687
14.3771	530	328	202	1.62376			14.3771	530	328	202	1.62376
14.3945	534	330	204	1.61765			14.3945	534	330	204	1.61765
14.4114	536	331	205	1.61463			14.4114	536	331	205	1.61463
14.4278	536	331	205	1.61463			14.4278	536	331	205	1.61463
14.4401	538	332	206	1.61165			14.4401	538	332	206	1.61165
14.4569	539	333	206	1.6165			14.4569	539	333	206	1.6165
14.4732	541	335	206	1.62621			14.4732	541	335	206	1.62621
14.4863	544	336	208	1.61538			14.4863	544	336	208	1.61538
14.5004	544	336	208	1.61538			14.5004	544	336	208	1.61538
14.5026	548	338	210	1.60952			14.5026	548	338	210	1.60952
14.5281	550	338	212	1.59434			14.5281	550	338	212	1.59434
14.5424	550	338	212	1.59434			14.5424	550	338	212	1.59434
14.5461	552	340	212	1.60377			14.5461	552	340	212	1.60377
14.5689	554	341	213	1.60094			14.5689	554	341	213	1.60094
14.5836	556	343	213	1.61033			14.5836	556	343	213	1.61033
14.5974	557	343	214	1.6028			14.5974	557	343	214	1.6028
14.6123	558	344	214	1.60748			14.6123	558	344	214	1.60748
14.6282	561	345	216	1.59722			14.6282	561	345	216	1.59722
14.6465	563	347	216	1.60648			14.6465	563	347	216	1.60648
14.6621	565	349	216	1.61574			14.6621	565	349	216	1.61574
14.6796	566	349	217	1.60829			14.6796	566	349	217	1.60829
14.6962	568	350	218	1.6055			14.6962	568	350	218	1.6055
14.7131	569	350	219	1.59817			14.7131	569	350	219	1.59817
14.7294	570	351	219	1.60274			14.7294	570	351	219	1.60274
14.7455	574	353	221	1.59729			14.7455	574	353	221	1.59729
14.7621	576	355	221	1.60633			14.7621	576	355	221	1.60633
14.779	578	357	221	1.61538			14.779	578	357	221	1.61538
14.7963	579	358	221	1.61991			14.7963	579	358	221	1.61991
14.8134	580	359	221	1.62443			14.8134	580	359	221	1.62443
14.8302	582	360	222	1.62162			14.8302	582	360	222	1.62162
14.8461	586	362	224	1.61607			14.8461	586	362	224	1.61607
14.8608	587	362	225	1.60889			14.8608	587	362	225	1.60889
14.8736	588	363	225	1.61333			14.8736	588	363	225	1.61333
14.8847	589	363	226	1.60619			14.8847	589	363	226	1.60619
14.8917	590	364	226	1.61062			14.8917	590	364	226	1.61062
14.9007	590	364	226	1.61062			14.9007	590	364	226	1.61062
14.8874	590	364	226	1.61062			14.8874	590	364	226	1.61062
14.9181	591	365	226	1.61504			14.9181	591	365	226	1.61504
14.9262	593	366	227	1.61233			14.9262	593	366	227	1.61233
14.9262	596	369	227	1.62555			14.9262	596	369	227	1.62555
14.9433	596	369	227	1.62555			14.9433	596	369	227	1.62555
14.9541	596	369	227	1.62555			14.9541	596	369	227	1.62555
14.9535	600	369	231	1.5974			14.9535	600	369	231	1.5974
14.9748	602	371	231	1.60606			14.9748	602	371	231	1.60606
14.9876	607	375	232	1.61638			14.9876	607	375	232	1.61638
14.9991	609	376	233	1.61373			14.9991	609	376	233	1.61373
15.0123	609	376	233	1.61373			15.0123	609	376	233	1.61373
15.0255	610	377	233	1.61803			15.0255	610	377	233	1.61803
15.0397	610	377	233	1.61803			15.0397	610	377	233	1.61803
15.0538	611	377	234	1.61111			15.0538	611	377	234	1.61111
15.0683	611	377	234	1.61111			15.0683	611	377	234	1.61111
15.0829	611	377	234	1.61111			15.0829	611	377	234	1.61111
15.0977	611	377	234	1.61111			15.0977	611	377	234	1.61111
15.1124	611	377	234	1.61111			15.1124	611	377	234	1.61111
15.1272	612	378	234	1.61538			15.1272	612	378	234	1.61538
15.1421	614	378	236	1.60169			15.1421	614	378	236	1.60169
15.1572	618	382	236	1.61864			15.1572	618	382	236	1.61864
15.1729	619	382	237	1.61181			15.1729	619	382	237	1.61181
15.189	620	382	238	1.60504			15.189	620	382	238	1.60504
15.2054	622	383	239	1.60251			15.2054	622	383	239	1.60251
15.2214	625	386	239	1.61506			15.2214	625	386	239	1.61506
15.2287	628	387	241	1.60581			15.2287	628	387	241	1.60581
15.2499	628	387	241	1.60581			15.2499	628	387	241	1.60581
15.2635	628	387	241	1.60581			15.2635	628	387	241	1.60581
15.2723	630	389	241	1.61411			15.2723	630	389	241	1.61411
15.2859	633	392	241	1.62656			15.2859	633	392	241	1.62656
15.2993	633	392	241	1.62656			15.2993	633	392	241	1.62656
15.306	635	393	242	1.62397			15.306	635	393	242	1.62397
15.3189	640	396	244	1.62295			15.3189	640	396	244	1.62295
15.3309	640	396	244	1.62295			15.3309	640	396	244	1.62295
15.3392	643	399	244	1.63525			15.3392	643	399	244	1.63525
15.3508	644	400	244	1.63934			15.3508	644	400	244	1.63934
15.3615	645	401	244	1.64344			15.3615	645	401	244	1.64344
15.374	649	404	245	1.64898			15.374	649	404	245	1.64898
15.3869	650	404	246	1.64228			15.3869	650	404	246	1.64228
15.401	650	404	246	1.64228			15.401	650	404	246	1.64228
15.4161	652	406	246	1.65041			15.4161	652	406	246	1.65041
15.4318	654	408	246	1.65854			15.4318	654	408	246	1.65854
15.4479	655	409	246	1.6626			15.4479	655	409	246	1.6626
15.4642	657	411	246	1.67073			15.4642	657	411	246	1.67073
15.4809	657	411	246	1.67073			15.4809	657	411	246	1.67073
15.4977	658	412	246	1.6748			15.4977	658	412	246	1.6748
15.5146	658	412	246	1.6748			15.5146	658	412	246	1.6748
15.5287	660	413	247	1.67206			15.5287	660	413	247	1.67206
15.5454	661	414	247	1.67611			15.5454	661	414	247	1.67611
15.5378	661	414	247	1.67611			15.5378	661	414	247	1.67611
15.5766	664	416	248	1.67742			15.5766	664	416	248	1.67742
15.5909	665	416	249	1.67068			15.5909	665	416	249	1.67068
15.5903	667	417	250	1.668			15.5903	667	417	250	1.668
15.617	667	417	250	1.668			15.617	667	417	250	1.668
15.6301	667	417	250	1.668			15.6301	667	417	250	1.668
15.6196	669	419	250	1.676			15.6196	669	419	250	1.676
15.6518	669	419	250	1.676			15.6518	669	419	250	1.676
15.6609	670	420	250	1.68			15.6609	670	420	250	1.68
15.6718	673	422	251	1.68127			15.6718	673	422	251	1.68127
15.6799	673	422	251	1.68127			15.6799	673	422	251	1.68127
15.6889	674	423	251	1.68526			15.6889	674	423	251	1.68526
15.6972	676	425	251	1.69323			15.6972	676	425	251	1.69323
15.7057	678	425	253	1.67984			15.7057	678	425	253	1.67984
15.7136	680	426	254	1.67717			15.7136	680	426	254	1.67717
15.7184	680	426	254	1.67717			15.7184	680	426	254	1.67717
15.7177	681	427	254	1.6811			15.7177	681	427	254	1.6811
15.7119	681	427	254	1.6811			15.7119	681	427	254	1.6811
15.7075	681	427	254	1.6811			15.7075	681	427	254	1.6811
15.7109	682	427	255	1.67451			15.7109	682	427	255	1.67451
15.7197	683	428	255	1.67843			15.7197	683	428	255	1.67843
15.7311	686	428	258	1.65891			15.7311	686	428	258	1.65891
15.7435	689	429	260	1.65			15.7435	689	429	260	1.65
15.7568	691	430	261	1.64751			15.7568	691	430	261	1.64751
15.7703	693	432	261	1.65517			15.7703	693	432	261	1.65517
15.7813	696	434	262	1.65649			15.7813	696	434	262	1.65649
15.796	698	436	262	1.66412			15.796	698	436	262	1.66412
15.7866	701	438	263	1.6654			15.7866	701	438	263	1.6654
15.8261	701	438	263	1.6654			15.8261	701	438	263	1.6654
15.8413	701	438	263	1.6654			15.8413	701	438	263	1.6654
15.8357	701	438	263	1.6654			15.8357	701	438	263	1.6654
15.8693	701	438	263	1.6654			15.8693	701	438	263	1.6654
15.8812	701	438	263	1.6654			15.8812	701	438	263	1.6654
15.8915	701	438	263	1.6654			15.8915	701	438	263	1.6654
15.9007	701	438	263	1.6654			15.9007	701	438	263	1.6654
15.9103	703	438	265	1.65283			15.9103	703	438	265	1.65283
15.9193	705	440	265	1.66038			15.9193	705	440	265	1.66038
15.9278	706	441	265	1.66415			15.9278	706	441	265	1.66415
15.9359	708	443	265	1.6717			15.9359	708	443	265	1.6717
15.9433	709	444	265	1.67547			15.9433	709	444	265	1.67547
15.9365	709	444	265	1.67547			15.9365	709	444	265	1.67547
15.9279	710	444	266	1.66917			15.9279	710	444	266	1.66917
15.9316	711	444	267	1.66292			15.9316	711	444	267	1.66292
15.9331	715	447	268	1.66791			15.9331	715	447	268	1.66791
15.9312	719	448	271	1.65314			15.9312	719	448	271	1.65314
15.9283	724	449	275	1.63273			15.9283	724	449	275	1.63273
15.9244	729	451	278	1.6223			15.9244	729	451	278	1.6223
15.9193	733	454	279	1.62724			15.9193	733	454	279	1.62724
15.914	733	454	279	1.62724			15.914	733	454	279	1.62724
15.9086	737	458	279	1.64158			15.9086	737	458	279	1.64158
15.9037	738	458	280	1.63571			15.9037	738	458	280	1.63571
15.8998	741	461	280	1.64643			15.8998	741	461	280	1.64643
15.8965	742	462	280	1.65			15.8965	742	462	280	1.65
15.8949	743	463	280	1.65357			15.8949	743	463	280	1.65357
15.8953	743	463	280	1.65357			15.8953	743	463	280	1.65357
15.898	744	464	280	1.65714			15.898	744	464	280	1.65714
15.8896	746	465	281	1.6548			15.8896	746	465	281	1.6548
15.909	746	465	281	1.6548			15.909	746	465	281	1.6548
15.9155	747	466	281	1.65836			15.9155	747	466	281	1.65836
15.864	751	470	281	1.6726			15.864	751	470	281	1.6726
15.7279	754	472	282	1.67376			15.7279	754	472	282	1.67376
15.7506	755	473	282	1.6773			15.7506	755	473	282	1.6773
15.7728	756	474	282	1.68085			15.7728	756	474	282	1.68085
15.7783	759	476	283	1.68198			15.7783	759	476	283	1.68198
15.7935	759	476	283	1.68198			15.7935	759	476	283	1.68198
15.8129	761	477	284	1.67958			15.8129	761	477	284	1.67958
15.8284	763	477	286	1.66783			15.8284	763	477	286	1.66783
15.8363	765	479	286	1.67483			15.8363	765	479	286	1.67483
15.8452	766	480	286	1.67832			15.8452	766	480	286	1.67832
15.8528	767	480	287	1.67247			15.8528	767	480	287	1.67247
15.8571	767	480	287	1.67247			15.8571	767	480	287	1.67247
15.8575	769	482	287	1.67944			15.8575	769	482	287	1.67944
15.8542	770	482	288	1.67361			15.8542	770	482	288	1.67361
15.8489	772	484	288	1.68056			15.8489	772	484	288	1.68056
15.8417	776	487	289	1.68512			15.8417	776	487	289	1.68512
15.833	777	487	290	1.67931			15.833	777	487	290	1.67931
15.8239	779	489	290	1.68621			15.8239	779	489	290	1.68621
15.8156	781	491	290	1.6931			15.8156	781	491	290	1.6931
15.8088	782	492	290	1.69655			15.8088	782	492	290	1.69655
15.804	782	492	290	1.69655			15.804	782	492	290	1.69655
15.8013	783	493	290	1.7			15.8013	783	493	290	1.7
15.8007	784	494	290	1.70345			15.8007	784	494	290	1.70345
15.8015	785	495	290	1.7069			15.8015	785	495	290	1.7069
15.8032	786	495	291	1.70103			15.8032	786	495	291	1.70103
15.8053	787	495	292	1.69521			15.8053	787	495	292	1.69521
15.8078	788	496	292	1.69863			15.8078	788	496	292	1.69863
15.8108	789	496	293	1.69283			15.8108	789	496	293	1.69283
15.8138	790	497	293	1.69625			15.8138	790	497	293	1.69625
15.8169	790	497	293	1.69625			15.8169	790	497	293	1.69625
15.82	790	497	293	1.69625			15.82	790	497	293	1.69625
15.8234	790	497	293	1.69625			15.8234	790	497	293	1.69625
15.8273	790	497	293	1.69625			15.8273	790	497	293	1.69625
15.832	793	500	293	1.70648			15.832	793	500	293	1.70648
15.8382	793	500	293	1.70648			15.8382	793	500	293	1.70648
15.8455	796	501	295	1.69831			15.8455	796	501	295	1.69831
15.8535	799	503	296	1.69932			15.8535	799	503	296	1.69932
15.862	802	505	297	1.70034			15.862	802	505	297	1.70034
15.8706	803	506	297	1.7037			15.8706	803	506	297	1.7037
15.8789	810	510	300	1.7			15.8789	810	510	300	1.7
15.8865	811	511	300	1.70333			15.8865	811	511	300	1.70333
15.8931	813	511	302	1.69205			15.8931	813	511	302	1.69205
15.8984	815	513	302	1.69868			15.8984	815	513	302	1.69868
15.9023	817	515	302	1.7053			15.9023	817	515	302	1.7053
15.9048	820	517	303	1.70627			15.9048	820	517	303	1.70627
15.9065	822	517	305	1.69508			15.9065	822	517	305	1.69508
15.9081	823	518	305	1.69836			15.9081	823	518	305	1.69836
15.91	824	519	305	1.70164			15.91	824	519	305	1.70164
15.9106	827	521	306	1.70261			15.9106	827	521	306	1.70261
15.9095	828	522	306	1.70588			15.9095	828	522	306	1.70588
15.9068	829	523	306	1.70915			15.9068	829	523	306	1.70915
15.9034	832	526	306	1.71895			15.9034	832	526	306	1.71895
15.9032	835	527	308	1.71104			15.9032	835	527	308	1.71104
15.9061	839	530	309	1.71521			15.9061	839	530	309	1.71521
15.9113	841	531	310	1.7129			15.9113	841	531	310	1.7129
15.9186	841	531	310	1.7129			15.9186	841	531	310	1.7129
15.9252	843	532	311	1.71061			15.9252	843	532	311	1.71061
15.9333	844	532	312	1.70513			15.9333	844	532	312	1.70513
15.9425	844	532	312	1.70513			15.9425	844	532	312	1.70513
15.9532	847	535	312	1.71474			15.9532	847	535	312	1.71474
15.9648	848	536	312	1.71795			15.9648	848	536	312	1.71795
15.9765	850	538	312	1.72436			15.9765	850	538	312	1.72436
15.9884	850	538	312	1.72436			15.9884	850	538	312	1.72436
16.0003	852	539	313	1.72204			16.0003	852	539	313	1.72204
16.0124	852	539	313	1.72204			16.0124	852	539	313	1.72204
16.0244	853	540	313	1.72524			16.0244	853	540	313	1.72524
16.0361	855	542	313	1.73163			16.0361	855	542	313	1.73163
16.0472	855	542	313	1.73163			16.0472	855	542	313	1.73163
16.0575	855	542	313	1.73163			16.0575	855	542	313	1.73163
16.0676	856	543	313	1.73482			16.0676	856	543	313	1.73482
16.0775	858	544	314	1.73248			16.0775	858	544	314	1.73248
16.0873	859	545	314	1.73567			16.0873	859	545	314	1.73567
16.0972	862	547	315	1.73651			16.0972	862	547	315	1.73651
16.1074	864	548	316	1.73418			16.1074	864	548	316	1.73418
16.118	865	549	316	1.73734			16.118	865	549	316	1.73734
16.1289	867	551	316	1.74367			16.1289	867	551	316	1.74367
16.1401	867	551	316	1.74367			16.1401	867	551	316	1.74367
16.1516	867	551	316	1.74367			16.1516	867	551	316	1.74367
16.1634	868	551	317	1.73817			16.1634	868	551	317	1.73817
16.1756	869	552	317	1.74132			16.1756	869	552	317	1.74132
16.1883	869	552	317	1.74132			16.1883	869	552	317	1.74132
16.2017	870	552	318	1.73585			16.2017	870	552	318	1.73585
16.2157	872	554	318	1.74214			16.2157	872	554	318	1.74214
16.2303	872	554	318	1.74214			16.2303	872	554	318	1.74214
16.2453	875	556	319	1.74295			16.2453	875	556	319	1.74295
16.2604	877	556	321	1.73209			16.2604	877	556	321	1.73209
16.2754	878	557	321	1.7352			16.2754	878	557	321	1.7352
16.2902	880	559	321	1.74143			16.2902	880	559	321	1.74143
16.3046	882	560	322	1.73913			16.3046	882	560	322	1.73913
16.3186	884	562	322	1.74534			16.3186	884	562	322	1.74534
16.3319	884	562	322	1.74534			16.3319	884	562	322	1.74534
16.3444	885	562	323	1.73994			16.3444	885	562	323	1.73994
16.356	886	563	323	1.74303			16.356	886	563	323	1.74303
16.3666	886	563	323	1.74303			16.3666	886	563	323	1.74303
16.3763	888	564	324	1.74074			16.3763	888	564	324	1.74074
16.3856	890	565	325	1.73846			16.3856	890	565	325	1.73846
16.3952	893	567	326	1.73926			16.3952	893	567	326	1.73926
16.4059	895	568	327	1.737			16.4059	895	568	327	1.737
16.418	896	569	327	1.74006			16.418	896	569	327	1.74006
16.4313	896	569	327	1.74006			16.4313	896	569	327	1.74006
16.4458	896	569	327	1.74006			16.4458	896	569	327	1.74006
16.4611	899	571	328	1.74085			16.4611	899	571	328	1.74085
16.4769	902	573	329	1.74164			16.4769	902	573	329	1.74164
16.4929	905	575	330	1.74242			16.4929	905	575	330	1.74242
16.5087	907	577	330	1.74848			16.5087	907	577	330	1.74848
16.524	909	578	331	1.74622			16.524	909	578	331	1.74622
16.5386	909	578	331	1.74622			16.5386	909	578	331	1.74622
16.5523	911	579	332	1.74398			16.5523	911	579	332	1.74398
16.5652	914	581	333	1.74474			16.5652	914	581	333	1.74474
16.5778	915	582	333	1.74775			16.5778	915	582	333	1.74775
16.5905	916	582	334	1.74251			16.5905	916	582	334	1.74251
16.6035	917	582	335	1.73731			16.6035	917	582	335	1.73731
16.6171	917	582	335	1.73731			16.6171	917	582	335	1.73731
16.6314	919	584	335	1.74328			16.6314	919	584	335	1.74328
16.6464	924	587	337	1.74184			16.6464	924	587	337	1.74184
16.6617	927	589	338	1.7426			16.6617	927	589	338	1.7426
16.677	929	589	340	1.73235			16.677	929	589	340	1.73235
16.6921	930	590	340	1.73529			16.6921	930	590	340	1.73529
16.7069	933	591	342	1.72807			16.7069	933	591	342	1.72807
16.7215	935	592	343	1.72595			16.7215	935	592	343	1.72595
16.7362	937	594	343	1.73178			16.7362	937	594	343	1.73178
16.7512	938	595	343	1.73469			16.7512	938	595	343	1.73469
16.7665	938	595	343	1.73469			16.7665	938	595	343	1.73469
16.7822	939	595	344	1.72965			16.7822	939	595	344	1.72965
16.7981	941	597	344	1.73547			16.7981	941	597	344	1.73547
16.814	942	597	345	1.73043			16.814	942	597	345	1.73043
16.8298	942	597	345	1.73043			16.8298	942	597	345	1.73043
16.8456	944	598	346	1.72832			16.8456	944	598	346	1.72832
16.8613	945	598	347	1.72334			16.8613	945	598	347	1.72334
16.877	946	599	347	1.72622			16.877	946	599	347	1.72622
16.8929	947	600	347	1.72911			16.8929	947	600	347	1.72911
16.9086	947	600	347	1.72911			16.9086	947	600	347	1.72911
16.9237	947	600	347	1.72911			16.9237	947	600	347	1.72911
16.938	947	600	347	1.72911			16.938	947	600	347	1.72911
16.9513	949	602	347	1.73487			16.9513	949	602	347	1.73487
16.9636	951	603	348	1.73276			16.9636	951	603	348	1.73276
16.9753	955	604	351	1.7208			16.9753	955	604	351	1.7208
16.9869	956	605	351	1.72365			16.9869	956	605	351	1.72365
16.9988	957	606	351	1.7265			16.9988	957	606	351	1.7265
17.0111	958	606	352	1.72159			17.0111	958	606	352	1.72159
17.0235	960	608	352	1.72727			17.0235	960	608	352	1.72727
17.0357	960	608	352	1.72727			17.0357	960	608	352	1.72727
17.0473	963	610	353	1.72805			17.0473	963	610	353	1.72805
17.0585	963	610	353	1.72805			17.0585	963	610	353	1.72805
17.0692	963	610	353	1.72805			17.0692	963	610	353	1.72805
17.0793	964	611	353	1.73088			17.0793	964	611	353	1.73088
17.0889	967	612	355	1.72394			17.0889	967	612	355	1.72394
17.0979	969	613	356	1.72191			17.0979	969	613	356	1.72191
17.1066	970	613	357	1.71709			17.1066	970	613	357	1.71709
17.1151	970	613	357	1.71709			17.1151	970	613	357	1.71709
17.1235	971	614	357	1.71989			17.1235	971	614	357	1.71989
17.1319	973	615	358	1.71788			17.1319	973	615	358	1.71788
17.1407	977	617	360	1.71389			17.1407	977	617	360	1.71389
17.1499	979	619	360	1.71944			17.1499	979	619	360	1.71944
17.1596	980	619	361	1.71468			17.1596	980	619	361	1.71468
17.1697	980	619	361	1.71468			17.1697	980	619	361	1.71468
17.1803	981	620	361	1.71745			17.1803	981	620	361	1.71745
17.1912	982	621	361	1.72022			17.1912	982	621	361	1.72022
17.2023	982	621	361	1.72022			17.2023	982	621	361	1.72022
17.2138	982	621	361	1.72022			17.2138	982	621	361	1.72022
17.2255	984	622	362	1.71823			17.2255	984	622	362	1.71823
17.2372	985	623	362	1.72099			17.2372	985	623	362	1.72099
17.2486	985	623	362	1.72099			17.2486	985	623	362	1.72099
17.2596	986	624	362	1.72376			17.2596	986	624	362	1.72376
17.2705	989	627	362	1.73204			17.2705	989	627	362	1.73204
17.2814	991	627	364	1.72253			17.2814	991	627	364	1.72253
17.2922	992	628	364	1.72527			17.2922	992	628	364	1.72527
17.3025	997	632	365	1.73151			17.3025	997	632	365	1.73151
17.312	997	632	365	1.73151			17.312	997	632	365	1.73151
17.3206	998	633	365	1.73425			17.3206	998	633	365	1.73425
17.3286	998	633	365	1.73425			17.3286	998	633	365	1.73425
17.3365	999	634	365	1.73699			17.3365	999	634	365	1.73699
17.3448	1004	637	367	1.73569			17.3448	1004	637	367	1.73569
17.3535	1004	637	367	1.73569			17.3535	1004	637	367	1.73569
17.3626	1004	637	367	1.73569			17.3626	1004	637	367	1.73569
17.3721	1006	638	368	1.7337			17.3721	1006	638	368	1.7337
17.3815	1008	640	368	1.73913			17.3815	1008	640	368	1.73913
17.3909	1008	640	368	1.73913			17.3909	1008	640	368	1.73913
17.4003	1009	640	369	1.73442			17.4003	1009	640	369	1.73442
17.41	1009	640	369	1.73442			17.41	1009	640	369	1.73442
17.4201	1010	641	369	1.73713			17.4201	1010	641	369	1.73713
17.431	1010	641	369	1.73713			17.431	1010	641	369	1.73713
17.4428	1010	641	369	1.73713			17.4428	1010	641	369	1.73713
17.4556	1010	641	369	1.73713			17.4556	1010	641	369	1.73713
17.4695	1012	642	370	1.73514			17.4695	1012	642	370	1.73514
17.4841	1015	644	371	1.73585			17.4841	1015	644	371	1.73585
17.4995	1017	646	371	1.74124			17.4995	1017	646	371	1.74124
17.5154	1018	647	371	1.74394			17.5154	1018	647	371	1.74394
17.5317	1018	647	371	1.74394			17.5317	1018	647	371	1.74394
17.5482	1020	649	371	1.74933			17.5482	1020	649	371	1.74933
17.5649	1022	649	373	1.73995			17.5649	1022	649	373	1.73995
17.5816	1025	652	373	1.74799			17.5816	1025	652	373	1.74799
17.5983	1026	652	374	1.74332			17.5983	1026	652	374	1.74332
17.6147	1028	653	375	1.74133			17.6147	1028	653	375	1.74133
17.631	1029	654	375	1.744			17.631	1029	654	375	1.744
17.6471	1029	654	375	1.744			17.6471	1029	654	375	1.744
17.6629	1032	657	375	1.752			17.6629	1032	657	375	1.752
17.6783	1033	658	375	1.75467			17.6783	1033	658	375	1.75467
17.6932	1036	659	377	1.74801			17.6932	1036	659	377	1.74801
17.7078	1036	659	377	1.74801			17.7078	1036	659	377	1.74801
17.7221	1036	659	377	1.74801			17.7221	1036	659	377	1.74801
17.7357	1037	659	378	1.74339			17.7357	1037	659	378	1.74339
17.745	1038	659	379	1.73879			17.745	1038	659	379	1.73879
17.7529	1039	660	379	1.74142			17.7529	1039	660	379	1.74142
17.765	1040	661	379	1.74406			17.765	1040	661	379	1.74406
17.7801	1043	661	382	1.73037			17.7801	1043	661	382	1.73037
17.7951	1047	664	383	1.73368			17.7951	1047	664	383	1.73368
17.8097	1048	665	383	1.73629			17.8097	1048	665	383	1.73629
17.8251	1049	666	383	1.7389			17.8251	1049	666	383	1.7389
17.8413	1052	666	386	1.72539			17.8413	1052	666	386	1.72539
17.8576	1054	668	386	1.73057			17.8576	1054	668	386	1.73057
17.8738	1054	668	386	1.73057			17.8738	1054	668	386	1.73057
17.8901	1055	668	387	1.7261			17.8901	1055	668	387	1.7261
17.9066	1056	669	387	1.72868			17.9066	1056	669	387	1.72868
17.9234	1058	671	387	1.73385			17.9234	1058	671	387	1.73385
17.9401	1059	672	387	1.73643			17.9401	1059	672	387	1.73643
17.9568	1062	674	388	1.73711			17.9568	1062	674	388	1.73711
17.9734	1064	675	389	1.73522			17.9734	1064	675	389	1.73522
17.9899	1065	675	390	1.73077			17.9899	1065	675	390	1.73077
18.0063	1066	675	391	1.72634			18.0063	1066	675	391	1.72634
18.0223	1067	676	391	1.7289			18.0223	1067	676	391	1.7289
18.0379	1069	677	392	1.72704			18.0379	1069	677	392	1.72704
18.0532	1071	678	393	1.72519			18.0532	1071	678	393	1.72519
18.0682	1072	679	393	1.72774			18.0682	1072	679	393	1.72774
18.0828	1074	681	393	1.73282			18.0828	1074	681	393	1.73282
18.0971	1075	681	394	1.72843			18.0971	1075	681	394	1.72843
18.1111	1078	683	395	1.72911			18.1111	1078	683	395	1.72911
18.1246	1081	684	397	1.72292			18.1246	1081	684	397	1.72292
18.1378	1081	684	397	1.72292			18.1378	1081	684	397	1.72292
18.1504	1081	684	397	1.72292			18.1504	1081	684	397	1.72292
18.1626	1082	685	397	1.72544			18.1626	1082	685	397	1.72544
18.1743	1083	686	397	1.72796			18.1743	1083	686	397	1.72796
18.1857	1083	686	397	1.72796			18.1857	1083	686	397	1.72796
18.1971	1084	687	397	1.73048			18.1971	1084	687	397	1.73048
18.2086	1084	687	397	1.73048			18.2086	1084	687	397	1.73048
18.2203	1087	689	398	1.73116			18.2203	1087	689	398	1.73116
18.2321	1087	689	398	1.73116			18.2321	1087	689	398	1.73116
18.2439	1087	689	398	1.73116			18.2439	1087	689	398	1.73116
18.2558	1088	690	398	1.73367			18.2558	1088	690	398	1.73367
18.2677	1089	691	398	1.73618			18.2677	1089	691	398	1.73618
18.2798	1089	691	398	1.73618			18.2798	1089	691	398	1.73618
18.2921	1090	692	398	1.73869			18.2921	1090	692	398	1.73869
18.3046	1091	693	398	1.74121			18.3046	1091	693	398	1.74121
18.3174	1092	694	398	1.74372			18.3174	1092	694	398	1.74372
18.3303	1093	695	398	1.74623			18.3303	1093	695	398	1.74623
18.3433	1093	695	398	1.74623			18.3433	1093	695	398	1.74623
18.356	1096	697	399	1.74687			18.356	1096	697	399	1.74687
18.3687	1098	698	400	1.745			18.3687	1098	698	400	1.745
18.3814	1100	698	402	1.73632			18.3814	1100	698	402	1.73632
18.3943	1104	701	403	1.73945			18.3943	1104	701	403	1.73945
18.4073	1104	701	403	1.73945			18.4073	1104	701	403	1.73945
18.4206	1105	702	403	1.74194			18.4206	1105	702	403	1.74194
18.434	1108	704	404	1.74257			18.434	1108	704	404	1.74257
18.4475	1110	705	405	1.74074			18.4475	1110	705	405	1.74074
18.461	1111	706	405	1.74321			18.461	1111	706	405	1.74321
18.4745	1113	708	405	1.74815			18.4745	1113	708	405	1.74815
18.488	1113	708	405	1.74815			18.488	1113	708	405	1.74815
18.5015	1114	708	406	1.74384			18.5015	1114	708	406	1.74384
18.5149	1115	709	406	1.74631			18.5149	1115	709	406	1.74631
18.5283	1117	710	407	1.74447			18.5283	1117	710	407	1.74447
18.5419	1119	710	409	1.73594			18.5419	1119	710	409	1.73594
18.5555	1120	711	409	1.73839			18.5555	1120	711	409	1.73839
18.5688	1122	711	411	1.72993			18.5688	1122	711	411	1.72993
18.5811	1124	713	411	1.73479			18.5811	1124	713	411	1.73479
18.592	1124	713	411	1.73479			18.592	1124	713	411	1.73479
18.6017	1124	713	411	1.73479			18.6017	1124	713	411	1.73479
18.6104	1124	713	411	1.73479			18.6104	1124	713	411	1.73479
18.6189	1126	714	412	1.73301			18.6189	1126	714	412	1.73301
18.6282	1130	718	412	1.74272			18.6282	1130	718	412	1.74272
18.6386	1135	722	413	1.74818			18.6386	1135	722	413	1.74818
18.6504	1136	723	413	1.75061			18.6504	1136	723	413	1.75061
18.6631	1138	725	413	1.75545			18.6631	1138	725	413	1.75545
18.6765	1139	726	413	1.75787			18.6765	1139	726	413	1.75787
18.6905	1141	726	415	1.7494			18.6905	1141	726	415	1.7494
18.7045	1145	727	418	1.73923			18.7045	1145	727	418	1.73923
18.7185	1147	729	418	1.74402			18.7185	1147	729	418	1.74402
18.732	1148	730	418	1.74641			18.732	1148	730	418	1.74641
18.7451	1149	730	419	1.74224			18.7451	1149	730	419	1.74224
18.7578	1150	730	420	1.7381			18.7578	1150	730	420	1.7381
18.77	1150	730	420	1.7381			18.77	1150	730	420	1.7381
18.7821	1151	731	420	1.74048			18.7821	1151	731	420	1.74048
18.794	1151	731	420	1.74048			18.794	1151	731	420	1.74048
18.8059	1152	731	421	1.73634			18.8059	1152	731	421	1.73634
18.8177	1152	731	421	1.73634			18.8177	1152	731	421	1.73634
18.8294	1152	731	421	1.73634			18.8294	1152	731	421	1.73634
18.8411	1152	731	421	1.73634			18.8411	1152	731	421	1.73634
18.853	1153	732	421	1.73872			18.853	1153	732	421	1.73872
18.8651	1156	735	421	1.74584			18.8651	1156	735	421	1.74584
18.8774	1156	735	421	1.74584			18.8774	1156	735	421	1.74584
18.8899	1157	736	421	1.74822			18.8899	1157	736	421	1.74822
18.9024	1159	737	422	1.74645			18.9024	1159	737	422	1.74645
18.9151	1161	739	422	1.75118			18.9151	1161	739	422	1.75118
18.9277	1162	739	423	1.74704			18.9277	1162	739	423	1.74704
18.9401	1165	741	424	1.74764			18.9401	1165	741	424	1.74764
18.9522	1170	743	427	1.74005			18.9522	1170	743	427	1.74005
18.9638	1171	743	428	1.73598			18.9638	1171	743	428	1.73598
18.9749	1172	744	428	1.73832			18.9749	1172	744	428	1.73832
18.9855	1173	745	428	1.74065			18.9855	1173	745	428	1.74065
18.9955	1174	746	428	1.74299			18.9955	1174	746	428	1.74299
19.0049	1174	746	428	1.74299			19.0049	1174	746	428	1.74299
19.0136	1174	746	428	1.74299			19.0136	1174	746	428	1.74299
19.0218	1175	747	428	1.74533			19.0218	1175	747	428	1.74533
19.0298	1175	747	428	1.74533			19.0298	1175	747	428	1.74533
19.0377	1176	747	429	1.74126			19.0377	1176	747	429	1.74126
19.0459	1179	748	431	1.7355			19.0459	1179	748	431	1.7355
19.0544	1181	749	432	1.7338			19.0544	1181	749	432	1.7338
19.0631	1184	752	432	1.74074			19.0631	1184	752	432	1.74074
19.072	1186	753	433	1.73903			19.072	1186	753	433	1.73903
19.0813	1187	754	433	1.74134			19.0813	1187	754	433	1.74134
19.0908	1189	755	434	1.73963			19.0908	1189	755	434	1.73963
19.1006	1189	755	434	1.73963			19.1006	1189	755	434	1.73963
19.1105	1189	755	434	1.73963			19.1105	1189	755	434	1.73963
19.1208	1189	755	434	1.73963			19.1208	1189	755	434	1.73963
19.1312	1189	755	434	1.73963			19.1312	1189	755	434	1.73963
19.1417	1189	755	434	1.73963			19.1417	1189	755	434	1.73963
19.1523	1191	757	434	1.74424			19.1523	1191	757	434	1.74424
19.1631	1192	757	435	1.74023			19.1631	1192	757	435	1.74023
19.1742	1193	758	435	1.74253			19.1742	1193	758	435	1.74253
19.1854	1193	758	435	1.74253			19.1854	1193	758	435	1.74253
19.197	1195	759	436	1.74083			19.197	1195	759	436	1.74083
19.2091	1197	761	436	1.74541			19.2091	1197	761	436	1.74541
19.2218	1199	762	437	1.74371			19.2218	1199	762	437	1.74371
19.2353	1203	764	439	1.74032			19.2353	1203	764	439	1.74032
19.2494	1209	767	442	1.73529			19.2494	1209	767	442	1.73529
19.2642	1209	767	442	1.73529			19.2642	1209	767	442	1.73529
19.2795	1210	768	442	1.73756			19.2795	1210	768	442	1.73756
19.295	1211	768	443	1.73363			19.295	1211	768	443	1.73363
19.3108	1212	768	444	1.72973			19.3108	1212	768	444	1.72973
19.3265	1214	770	444	1.73423			19.3265	1214	770	444	1.73423
19.3422	1217	772	445	1.73483			19.3422	1217	772	445	1.73483
19.3577	1218	772	446	1.73094			19.3577	1218	772	446	1.73094
19.3729	1219	772	447	1.72707			19.3729	1219	772	447	1.72707
19.3878	1220	772	448	1.72321			19.3878	1220	772	448	1.72321
19.4023	1220	772	448	1.72321			19.4023	1220	772	448	1.72321
19.4165	1221	773	448	1.72545			19.4165	1221	773	448	1.72545
19.4303	1221	773	448	1.72545			19.4303	1221	773	448	1.72545
19.4437	1222	774	448	1.72768			19.4437	1222	774	448	1.72768
19.4567	1223	775	448	1.72991			19.4567	1223	775	448	1.72991
19.4691	1223	775	448	1.72991			19.4691	1223	775	448	1.72991
19.4812	1226	777	449	1.73051			19.4812	1226	777	449	1.73051
19.4929	1226	777	449	1.73051			19.4929	1226	777	449	1.73051
19.5043	1227	778	449	1.73274			19.5043	1227	778	449	1.73274
19.5156	1228	778	450	1.72889			19.5156	1228	778	450	1.72889
19.5268	1229	779	450	1.73111			19.5268	1229	779	450	1.73111
19.5379	1229	779	450	1.73111			19.5379	1229	779	450	1.73111
19.5491	1229	779	450	1.73111			19.5491	1229	779	450	1.73111
19.5606	1230	780	450	1.73333			19.5606	1230	780	450	1.73333
19.5722	1230	780	450	1.73333			19.5722	1230	780	450	1.73333
19.584	1235	784	451	1.73836			19.584	1235	784	451	1.73836
19.5957	1236	785	451	1.74058			19.5957	1236	785	451	1.74058
19.6074	1237	786	451	1.74279			19.6074	1237	786	451	1.74279
19.6191	1237	786	451	1.74279			19.6191	1237	786	451	1.74279
19.6307	1237	786	451	1.74279			19.6307	1237	786	451	1.74279
19.6422	1238	786	452	1.73894			19.6422	1238	786	452	1.73894
19.6537	1242	788	454	1.73568			19.6537	1242	788	454	1.73568
19.6652	1243	789	454	1.73789			19.6652	1243	789	454	1.73789
19.6766	1243	789	454	1.73789			19.6766	1243	789	454	1.73789
19.688	1246	790	456	1.73246			19.688	1246	790	456	1.73246
19.6994	1247	791	456	1.73465			19.6994	1247	791	456	1.73465
19.711	1247	791	456	1.73465			19.711	1247	791	456	1.73465
19.7227	1247	791	456	1.73465			19.7227	1247	791	456	1.73465
19.7346	1248	791	457	1.73085			19.7346	1248	791	457	1.73085
19.7467	1248	791	457	1.73085			19.7467	1248	791	457	1.73085
19.7589	1248	791	457	1.73085			19.7589	1248	791	457	1.73085
19.7712	1248	791	457	1.73085			19.7712	1248	791	457	1.73085
19.7837	1248	791	457	1.73085			19.7837	1248	791	457	1.73085
19.7963	1248	791	457	1.73085			19.7963	1248	791	457	1.73085
19.8089	1250	792	458	1.72926			19.8089	1250	792	458	1.72926
19.8214	1250	792	458	1.72926			19.8214	1250	792	458	1.72926
19.8338	1250	792	458	1.72926			19.8338	1250	792	458	1.72926
19.8458	1251	792	459	1.72549			19.8458	1251	792	459	1.72549
19.8575	1252	793	459	1.72767			19.8575	1252	793	459	1.72767
19.8686	1253	794	459	1.72985			19.8686	1253	794	459	1.72985
19.8794	1253	794	459	1.72985			19.8794	1253	794	459	1.72985
19.8898	1253	794	459	1.72985			19.8898	1253	794	459	1.72985
19.9	1256	795	461	1.72451			19.9	1256	795	461	1.72451
19.91	1259	797	462	1.72511			19.91	1259	797	462	1.72511
19.92	1262	800	462	1.7316			19.92	1262	800	462	1.7316
19.93	1264	800	464	1.72414			19.93	1264	800	464	1.72414
19.9403	1265	800	465	1.72043			19.9403	1265	800	465	1.72043
19.951	1267	801	466	1.71888			19.951	1267	801	466	1.71888
19.9621	1268	802	466	1.72103			19.9621	1268	802	466	1.72103
19.9736	1269	803	466	1.72318			19.9736	1269	803	466	1.72318
19.9857	1270	803	467	1.71949			19.9857	1270	803	467	1.71949
19.9984	1272	804	468	1.71795			19.9984	1272	804	468	1.71795
20.0115	1272	804	468	1.71795			20.0115	1272	804	468	1.71795
20.0252	1272	804	468	1.71795			20.0252	1272	804	468	1.71795
20.0392	1272	804	468	1.71795			20.0392	1272	804	468	1.71795
20.0535	1273	805	468	1.72009			20.0535	1273	805	468	1.72009
20.0678	1273	805	468	1.72009			20.0678	1273	805	468	1.72009
20.0818	1273	805	468	1.72009			20.0818	1273	805	468	1.72009
20.0955	1274	806	468	1.72222			20.0955	1274	806	468	1.72222
20.1091	1277	809	468	1.72863			20.1091	1277	809	468	1.72863
20.1226	1280	810	470	1.7234			20.1226	1280	810	470	1.7234
20.1358	1282	812	470	1.72766			20.1358	1282	812	470	1.72766
20.1487	1283	813	470	1.72979			20.1487	1283	813	470	1.72979
20.1609	1286	815	471	1.73036			20.1609	1286	815	471	1.73036
20.1724	1288	817	471	1.73461			20.1724	1288	817	471	1.73461
20.1835	1288	817	471	1.73461			20.1835	1288	817	471	1.73461
20.1943	1289	817	472	1.73093			20.1943	1289	817	472	1.73093
20.2055	1289	817	472	1.73093			20.2055	1289	817	472	1.73093
20.2169	1292	819	473	1.7315			20.2169	1292	819	473	1.7315
20.2289	1292	819	473	1.7315			20.2289	1292	819	473	1.7315
20.2413	1292	819	473	1.7315			20.2413	1292	819	473	1.7315
20.2541	1292	819	473	1.7315			20.2541	1292	819	473	1.7315
20.2674	1294	820	474	1.72996			20.2674	1294	820	474	1.72996
20.2809	1295	820	475	1.72632			20.2809	1295	820	475	1.72632
20.2946	1296	820	476	1.72269			20.2946	1296	820	476	1.72269
20.3084	1298	821	477	1.72117			20.3084	1298	821	477	1.72117
20.3221	1300	823	477	1.72537			20.3221	1300	823	477	1.72537
20.3358	1301	824	477	1.72746			20.3358	1301	824	477	1.72746
20.3496	1301	824	477	1.72746			20.3496	1301	824	477	1.72746
20.3635	1304	825	479	1.72234			20.3635	1304	825	479	1.72234
20.3774	1304	825	479	1.72234			20.3774	1304	825	479	1.72234
20.3914	1304	825	479	1.72234			20.3914	1304	825	479	1.72234
20.4053	1307	828	479	1.7286			20.4053	1307	828	479	1.7286
20.4191	1310	828	482	1.71784			20.4191	1310	828	482	1.71784
20.4327	1312	830	482	1.72199			20.4327	1312	830	482	1.72199
20.446	1314	832	482	1.72614			20.446	1314	832	482	1.72614
20.459	1318	834	484	1.72314			20.459	1318	834	484	1.72314
20.4716	1319	835	484	1.72521			20.4716	1319	835	484	1.72521
20.4837	1322	838	484	1.7314			20.4837	1322	838	484	1.7314
20.4951	1323	839	484	1.73347			20.4951	1323	839	484	1.73347
20.5058	1324	840	484	1.73554			20.5058	1324	840	484	1.73554
20.5155	1329	842	487	1.72895			20.5155	1329	842	487	1.72895
20.5241	1330	843	487	1.73101			20.5241	1330	843	487	1.73101
20.5314	1332	845	487	1.73511			20.5314	1332	845	487	1.73511
20.5376	1333	846	487	1.73717			20.5376	1333	846	487	1.73717
20.5426	1334	847	487	1.73922			20.5426	1334	847	487	1.73922
20.5465	1334	847	487	1.73922			20.5465	1334	847	487	1.73922
20.5494	1335	848	487	1.74127			20.5494	1335	848	487	1.74127
20.5516	1336	849	487	1.74333			20.5516	1336	849	487	1.74333
20.5534	1338	851	487	1.74743			20.5534	1338	851	487	1.74743
20.5549	1338	851	487	1.74743			20.5549	1338	851	487	1.74743
20.5566	1338	851	487	1.74743			20.5566	1338	851	487	1.74743
20.5587	1338	851	487	1.74743			20.5587	1338	851	487	1.74743
20.5617	1339	852	487	1.74949			20.5617	1339	852	487	1.74949
20.5656	1341	854	487	1.75359			20.5656	1341	854	487	1.75359
20.5704	1343	854	489	1.74642			20.5704	1343	854	489	1.74642
20.5763	1347	857	490	1.74898			20.5763	1347	857	490	1.74898
20.5832	1347	857	490	1.74898			20.5832	1347	857	490	1.74898
20.5908	1347	857	490	1.74898			20.5908	1347	857	490	1.74898
20.5985	1348	858	490	1.75102			20.5985	1348	858	490	1.75102
20.6055	1348	858	490	1.75102			20.6055	1348	858	490	1.75102
20.6115	1348	858	490	1.75102			20.6115	1348	858	490	1.75102
20.6163	1350	859	491	1.74949			20.6163	1350	859	491	1.74949
20.6205	1350	859	491	1.74949			20.6205	1350	859	491	1.74949
20.6259	1352	859	493	1.74239			20.6259	1352	859	493	1.74239
20.633	1353	860	493	1.74442			20.633	1353	860	493	1.74442
20.6421	1355	861	494	1.74291			20.6421	1355	861	494	1.74291
20.653	1356	862	494	1.74494			20.653	1356	862	494	1.74494
20.6651	1358	863	495	1.74343			20.6651	1358	863	495	1.74343
20.6779	1359	864	495	1.74545			20.6779	1359	864	495	1.74545
20.6911	1359	864	495	1.74545			20.6911	1359	864	495	1.74545
20.7042	1359	864	495	1.74545			20.7042	1359	864	495	1.74545
20.7175	1360	865	495	1.74747			20.7175	1360	865	495	1.74747
20.7309	1362	867	495	1.75152			20.7309	1362	867	495	1.75152
20.7443	1364	868	496	1.75			20.7443	1364	868	496	1.75
20.7578	1367	870	497	1.7505			20.7578	1367	870	497	1.7505
20.7712	1371	872	499	1.74749			20.7712	1371	872	499	1.74749
20.7846	1371	872	499	1.74749			20.7846	1371	872	499	1.74749
20.798	1372	873	499	1.7495			20.798	1372	873	499	1.7495
20.8114	1373	874	499	1.7515			20.8114	1373	874	499	1.7515
20.8249	1373	874	499	1.7515			20.8249	1373	874	499	1.7515
20.8383	1373	874	499	1.7515			20.8383	1373	874	499	1.7515
20.8518	1374	875	499	1.75351			20.8518	1374	875	499	1.75351
20.8651	1375	876	499	1.75551			20.8651	1375	876	499	1.75551
20.8784	1375	876	499	1.75551			20.8784	1375	876	499	1.75551
20.8916	1376	877	499	1.75752			20.8916	1376	877	499	1.75752
20.9049	1377	878	499	1.75952			20.9049	1377	878	499	1.75952
20.9184	1379	880	499	1.76353			20.9184	1379	880	499	1.76353
20.9322	1380	881	499	1.76553			20.9322	1380	881	499	1.76553
20.9465	1381	882	499	1.76754			20.9465	1381	882	499	1.76754
20.9612	1381	882	499	1.76754			20.9612	1381	882	499	1.76754
20.9761	1381	882	499	1.76754			20.9761	1381	882	499	1.76754
20.9913	1381	882	499	1.76754			20.9913	1381	882	499	1.76754
21.0065	1383	882	501	1.76048			21.0065	1383	882	501	1.76048
21.0218	1384	882	502	1.75697			21.0218	1384	882	502	1.75697
21.0373	1384	882	502	1.75697			21.0373	1384	882	502	1.75697
21.0527	1384	882	502	1.75697			21.0527	1384	882	502	1.75697
21.0683	1385	883	502	1.75896			21.0683	1385	883	502	1.75896
21.084	1387	884	503	1.75746			21.084	1387	884	503	1.75746
21.0998	1387	884	503	1.75746			21.0998	1387	884	503	1.75746
21.1157	1388	885	503	1.75944			21.1157	1388	885	503	1.75944
21.1317	1389	886	503	1.76143			21.1317	1389	886	503	1.76143
21.1477	1390	887	503	1.76342			21.1477	1390	887	503	1.76342
21.1635	1394	890	504	1.76587			21.1635	1394	890	504	1.76587
21.179	1397	893	504	1.77183			21.179	1397	893	504	1.77183
21.1942	1398	894	504	1.77381			21.1942	1398	894	504	1.77381
21.209	1400	895	505	1.77228			21.209	1400	895	505	1.77228
21.2233	1401	896	505	1.77426			21.2233	1401	896	505	1.77426
21.2371	1401	896	505	1.77426			21.2371	1401	896	505	1.77426
21.2505	1401	896	505	1.77426			21.2505	1401	896	505	1.77426
21.2635	1401	896	505	1.77426			21.2635	1401	896	505	1.77426
21.276	1401	896	505	1.77426			21.276	1401	896	505	1.77426
21.2883	1401	896	505	1.77426			21.2883	1401	896	505	1.77426
21.3001	1401	896	505	1.77426			21.3001	1401	896	505	1.77426
21.3118	1401	896	505	1.77426			21.3118	1401	896	505	1.77426
21.3233	1402	897	505	1.77624			21.3233	1402	897	505	1.77624
21.3348	1403	898	505	1.77822			21.3348	1403	898	505	1.77822
21.3464	1405	900	505	1.78218			21.3464	1405	900	505	1.78218
21.3579	1407	902	505	1.78614			21.3579	1407	902	505	1.78614
21.3695	1408	903	505	1.78812			21.3695	1408	903	505	1.78812
21.3814	1410	904	506	1.78656			21.3814	1410	904	506	1.78656
21.3931	1411	905	506	1.78854			21.3931	1411	905	506	1.78854
21.404	1412	905	507	1.78501			21.404	1412	905	507	1.78501
21.4135	1415	907	508	1.78543			21.4135	1415	907	508	1.78543
21.4214	1416	908	508	1.7874			21.4214	1416	908	508	1.7874
21.4273	1416	908	508	1.7874			21.4273	1416	908	508	1.7874
21.4318	1418	909	509	1.78585			21.4318	1418	909	509	1.78585
21.4357	1420	911	509	1.78978			21.4357	1420	911	509	1.78978
21.4399	1421	912	509	1.79175			21.4399	1421	912	509	1.79175
21.4453	1421	912	509	1.79175			21.4453	1421	912	509	1.79175
21.4515	1422	913	509	1.79371			21.4515	1422	913	509	1.79371
21.4584	1425	915	510	1.79412			21.4584	1425	915	510	1.79412
21.4656	1425	915	510	1.79412			21.4656	1425	915	510	1.79412
21.4728	1425	915	510	1.79412			21.4728	1425	915	510	1.79412
21.4806	1426	916	510	1.79608			21.4806	1426	916	510	1.79608
21.4893	1427	916	511	1.79256			21.4893	1427	916	511	1.79256
21.4988	1428	916	512	1.78906			21.4988	1428	916	512	1.78906
21.5088	1428	916	512	1.78906			21.5088	1428	916	512	1.78906
21.5197	1430	918	512	1.79297			21.5197	1430	918	512	1.79297
21.5318	1432	920	512	1.79688			21.5318	1432	920	512	1.79688
21.5451	1433	920	513	1.79337			21.5451	1433	920	513	1.79337
21.5592	1434	921	513	1.79532			21.5592	1434	921	513	1.79532
21.5741	1435	922	513	1.79727			21.5741	1435	922	513	1.79727
21.5894	1437	923	514	1.79572			21.5894	1437	923	514	1.79572
21.6047	1439	924	515	1.79417			21.6047	1439	924	515	1.79417
21.62	1440	924	516	1.7907			21.62	1440	924	516	1.7907
21.6352	1441	924	517	1.78723			21.6352	1441	924	517	1.78723
21.6504	1441	924	517	1.78723			21.6504	1441	924	517	1.78723
21.6656	1442	925	517	1.78917			21.6656	1442	925	517	1.78917
21.6809	1444	926	518	1.78764			21.6809	1444	926	518	1.78764
21.6963	1444	926	518	1.78764			21.6963	1444	926	518	1.78764
21.7118	1444	926	518	1.78764			21.7118	1444	926	518	1.78764
21.7275	1444	926	518	1.78764			21.7275	1444	926	518	1.78764
21.7432	1445	927	518	1.78958			21.7432	1445	927	518	1.78958
21.7589	1445	927	518	1.78958			21.7589	1445	927	518	1.78958
21.7745	1447	928	519	1.78805			21.7745	1447	928	519	1.78805
21.7901	1447	928	519	1.78805			21.7901	1447	928	519	1.78805
21.8056	1448	929	519	1.78998			21.8056	1448	929	519	1.78998
21.821	1449	930	519	1.79191			21.821	1449	930	519	1.79191
21.8363	1451	931	520	1.79038			21.8363	1451	931	520	1.79038
21.8516	1453	932	521	1.78887			21.8516	1453	932	521	1.78887
21.8669	1456	935	521	1.79463			21.8669	1456	935	521	1.79463
21.8821	1461	938	523	1.7935			21.8821	1461	938	523	1.7935
21.8972	1464	939	525	1.78857			21.8972	1464	939	525	1.78857
21.9121	1467	942	525	1.79429			21.9121	1467	942	525	1.79429
21.9268	1467	942	525	1.79429			21.9268	1467	942	525	1.79429
21.9412	1468	943	525	1.79619			21.9412	1468	943	525	1.79619
21.9553	1470	945	525	1.8			21.9553	1470	945	525	1.8
21.9693	1471	946	525	1.8019			21.9693	1471	946	525	1.8019
21.983	1472	947	525	1.80381			21.983	1472	947	525	1.80381
21.9964	1475	948	527	1.79886			21.9964	1475	948	527	1.79886
22.0095	1476	949	527	1.80076			22.0095	1476	949	527	1.80076
22.0223	1479	950	529	1.79584			22.0223	1479	950	529	1.79584
22.0348	1482	950	532	1.78571			22.0348	1482	950	532	1.78571
22.0469	1486	953	533	1.78799			22.0469	1486	953	533	1.78799
22.0588	1486	953	533	1.78799			22.0588	1486	953	533	1.78799
22.0704	1486	953	533	1.78799			22.0704	1486	953	533	1.78799
22.0816	1486	953	533	1.78799			22.0816	1486	953	533	1.78799
22.0926	1487	954	533	1.78987			22.0926	1487	954	533	1.78987
22.1031	1487	954	533	1.78987			22.1031	1487	954	533	1.78987
22.1134	1488	955	533	1.79174			22.1134	1488	955	533	1.79174
22.1233	1492	958	534	1.79401			22.1233	1492	958	534	1.79401
22.1329	1492	958	534	1.79401			22.1329	1492	958	534	1.79401
22.1423	1492	958	534	1.79401			22.1423	1492	958	534	1.79401
22.1516	1493	959	534	1.79588			22.1516	1493	959	534	1.79588
22.1607	1495	961	534	1.79963			22.1607	1495	961	534	1.79963
22.1698	1496	962	534	1.8015			22.1698	1496	962	534	1.8015
22.1788	1496	962	534	1.8015			22.1788	1496	962	534	1.8015
22.1878	1497	962	535	1.79813			22.1878	1497	962	535	1.79813
22.1968	1498	963	535	1.8			22.1968	1498	963	535	1.8
22.2059	1500	964	536	1.79851			22.2059	1500	964	536	1.79851
22.2151	1500	964	536	1.79851			22.2151	1500	964	536	1.79851
22.2237	1500	964	536	1.79851			22.2237	1500	964	536	1.79851
22.2311	1500	964	536	1.79851			22.2311	1500	964	536	1.79851
22.2367	1500	964	536	1.79851			22.2367	1500	964	536	1.79851
22.2405	1500	964	536	1.79851			22.2405	1500	964	536	1.79851
22.243	1502	965	537	1.79702			22.243	1502	965	537	1.79702
22.2451	1503	966	537	1.79888			22.2451	1503	966	537	1.79888
22.2477	1506	969	537	1.80447			22.2477	1506	969	537	1.80447
22.2515	1508	969	539	1.79777			22.2515	1508	969	539	1.79777
22.2565	1509	969	540	1.79444			22.2565	1509	969	540	1.79444
22.2622	1509	969	540	1.79444			22.2622	1509	969	540	1.79444
22.2685	1511	971	540	1.79815			22.2685	1511	971	540	1.79815
22.2749	1514	973	541	1.79852			22.2749	1514	973	541	1.79852
22.281	1515	973	542	1.7952			22.281	1515	973	542	1.7952
22.2868	1516	974	542	1.79705			22.2868	1516	974	542	1.79705
22.2923	1517	974	543	1.79374			22.2923	1517	974	543	1.79374
22.2976	1519	976	543	1.79742			22.2976	1519	976	543	1.79742
22.3029	1519	976	543	1.79742			22.3029	1519	976	543	1.79742
22.3083	1519	976	543	1.79742			22.3083	1519	976	543	1.79742
22.3138	1519	976	543	1.79742			22.3138	1519	976	543	1.79742
22.3199	1519	976	543	1.79742			22.3199	1519	976	543	1.79742
22.3266	1519	976	543	1.79742			22.3266	1519	976	543	1.79742
22.334	1522	978	544	1.79779			22.334	1522	978	544	1.79779
22.3421	1522	978	544	1.79779			22.3421	1522	978	544	1.79779
22.3508	1523	979	544	1.79963			22.3508	1523	979	544	1.79963
22.3601	1523	979	544	1.79963			22.3601	1523	979	544	1.79963
22.3697	1523	979	544	1.79963			22.3697	1523	979	544	1.79963
22.3795	1524	980	544	1.80147			22.3795	1524	980	544	1.80147
22.3895	1525	980	545	1.79817			22.3895	1525	980	545	1.79817
22.3997	1525	980	545	1.79817			22.3997	1525	980	545	1.79817
22.4102	1527	981	546	1.7967			22.4102	1527	981	546	1.7967
22.4211	1528	982	546	1.79853			22.4211	1528	982	546	1.79853
22.4321	1530	984	546	1.8022			22.4321	1530	984	546	1.8022
22.4428	1530	984	546	1.8022			22.4428	1530	984	546	1.8022
22.4529	1530	984	546	1.8022			22.4529	1530	984	546	1.8022
22.4619	1531	985	546	1.80403			22.4619	1531	985	546	1.80403
22.4696	1532	986	546	1.80586			22.4696	1532	986	546	1.80586
22.4758	1532	986	546	1.80586			22.4758	1532	986	546	1.80586
22.4805	1534	986	548	1.79927			22.4805	1534	986	548	1.79927
22.4841	1537	987	550	1.79455			22.4841	1537	987	550	1.79455
22.4873	1537	987	550	1.79455			22.4873	1537	987	550	1.79455
22.4911	1541	990	551	1.79673			22.4911	1541	990	551	1.79673
22.4962	1545	993	552	1.79891			22.4962	1545	993	552	1.79891
22.5024	1546	994	552	1.80072			22.5024	1546	994	552	1.80072
22.5098	1546	994	552	1.80072			22.5098	1546	994	552	1.80072
22.518	1548	994	554	1.79422			22.518	1548	994	554	1.79422
22.5272	1550	996	554	1.79783			22.5272	1550	996	554	1.79783
22.5374	1551	997	554	1.79964			22.5374	1551	997	554	1.79964
22.5488	1554	998	556	1.79496			22.5488	1554	998	556	1.79496
22.5614	1558	999	559	1.78712			22.5614	1558	999	559	1.78712
22.575	1559	1000	559	1.78891			22.575	1559	1000	559	1.78891
22.5898	1561	1002	559	1.79249			22.5898	1561	1002	559	1.79249
22.6054	1564	1004	560	1.79286			22.6054	1564	1004	560	1.79286
22.6218	1564	1004	560	1.79286			22.6218	1564	1004	560	1.79286
22.6389	1565	1005	560	1.79464			22.6389	1565	1005	560	1.79464
22.6563	1566	1005	561	1.79144			22.6563	1566	1005	561	1.79144
22.674	1566	1005	561	1.79144			22.674	1566	1005	561	1.79144
22.6917	1568	1007	561	1.79501			22.6917	1568	1007	561	1.79501
22.7095	1569	1007	562	1.79181			22.7095	1569	1007	562	1.79181
22.7271	1574	1011	563	1.79574			22.7271	1574	1011	563	1.79574
22.7446	1575	1012	563	1.79751			22.7446	1575	1012	563	1.79751
22.762	1576	1013	563	1.79929			22.762	1576	1013	563	1.79929
22.7793	1578	1015	563	1.80284			22.7793	1578	1015	563	1.80284
22.7962	1580	1017	563	1.80639			22.7962	1580	1017	563	1.80639
22.8128	1580	1017	563	1.80639			22.8128	1580	1017	563	1.80639
22.8291	1581	1017	564	1.80319			22.8291	1581	1017	564	1.80319
22.8452	1582	1017	565	1.8			22.8452	1582	1017	565	1.8
22.861	1582	1017	565	1.8			22.861	1582	1017	565	1.8
22.8766	1584	1019	565	1.80354			22.8766	1584	1019	565	1.80354
22.8922	1585	1020	565	1.80531			22.8922	1585	1020	565	1.80531
22.9076	1585	1020	565	1.80531			22.9076	1585	1020	565	1.80531
22.9229	1585	1020	565	1.80531			22.9229	1585	1020	565	1.80531
22.9381	1589	1023	566	1.80742			22.9381	1589	1023	566	1.80742
22.9533	1590	1024	566	1.80919			22.9533	1590	1024	566	1.80919
22.9685	1593	1026	567	1.80952			22.9685	1593	1026	567	1.80952
22.9838	1596	1028	568	1.80986			22.9838	1596	1028	568	1.80986
22.999	1598	1029	569	1.80844			22.999	1598	1029	569	1.80844
23.0143	1600	1029	571	1.8021			23.0143	1600	1029	571	1.8021
23.0297	1601	1029	572	1.79895			23.0297	1601	1029	572	1.79895
23.0451	1601	1029	572	1.79895			23.0451	1601	1029	572	1.79895
23.0604	1602	1029	573	1.79581			23.0604	1602	1029	573	1.79581
23.0757	1604	1031	573	1.7993			23.0757	1604	1031	573	1.7993
23.0909	1605	1032	573	1.80105			23.0909	1605	1032	573	1.80105
23.106	1607	1034	573	1.80454			23.106	1607	1034	573	1.80454
23.121	1608	1034	574	1.80139			23.121	1608	1034	574	1.80139
23.136	1609	1034	575	1.79826			23.136	1609	1034	575	1.79826
23.1508	1610	1034	576	1.79514			23.1508	1610	1034	576	1.79514
23.1655	1611	1034	577	1.79203			23.1655	1611	1034	577	1.79203
23.1801	1613	1036	577	1.79549			23.1801	1613	1036	577	1.79549
23.1946	1614	1036	578	1.79239			23.1946	1614	1036	578	1.79239
23.209	1616	1038	578	1.79585			23.209	1616	1038	578	1.79585
23.2231	1616	1038	578	1.79585			23.2231	1616	1038	578	1.79585
23.2369	1618	1038	580	1.78966			23.2369	1618	1038	580	1.78966
23.2503	1619	1038	581	1.78657			23.2503	1619	1038	581	1.78657
23.2633	1621	1038	583	1.78045			23.2633	1621	1038	583	1.78045
23.276	1624	1040	584	1.78082			23.276	1624	1040	584	1.78082
23.2882	1627	1040	587	1.77172			23.2882	1627	1040	587	1.77172
23.2999	1627	1040	587	1.77172			23.2999	1627	1040	587	1.77172
23.3113	1627	1040	587	1.77172			23.3113	1627	1040	587	1.77172
23.3222	1629	1042	587	1.77513			23.3222	1629	1042	587	1.77513
23.3329	1630	1043	587	1.77683			23.3329	1630	1043	587	1.77683
23.3434	1633	1044	589	1.7725			23.3434	1633	1044	589	1.7725
23.3537	1634	1044	590	1.76949			23.3537	1634	1044	590	1.76949
23.3638	1637	1046	591	1.76988			23.3638	1637	1046	591	1.76988
23.3738	1639	1048	591	1.77327			23.3738	1639	1048	591	1.77327
23.3836	1642	1050	592	1.77365			23.3836	1642	1050	592	1.77365
23.3934	1645	1052	593	1.77403			23.3934	1645	1052	593	1.77403
23.4031	1647	1053	594	1.77273			23.4031	1647	1053	594	1.77273
23.4128	1649	1054	595	1.77143			23.4128	1649	1054	595	1.77143
23.4227	1649	1054	595	1.77143			23.4227	1649	1054	595	1.77143
23.4327	1649	1054	595	1.77143			23.4327	1649	1054	595	1.77143
23.443	1649	1054	595	1.77143			23.443	1649	1054	595	1.77143
23.4535	1653	1056	597	1.76884			23.4535	1653	1056	597	1.76884
23.4642	1659	1059	600	1.765			23.4642	1659	1059	600	1.765
23.4753	1665	1063	602	1.76578			23.4753	1665	1063	602	1.76578
23.4867	1668	1065	603	1.76617			23.4867	1668	1065	603	1.76617
23.4984	1670	1066	604	1.7649			23.4984	1670	1066	604	1.7649
23.5102	1676	1069	607	1.76112			23.5102	1676	1069	607	1.76112
23.5221	1681	1071	610	1.75574			23.5221	1681	1071	610	1.75574
23.534	1684	1072	612	1.75163			23.534	1684	1072	612	1.75163
23.5457	1686	1073	613	1.75041			23.5457	1686	1073	613	1.75041
23.5572	1687	1074	613	1.75204			23.5572	1687	1074	613	1.75204
23.5684	1688	1075	613	1.75367			23.5684	1688	1075	613	1.75367
23.5785	1690	1077	613	1.75693			23.5785	1690	1077	613	1.75693
23.5871	1693	1079	614	1.75733			23.5871	1693	1079	614	1.75733
23.5939	1697	1079	618	1.74595			23.5939	1697	1079	618	1.74595
23.5991	1700	1081	619	1.74637			23.5991	1700	1081	619	1.74637
23.6032	1702	1083	619	1.7496			23.6032	1702	1083	619	1.7496
23.6067	1703	1084	619	1.75121			23.6067	1703	1084	619	1.75121
23.6105	1704	1085	619	1.75283			23.6105	1704	1085	619	1.75283
23.6152	1704	1085	619	1.75283			23.6152	1704	1085	619	1.75283
23.6211	1705	1086	619	1.75444			23.6211	1705	1086	619	1.75444
23.628	1706	1087	619	1.75606			23.628	1706	1087	619	1.75606
23.636	1708	1089	619	1.75929			23.636	1708	1089	619	1.75929
23.6452	1711	1092	619	1.76414			23.6452	1711	1092	619	1.76414
23.6551	1712	1093	619	1.76575			23.6551	1712	1093	619	1.76575
23.6655	1716	1095	621	1.76329			23.6655	1716	1095	621	1.76329
23.6762	1720	1097	623	1.76083			23.6762	1720	1097	623	1.76083
23.6875	1721	1097	624	1.75801			23.6875	1721	1097	624	1.75801
23.6993	1723	1098	625	1.7568			23.6993	1723	1098	625	1.7568
23.7115	1723	1098	625	1.7568			23.7115	1723	1098	625	1.7568
23.7239	1724	1098	626	1.75399			23.7239	1724	1098	626	1.75399
23.7365	1727	1099	628	1.75			23.7365	1727	1099	628	1.75
23.7488	1728	1100	628	1.75159			23.7488	1728	1100	628	1.75159
23.7608	1729	1100	629	1.74881			23.7608	1729	1100	629	1.74881
23.7722	1731	1101	630	1.74762			23.7722	1731	1101	630	1.74762
23.7831	1735	1104	631	1.7496			23.7831	1735	1104	631	1.7496
23.7935	1737	1106	631	1.75277			23.7935	1737	1106	631	1.75277
23.8036	1738	1107	631	1.75436			23.8036	1738	1107	631	1.75436
23.8138	1739	1108	631	1.75594			23.8138	1739	1108	631	1.75594
23.8245	1741	1110	631	1.75911			23.8245	1741	1110	631	1.75911
23.8358	1741	1110	631	1.75911			23.8358	1741	1110	631	1.75911
23.8474	1742	1110	632	1.75633			23.8474	1742	1110	632	1.75633
23.8595	1742	1110	632	1.75633			23.8595	1742	1110	632	1.75633
23.8718	1746	1113	633	1.75829			23.8718	1746	1113	633	1.75829
23.8844	1748	1114	634	1.7571			23.8844	1748	1114	634	1.7571
23.8972	1750	1115	635	1.75591			23.8972	1750	1115	635	1.75591
23.9104	1750	1115	635	1.75591			23.9104	1750	1115	635	1.75591
23.9239	1750	1115	635	1.75591			23.9239	1750	1115	635	1.75591
23.9379	1754	1116	638	1.74922			23.9379	1754	1116	638	1.74922
23.9522	1756	1116	640	1.74375			23.9522	1756	1116	640	1.74375
23.9669	1760	1118	642	1.74143			23.9669	1760	1118	642	1.74143
23.9819	1761	1119	642	1.74299			23.9819	1761	1119	642	1.74299
23.9973	1761	1119	642	1.74299			23.9973	1761	1119	642	1.74299
24.0129	1763	1120	643	1.74184			24.0129	1763	1120	643	1.74184
24.0284	1763	1120	643	1.74184			24.0284	1763	1120	643	1.74184
24.0439	1763	1120	643	1.74184			24.0439	1763	1120	643	1.74184
24.0598	1764	1121	643	1.74339			24.0598	1764	1121	643	1.74339
24.0756	1766	1122	644	1.74224			24.0756	1766	1122	644	1.74224
24.0913	1768	1123	645	1.74109			24.0913	1768	1123	645	1.74109
24.1067	1770	1123	647	1.7357			24.1067	1770	1123	647	1.7357
24.1219	1773	1125	648	1.73611			24.1219	1773	1125	648	1.73611
24.1368	1776	1127	649	1.73652			24.1368	1776	1127	649	1.73652
24.1514	1778	1128	650	1.73538			24.1514	1778	1128	650	1.73538
24.1656	1779	1128	651	1.73272			24.1656	1779	1128	651	1.73272
24.1791	1779	1128	651	1.73272			24.1791	1779	1128	651	1.73272
24.1916	1779	1128	651	1.73272			24.1916	1779	1128	651	1.73272
24.2036	1783	1129	654	1.7263			24.2036	1783	1129	654	1.7263
24.2159	1785	1131	654	1.72936			24.2159	1785	1131	654	1.72936
24.2278	1787	1133	654	1.73242			24.2278	1787	1133	654	1.73242
24.2387	1792	1135	657	1.72755			24.2387	1792	1135	657	1.72755
24.2488	1793	1136	657	1.72907			24.2488	1793	1136	657	1.72907
24.2585	1794	1136	658	1.72644			24.2585	1794	1136	658	1.72644
24.2683	1796	1138	658	1.72948			24.2683	1796	1138	658	1.72948
24.2785	1796	1138	658	1.72948			24.2785	1796	1138	658	1.72948
24.2889	1796	1138	658	1.72948			24.2889	1796	1138	658	1.72948
24.2995	1796	1138	658	1.72948			24.2995	1796	1138	658	1.72948
24.3101	1797	1138	659	1.72686			24.3101	1797	1138	659	1.72686
24.3209	1801	1142	659	1.73293			24.3209	1801	1142	659	1.73293
24.332	1801	1142	659	1.73293			24.332	1801	1142	659	1.73293
24.3434	1801	1142	659	1.73293			24.3434	1801	1142	659	1.73293
24.3553	1801	1142	659	1.73293			24.3553	1801	1142	659	1.73293
24.3677	1801	1142	659	1.73293			24.3677	1801	1142	659	1.73293
24.3806	1802	1142	660	1.7303			24.3806	1802	1142	660	1.7303
24.3939	1803	1143	660	1.73182			24.3939	1803	1143	660	1.73182
24.4077	1803	1143	660	1.73182			24.4077	1803	1143	660	1.73182
24.4218	1807	1144	663	1.72549			24.4218	1807	1144	663	1.72549
24.4363	1808	1145	663	1.727			24.4363	1808	1145	663	1.727
24.4511	1808	1145	663	1.727			24.4511	1808	1145	663	1.727
24.4663	1808	1145	663	1.727			24.4663	1808	1145	663	1.727
24.4817	1808	1145	663	1.727			24.4817	1808	1145	663	1.727
24.4974	1810	1147	663	1.73002			24.4974	1810	1147	663	1.73002
24.5131	1811	1148	663	1.73152			24.5131	1811	1148	663	1.73152
24.529	1812	1149	663	1.73303			24.529	1812	1149	663	1.73303
24.545	1812	1149	663	1.73303			24.545	1812	1149	663	1.73303
24.5612	1813	1150	663	1.73454			24.5612	1813	1150	663	1.73454
24.5774	1813	1150	663	1.73454			24.5774	1813	1150	663	1.73454
24.5936	1814	1151	663	1.73605			24.5936	1814	1151	663	1.73605
24.6098	1814	1151	663	1.73605			24.6098	1814	1151	663	1.73605
24.6259	1816	1152	664	1.73494			24.6259	1816	1152	664	1.73494
24.6418	1816	1152	664	1.73494			24.6418	1816	1152	664	1.73494
24.6575	1817	1152	665	1.73233			24.6575	1817	1152	665	1.73233
24.6731	1821	1155	666	1.73423			24.6731	1821	1155	666	1.73423
24.6884	1825	1157	668	1.73204			24.6884	1825	1157	668	1.73204
24.7034	1827	1159	668	1.73503			24.7034	1827	1159	668	1.73503
24.7182	1829	1160	669	1.73393			24.7182	1829	1160	669	1.73393
24.7327	1829	1160	669	1.73393			24.7327	1829	1160	669	1.73393
24.7469	1829	1160	669	1.73393			24.7469	1829	1160	669	1.73393
24.7608	1829	1160	669	1.73393			24.7608	1829	1160	669	1.73393
24.7743	1829	1160	669	1.73393			24.7743	1829	1160	669	1.73393
24.7875	1829	1160	669	1.73393			24.7875	1829	1160	669	1.73393
24.8003	1829	1160	669	1.73393			24.8003	1829	1160	669	1.73393
24.8127	1831	1161	670	1.73284			24.8127	1831	1161	670	1.73284
24.8246	1831	1161	670	1.73284			24.8246	1831	1161	670	1.73284
24.8361	1833	1161	672	1.72768			24.8361	1833	1161	672	1.72768
24.8471	1833	1161	672	1.72768			24.8471	1833	1161	672	1.72768
24.8578	1833	1161	672	1.72768			24.8578	1833	1161	672	1.72768
24.8682	1834	1161	673	1.72511			24.8682	1834	1161	673	1.72511
24.8785	1835	1162	673	1.7266			24.8785	1835	1162	673	1.7266
24.8888	1835	1162	673	1.7266			24.8888	1835	1162	673	1.7266
24.8991	1839	1165	674	1.72849			24.8991	1839	1165	674	1.72849
24.9096	1840	1165	675	1.72593			24.9096	1840	1165	675	1.72593
24.9204	1844	1168	676	1.72781			24.9204	1844	1168	676	1.72781
24.9314	1846	1170	676	1.73077			24.9314	1846	1170	676	1.73077
24.9426	1847	1171	676	1.73225			24.9426	1847	1171	676	1.73225
24.9541	1847	1171	676	1.73225			24.9541	1847	1171	676	1.73225
24.9658	1848	1172	676	1.73373			24.9658	1848	1172	676	1.73373
24.9777	1852	1176	676	1.73964			24.9777	1852	1176	676	1.73964
24.9898	1855	1179	676	1.74408			24.9898	1855	1179	676	1.74408
25.002	1859	1180	679	1.73785			25.002	1859	1180	679	1.73785
25.0145	1860	1180	680	1.73529			25.0145	1860	1180	680	1.73529
25.0272	1863	1181	682	1.73167			25.0272	1863	1181	682	1.73167
25.0401	1866	1183	683	1.73206			25.0401	1866	1183	683	1.73206
25.0533	1866	1183	683	1.73206			25.0533	1866	1183	683	1.73206
25.0667	1869	1184	685	1.72847			25.0667	1869	1184	685	1.72847
25.0802	1871	1185	686	1.72741			25.0802	1871	1185	686	1.72741
25.094	1875	1186	689	1.72134			25.094	1875	1186	689	1.72134
25.108	1878	1187	691	1.7178			25.108	1878	1187	691	1.7178
25.122	1881	1189	692	1.71821			25.122	1881	1189	692	1.71821
25.1362	1885	1192	693	1.72006			25.1362	1885	1192	693	1.72006
25.1504	1886	1193	693	1.7215			25.1504	1886	1193	693	1.7215
25.1647	1886	1193	693	1.7215			25.1647	1886	1193	693	1.7215
25.1789	1890	1196	694	1.72334			25.1789	1890	1196	694	1.72334
25.1929	1891	1196	695	1.72086			25.1929	1891	1196	695	1.72086
25.2068	1894	1198	696	1.72126			25.2068	1894	1198	696	1.72126
25.2204	1897	1200	697	1.72166			25.2204	1897	1200	697	1.72166
25.2338	1899	1201	698	1.72063			25.2338	1899	1201	698	1.72063
25.2468	1902	1202	700	1.71714			25.2468	1902	1202	700	1.71714
25.2595	1906	1203	703	1.71124			25.2595	1906	1203	703	1.71124
25.2717	1909	1205	704	1.71165			25.2717	1909	1205	704	1.71165
25.2836	1911	1207	704	1.71449			25.2836	1911	1207	704	1.71449
25.295	1913	1209	704	1.71733			25.295	1913	1209	704	1.71733
25.3061	1914	1209	705	1.71489			25.3061	1914	1209	705	1.71489
25.317	1916	1211	705	1.71773			25.317	1916	1211	705	1.71773
25.3276	1916	1211	705	1.71773			25.3276	1916	1211	705	1.71773
25.3382	1917	1212	705	1.71915			25.3382	1917	1212	705	1.71915
25.3487	1917	1212	705	1.71915			25.3487	1917	1212	705	1.71915
25.3592	1918	1213	705	1.72057			25.3592	1918	1213	705	1.72057
25.3699	1921	1214	707	1.71711			25.3699	1921	1214	707	1.71711
25.3808	1921	1214	707	1.71711			25.3808	1921	1214	707	1.71711
25.392	1921	1214	707	1.71711			25.392	1921	1214	707	1.71711
25.4036	1922	1214	708	1.71469			25.4036	1922	1214	708	1.71469
25.4156	1922	1214	708	1.71469			25.4156	1922	1214	708	1.71469
25.4281	1923	1215	708	1.7161			25.4281	1923	1215	708	1.7161
25.441	1927	1217	710	1.71408			25.441	1927	1217	710	1.71408
25.4544	1927	1217	710	1.71408			25.4544	1927	1217	710	1.71408
25.4683	1929	1217	712	1.70927			25.4683	1929	1217	712	1.70927
25.4826	1930	1217	713	1.70687			25.4826	1930	1217	713	1.70687
25.4975	1931	1217	714	1.70448			25.4975	1931	1217	714	1.70448
25.5128	1934	1219	715	1.7049			25.5128	1934	1219	715	1.7049
25.5282	1936	1221	715	1.70769			25.5282	1936	1221	715	1.70769
25.5432	1938	1221	717	1.70293			25.5432	1938	1221	717	1.70293
25.5576	1938	1221	717	1.70293			25.5576	1938	1221	717	1.70293
25.571	1939	1222	717	1.70432			25.571	1939	1222	717	1.70432
25.5834	1942	1225	717	1.70851			25.5834	1942	1225	717	1.70851
25.5951	1942	1225	717	1.70851			25.5951	1942	1225	717	1.70851
25.6062	1943	1226	717	1.7099			25.6062	1943	1226	717	1.7099
25.6172	1943	1226	717	1.7099			25.6172	1943	1226	717	1.7099
25.6286	1943	1226	717	1.7099			25.6286	1943	1226	717	1.7099
25.6408	1943	1226	717	1.7099			25.6408	1943	1226	717	1.7099
25.6542	1945	1227	718	1.70891			25.6542	1945	1227	718	1.70891
25.6685	1946	1227	719	1.70654			25.6685	1946	1227	719	1.70654
25.6834	1946	1227	719	1.70654			25.6834	1946	1227	719	1.70654
25.6984	1949	1230	719	1.71071			25.6984	1949	1230	719	1.71071
25.7134	1951	1230	721	1.70596			25.7134	1951	1230	721	1.70596
25.7284	1951	1230	721	1.70596			25.7284	1951	1230	721	1.70596
25.7432	1955	1233	722	1.70776			25.7432	1955	1233	722	1.70776
25.758	1957	1234	723	1.70678			25.758	1957	1234	723	1.70678
25.7727	1962	1237	725	1.70621			25.7727	1962	1237	725	1.70621
25.7874	1963	1237	726	1.70386			25.7874	1963	1237	726	1.70386
25.802	1966	1237	729	1.69684			25.802	1966	1237	729	1.69684
25.8163	1969	1240	729	1.70096			25.8163	1969	1240	729	1.70096
25.8303	1969	1240	729	1.70096			25.8303	1969	1240	729	1.70096
25.8441	1971	1240	731	1.69631			25.8441	1971	1240	731	1.69631
25.8576	1974	1243	731	1.70041			25.8576	1974	1243	731	1.70041
25.8711	1974	1243	731	1.70041			25.8711	1974	1243	731	1.70041
25.8848	1975	1244	731	1.70178			25.8848	1975	1244	731	1.70178
25.8987	1976	1244	732	1.69945			25.8987	1976	1244	732	1.69945
25.9128	1980	1248	732	1.70492			25.9128	1980	1248	732	1.70492
25.9271	1980	1248	732	1.70492			25.9271	1980	1248	732	1.70492
25.9417	1980	1248	732	1.70492			25.9417	1980	1248	732	1.70492
25.9566	1981	1249	732	1.70628			25.9566	1981	1249	732	1.70628
25.9718	1982	1249	733	1.70396			25.9718	1982	1249	733	1.70396
25.9872	1984	1250	734	1.703			25.9872	1984	1250	734	1.703
26.0028	1986	1250	736	1.69837			26.0028	1986	1250	736	1.69837
26.0185	1988	1251	737	1.69742			26.0185	1988	1251	737	1.69742
26.0341	1988	1251	737	1.69742			26.0341	1988	1251	737	1.69742
26.0497	1990	1251	739	1.69283			26.0497	1990	1251	739	1.69283
26.0652	1993	1253	740	1.69324			26.0652	1993	1253	740	1.69324
26.0804	1994	1254	740	1.69459			26.0804	1994	1254	740	1.69459
26.0954	1997	1257	740	1.69865			26.0954	1997	1257	740	1.69865
26.1102	2001	1259	742	1.69677			26.1102	2001	1259	742	1.69677
26.1246	2004	1260	744	1.69355			26.1246	2004	1260	744	1.69355
26.1387	2007	1262	745	1.69396			26.1387	2007	1262	745	1.69396
26.1526	2009	1263	746	1.69303			26.1526	2009	1263	746	1.69303
26.1662	2009	1263	746	1.69303			26.1662	2009	1263	746	1.69303
26.1794	2013	1266	747	1.69478			26.1794	2013	1266	747	1.69478
26.1924	2016	1268	748	1.69519			26.1924	2016	1268	748	1.69519
26.2049	2017	1268	749	1.69292			26.2049	2017	1268	749	1.69292
26.2171	2017	1268	749	1.69292			26.2171	2017	1268	749	1.69292
26.2289	2018	1268	750	1.69067			26.2289	2018	1268	750	1.69067
26.2402	2020	1269	751	1.68975			26.2402	2020	1269	751	1.68975
26.251	2022	1271	751	1.69241			26.251	2022	1271	751	1.69241
26.2614	2023	1272	751	1.69374			26.2614	2023	1272	751	1.69374
26.2712	2023	1272	751	1.69374			26.2712	2023	1272	751	1.69374
26.2806	2024	1273	751	1.69507			26.2806	2024	1273	751	1.69507
26.2896	2028	1277	751	1.7004			26.2896	2028	1277	751	1.7004
26.2977	2029	1277	752	1.69814			26.2977	2029	1277	752	1.69814
26.3044	2030	1277	753	1.69588			26.3044	2030	1277	753	1.69588
26.3106	2030	1277	753	1.69588			26.3106	2030	1277	753	1.69588
26.3183	2030	1277	753	1.69588			26.3183	2030	1277	753	1.69588
26.3266	2031	1278	753	1.69721			26.3266	2031	1278	753	1.69721
26.3349	2031	1278	753	1.69721			26.3349	2031	1278	753	1.69721
26.344	2033	1280	753	1.69987			26.344	2033	1280	753	1.69987
26.3536	2034	1281	753	1.7012			26.3536	2034	1281	753	1.7012
26.3633	2037	1283	754	1.70159			26.3633	2037	1283	754	1.70159
26.3732	2038	1284	754	1.70292			26.3732	2038	1284	754	1.70292
26.3834	2040	1285	755	1.70199			26.3834	2040	1285	755	1.70199
26.394	2044	1287	757	1.70013			26.394	2044	1287	757	1.70013
26.4047	2045	1288	757	1.70145			26.4047	2045	1288	757	1.70145
26.4158	2046	1289	757	1.70277			26.4158	2046	1289	757	1.70277
26.4272	2046	1289	757	1.70277			26.4272	2046	1289	757	1.70277
26.4387	2046	1289	757	1.70277			26.4387	2046	1289	757	1.70277
26.4504	2047	1290	757	1.7041			26.4504	2047	1290	757	1.7041
26.4622	2047	1290	757	1.7041			26.4622	2047	1290	757	1.7041
26.4741	2049	1292	757	1.70674			26.4741	2049	1292	757	1.70674
26.486	2050	1292	758	1.70449			26.486	2050	1292	758	1.70449
26.4979	2052	1293	759	1.70356			26.4979	2052	1293	759	1.70356
26.5097	2055	1296	759	1.70751			26.5097	2055	1296	759	1.70751
26.5215	2055	1296	759	1.70751			26.5215	2055	1296	759	1.70751
26.5332	2058	1298	760	1.70789			26.5332	2058	1298	760	1.70789
26.5449	2058	1298	760	1.70789			26.5449	2058	1298	760	1.70789
26.5566	2058	1298	760	1.70789			26.5566	2058	1298	760	1.70789
26.5682	2061	1300	761	1.70828			26.5682	2061	1300	761	1.70828
26.5797	2062	1301	761	1.70959			26.5797	2062	1301	761	1.70959
26.591	2064	1302	762	1.70866			26.591	2064	1302	762	1.70866
26.6026	2065	1303	762	1.70997			26.6026	2065	1303	762	1.70997
26.6146	2066	1304	762	1.71129			26.6146	2066	1304	762	1.71129
26.6266	2066	1304	762	1.71129			26.6266	2066	1304	762	1.71129
26.6386	2068	1306	762	1.71391			26.6386	2068	1306	762	1.71391
26.6511	2069	1307	762	1.71522			26.6511	2069	1307	762	1.71522
26.6637	2070	1308	762	1.71654			26.6637	2070	1308	762	1.71654
26.6767	2071	1309	762	1.71785			26.6767	2071	1309	762	1.71785
26.6898	2072	1310	762	1.71916			26.6898	2072	1310	762	1.71916
26.7034	2073	1311	762	1.72047			26.7034	2073	1311	762	1.72047
26.7173	2075	1313	762	1.7231			26.7173	2075	1313	762	1.7231
26.7316	2079	1315	764	1.7212			26.7316	2079	1315	764	1.7212
26.7464	2083	1318	765	1.72288			26.7464	2083	1318	765	1.72288
26.7617	2084	1319	765	1.72418			26.7617	2084	1319	765	1.72418
26.7773	2085	1320	765	1.72549			26.7773	2085	1320	765	1.72549
26.7932	2086	1321	765	1.7268			26.7932	2086	1321	765	1.7268
26.8092	2086	1321	765	1.7268			26.8092	2086	1321	765	1.7268
26.8254	2088	1323	765	1.72941			26.8254	2088	1323	765	1.72941
26.8416	2089	1324	765	1.73072			26.8416	2089	1324	765	1.73072
26.8577	2091	1325	766	1.72977			26.8577	2091	1325	766	1.72977
26.8736	2092	1326	766	1.73107			26.8736	2092	1326	766	1.73107
26.8892	2095	1328	767	1.73142			26.8892	2095	1328	767	1.73142
26.9044	2095	1328	767	1.73142			26.9044	2095	1328	767	1.73142
26.9192	2100	1330	770	1.72727			26.9192	2100	1330	770	1.72727
26.9336	2102	1330	772	1.7228			26.9336	2102	1330	772	1.7228
26.9477	2103	1330	773	1.72057			26.9477	2103	1330	773	1.72057
26.9617	2106	1333	773	1.72445			26.9617	2106	1333	773	1.72445
26.9758	2108	1335	773	1.72704			26.9758	2108	1335	773	1.72704
26.9902	2110	1336	774	1.7261			26.9902	2110	1336	774	1.7261
27.0052	2111	1336	775	1.72387			27.0052	2111	1336	775	1.72387
27.0206	2113	1337	776	1.72294			27.0206	2113	1337	776	1.72294
27.0365	2115	1337	778	1.71851			27.0365	2115	1337	778	1.71851
27.0529	2117	1339	778	1.72108			27.0529	2117	1339	778	1.72108
27.0696	2119	1341	778	1.72365			27.0696	2119	1341	778	1.72365
27.0865	2122	1341	781	1.71703			27.0865	2122	1341	781	1.71703
27.1036	2125	1343	782	1.71739			27.1036	2125	1343	782	1.71739
27.1207	2125	1343	782	1.71739			27.1207	2125	1343	782	1.71739
27.1378	2127	1344	783	1.71648			27.1378	2127	1344	783	1.71648
27.1548	2129	1346	783	1.71903			27.1548	2129	1346	783	1.71903
27.1717	2129	1346	783	1.71903			27.1717	2129	1346	783	1.71903
27.1884	2131	1348	783	1.72158			27.1884	2131	1348	783	1.72158
27.2049	2133	1350	783	1.72414			27.2049	2133	1350	783	1.72414
27.2211	2134	1350	784	1.72194			27.2211	2134	1350	784	1.72194
27.237	2135	1351	784	1.72321			27.237	2135	1351	784	1.72321
27.2526	2135	1351	784	1.72321			27.2526	2135	1351	784	1.72321
27.2678	2136	1352	784	1.72449			27.2678	2136	1352	784	1.72449
27.2828	2137	1352	785	1.72229			27.2828	2137	1352	785	1.72229
27.2975	2138	1353	785	1.72357			27.2975	2138	1353	785	1.72357
27.3119	2140	1355	785	1.72611			27.3119	2140	1355	785	1.72611
27.3262	2142	1356	786	1.72519			27.3262	2142	1356	786	1.72519
27.3402	2143	1357	786	1.72646			27.3402	2143	1357	786	1.72646
27.354	2143	1357	786	1.72646			27.354	2143	1357	786	1.72646
27.3676	2146	1357	789	1.7199			27.3676	2146	1357	789	1.7199
27.3808	2148	1357	791	1.71555			27.3808	2148	1357	791	1.71555
27.3939	2153	1361	792	1.71843			27.3939	2153	1361	792	1.71843
27.4065	2153	1361	792	1.71843			27.4065	2153	1361	792	1.71843
27.4189	2156	1363	793	1.71879			27.4189	2156	1363	793	1.71879
27.431	2160	1367	793	1.72383			27.431	2160	1367	793	1.72383
27.4429	2161	1368	793	1.72509			27.4429	2161	1368	793	1.72509
27.4545	2163	1370	793	1.72762			27.4545	2163	1370	793	1.72762
27.4662	2164	1371	793	1.72888			27.4662	2164	1371	793	1.72888
27.4779	2165	1371	794	1.7267			27.4779	2165	1371	794	1.7267
27.4898	2166	1372	794	1.72796			27.4898	2166	1372	794	1.72796
27.5018	2167	1373	794	1.72922			27.5018	2167	1373	794	1.72922
27.5138	2167	1373	794	1.72922			27.5138	2167	1373	794	1.72922
27.5258	2168	1374	794	1.73048			27.5258	2168	1374	794	1.73048
27.5378	2168	1374	794	1.73048			27.5378	2168	1374	794	1.73048
27.5497	2168	1374	794	1.73048			27.5497	2168	1374	794	1.73048
27.5617	2169	1375	794	1.73174			27.5617	2169	1375	794	1.73174
27.5736	2170	1375	795	1.72956			27.5736	2170	1375	795	1.72956
27.5854	2170	1375	795	1.72956			27.5854	2170	1375	795	1.72956
27.5972	2171	1375	796	1.72739			27.5972	2171	1375	796	1.72739
27.609	2172	1376	796	1.72864			27.609	2172	1376	796	1.72864
27.6209	2175	1378	797	1.72898			27.6209	2175	1378	797	1.72898
27.6327	2177	1380	797	1.73149			27.6327	2177	1380	797	1.73149
27.6446	2179	1382	797	1.734			27.6446	2179	1382	797	1.734
27.6565	2181	1384	797	1.73651			27.6565	2181	1384	797	1.73651
27.6684	2181	1384	797	1.73651			27.6684	2181	1384	797	1.73651
27.6802	2181	1384	797	1.73651			27.6802	2181	1384	797	1.73651
27.6919	2184	1386	798	1.73684			27.6919	2184	1386	798	1.73684
27.7036	2185	1387	798	1.7381			27.7036	2185	1387	798	1.7381
27.7151	2185	1387	798	1.7381			27.7151	2185	1387	798	1.7381
27.7265	2187	1389	798	1.7406			27.7265	2187	1389	798	1.7406
27.7377	2187	1389	798	1.7406			27.7377	2187	1389	798	1.7406
27.7487	2190	1391	799	1.74093			27.7487	2190	1391	799	1.74093
27.7594	2191	1392	799	1.74218			27.7594	2191	1392	799	1.74218
27.7698	2192	1393	799	1.74343			27.7698	2192	1393	799	1.74343
27.7798	2193	1394	799	1.74468			27.7798	2193	1394	799	1.74468
27.7894	2193	1394	799	1.74468			27.7894	2193	1394	799	1.74468
27.7986	2193	1394	799	1.74468			27.7986	2193	1394	799	1.74468
27.8074	2195	1396	799	1.74718			27.8074	2195	1396	799	1.74718
27.8158	2195	1396	799	1.74718			27.8158	2195	1396	799	1.74718
27.8238	2195	1396	799	1.74718			27.8238	2195	1396	799	1.74718
27.8316	2196	1397	799	1.74844			27.8316	2196	1397	799	1.74844
27.8392	2196	1397	799	1.74844			27.8392	2196	1397	799	1.74844
27.8468	2197	1397	800	1.74625			27.8468	2197	1397	800	1.74625
27.8544	2199	1399	800	1.74875			27.8544	2199	1399	800	1.74875
27.8621	2200	1399	801	1.74657			27.8621	2200	1399	801	1.74657
27.87	2200	1399	801	1.74657			27.87	2200	1399	801	1.74657
27.8781	2202	1401	801	1.74906			27.8781	2202	1401	801	1.74906
27.8865	2203	1401	802	1.74688			27.8865	2203	1401	802	1.74688
27.8951	2206	1404	802	1.75062			27.8951	2206	1404	802	1.75062
27.9041	2207	1405	802	1.75187			27.9041	2207	1405	802	1.75187
27.9133	2208	1406	802	1.75312			27.9133	2208	1406	802	1.75312
27.9228	2209	1406	803	1.75093			27.9228	2209	1406	803	1.75093
27.9327	2210	1407	803	1.75218			27.9327	2210	1407	803	1.75218
27.9429	2213	1410	803	1.75592			27.9429	2213	1410	803	1.75592
27.9534	2216	1411	805	1.7528			27.9534	2216	1411	805	1.7528
27.9642	2218	1412	806	1.75186			27.9642	2218	1412	806	1.75186
27.9751	2219	1412	807	1.74969			27.9751	2219	1412	807	1.74969
27.9859	2220	1413	807	1.75093			27.9859	2220	1413	807	1.75093
27.9965	2220	1413	807	1.75093			27.9965	2220	1413	807	1.75093
28.007	2220	1413	807	1.75093			28.007	2220	1413	807	1.75093
28.0172	2220	1413	807	1.75093			28.0172	2220	1413	807	1.75093
28.0274	2221	1414	807	1.75217			28.0274	2221	1414	807	1.75217
28.0378	2221	1414	807	1.75217			28.0378	2221	1414	807	1.75217
28.0483	2221	1414	807	1.75217			28.0483	2221	1414	807	1.75217
28.059	2222	1414	808	1.75			28.059	2222	1414	808	1.75
28.07	2224	1416	808	1.75248			28.07	2224	1416	808	1.75248
28.0811	2225	1417	808	1.75371			28.0811	2225	1417	808	1.75371
28.0925	2225	1417	808	1.75371			28.0925	2225	1417	808	1.75371
28.104	2225	1417	808	1.75371			28.104	2225	1417	808	1.75371
28.1156	2226	1418	808	1.75495			28.1156	2226	1418	808	1.75495
28.127	2227	1419	808	1.75619			28.127	2227	1419	808	1.75619
28.1381	2228	1420	808	1.75743			28.1381	2228	1420	808	1.75743
28.1488	2228	1420	808	1.75743			28.1488	2228	1420	808	1.75743
28.1588	2228	1420	808	1.75743			28.1588	2228	1420	808	1.75743
28.1681	2230	1422	808	1.7599			28.1681	2230	1422	808	1.7599
28.177	2230	1422	808	1.7599			28.177	2230	1422	808	1.7599
28.1863	2230	1422	808	1.7599			28.1863	2230	1422	808	1.7599
28.1964	2230	1422	808	1.7599			28.1964	2230	1422	808	1.7599
28.2077	2230	1422	808	1.7599			28.2077	2230	1422	808	1.7599
28.2199	2231	1423	808	1.76114			28.2199	2231	1423	808	1.76114
28.2328	2235	1426	809	1.76267			28.2328	2235	1426	809	1.76267
28.246	2236	1427	809	1.76391			28.246	2236	1427	809	1.76391
28.2595	2237	1427	810	1.76173			28.2595	2237	1427	810	1.76173
28.2731	2238	1427	811	1.75956			28.2731	2238	1427	811	1.75956
28.2865	2238	1427	811	1.75956			28.2865	2238	1427	811	1.75956
28.2996	2240	1428	812	1.75862			28.2996	2240	1428	812	1.75862
28.3123	2240	1428	812	1.75862			28.3123	2240	1428	812	1.75862
28.3246	2241	1429	812	1.75985			28.3246	2241	1429	812	1.75985
28.3366	2242	1430	812	1.76108			28.3366	2242	1430	812	1.76108
28.3483	2243	1431	812	1.76232			28.3483	2243	1431	812	1.76232
28.3596	2245	1432	813	1.76138			28.3596	2245	1432	813	1.76138
28.3706	2246	1432	814	1.75921			28.3706	2246	1432	814	1.75921
28.3814	2246	1432	814	1.75921			28.3814	2246	1432	814	1.75921
28.3918	2248	1433	815	1.75828			28.3918	2248	1433	815	1.75828
28.4018	2250	1433	817	1.75398			28.4018	2250	1433	817	1.75398
28.4115	2250	1433	817	1.75398			28.4115	2250	1433	817	1.75398
28.4208	2251	1434	817	1.7552			28.4208	2251	1434	817	1.7552
28.4297	2251	1434	817	1.7552			28.4297	2251	1434	817	1.7552
28.4382	2253	1434	819	1.75092			28.4382	2253	1434	819	1.75092
28.4463	2255	1436	819	1.75336			28.4463	2255	1436	819	1.75336
28.4542	2256	1437	819	1.75458			28.4542	2256	1437	819	1.75458
28.4619	2258	1439	819	1.75702			28.4619	2258	1439	819	1.75702
28.4695	2261	1441	820	1.75732			28.4695	2261	1441	820	1.75732
28.4772	2263	1442	821	1.75639			28.4772	2263	1442	821	1.75639
28.4852	2268	1444	824	1.75243			28.4852	2268	1444	824	1.75243
28.4936	2269	1444	825	1.7503			28.4936	2269	1444	825	1.7503
28.5025	2272	1446	826	1.75061			28.5025	2272	1446	826	1.75061
28.5121	2274	1447	827	1.7497			28.5121	2274	1447	827	1.7497
28.5223	2276	1448	828	1.74879			28.5223	2276	1448	828	1.74879
28.533	2278	1450	828	1.75121			28.533	2278	1450	828	1.75121
28.5439	2279	1451	828	1.75242			28.5439	2279	1451	828	1.75242
28.555	2281	1452	829	1.75151			28.555	2281	1452	829	1.75151
28.5665	2283	1453	830	1.7506			28.5665	2283	1453	830	1.7506
28.5784	2286	1454	832	1.7476			28.5784	2286	1454	832	1.7476
28.5903	2288	1455	833	1.7467			28.5903	2288	1455	833	1.7467
28.6021	2291	1458	833	1.7503			28.6021	2291	1458	833	1.7503
28.6138	2296	1461	835	1.7497			28.6138	2296	1461	835	1.7497
28.6256	2298	1461	837	1.74552			28.6256	2298	1461	837	1.74552
28.6372	2300	1463	837	1.74791			28.6372	2300	1463	837	1.74791
28.6488	2302	1465	837	1.7503			28.6488	2302	1465	837	1.7503
28.6606	2303	1466	837	1.75149			28.6606	2303	1466	837	1.75149
28.6726	2306	1467	839	1.74851			28.6726	2306	1467	839	1.74851
28.6851	2310	1470	840	1.75			28.6851	2310	1470	840	1.75
28.6981	2312	1470	842	1.74584			28.6981	2312	1470	842	1.74584
28.7117	2314	1472	842	1.74822			28.7117	2314	1472	842	1.74822
28.7258	2316	1473	843	1.74733			28.7258	2316	1473	843	1.74733
28.7404	2316	1473	843	1.74733			28.7404	2316	1473	843	1.74733
28.7553	2317	1474	843	1.74852			28.7553	2317	1474	843	1.74852
28.7706	2319	1476	843	1.75089			28.7706	2319	1476	843	1.75089
28.786	2320	1476	844	1.74882			28.786	2320	1476	844	1.74882
28.8016	2320	1476	844	1.74882			28.8016	2320	1476	844	1.74882
28.8173	2321	1476	845	1.74675			28.8173	2321	1476	845	1.74675
28.833	2322	1477	845	1.74793			28.833	2322	1477	845	1.74793
28.8487	2324	1478	846	1.74704			28.8487	2324	1478	846	1.74704
28.8643	2325	1479	846	1.74823			28.8643	2325	1479	846	1.74823
28.8798	2326	1480	846	1.74941			28.8798	2326	1480	846	1.74941
28.8951	2326	1480	846	1.74941			28.8951	2326	1480	846	1.74941
28.9102	2328	1481	847	1.74852			28.9102	2328	1481	847	1.74852
28.9251	2328	1481	847	1.74852			28.9251	2328	1481	847	1.74852
28.9398	2331	1482	849	1.74558			28.9398	2331	1482	849	1.74558
28.9543	2331	1482	849	1.74558			28.9543	2331	1482	849	1.74558
28.9687	2332	1482	850	1.74353			28.9687	2332	1482	850	1.74353
28.9828	2333	1482	851	1.74148			28.9828	2333	1482	851	1.74148
28.9969	2334	1483	851	1.74266			28.9969	2334	1483	851	1.74266
29.0108	2334	1483	851	1.74266			29.0108	2334	1483	851	1.74266
29.0245	2334	1483	851	1.74266			29.0245	2334	1483	851	1.74266
29.038	2338	1487	851	1.74736			29.038	2338	1487	851	1.74736
29.0514	2338	1487	851	1.74736			29.0514	2338	1487	851	1.74736
29.0645	2338	1487	851	1.74736			29.0645	2338	1487	851	1.74736
29.0774	2339	1487	852	1.74531			29.0774	2339	1487	852	1.74531
[truncated: 19,159 more rows]
