# Supplementary material for: Study on axial compressive behavior and mesoscopic structural evolution of FRP confined coal gangue concrete
Source: PLoS One. 2025 May 9;20(5):e0322647. doi: 10.1371/journal.pone.0322647 (PMC12064029; doi:10.1371/journal.pone.0322647)
Supplement: S9 Fig — (XLSX) [file pone.0322647.s009.xlsx]

## Sheet: Sheet1
stress	total cracks	tensile cracks	shear cracks	tensile to shear ratio			stress	total cracks	tensile cracks	shear cracks	tensile to shear ratio
1.30702	0	0	0	0			1.30702	0	0	0	0
1.18047	0	0	0	0			1.18047	0	0	0	0
1.10857	0	0	0	0			1.10857	0	0	0	0
1.09061	0	0	0	0			1.09061	0	0	0	0
1.10486	0	0	0	0			1.10486	0	0	0	0
1.13506	0	0	0	0			1.13506	0	0	0	0
1.16902	0	0	0	0			1.16902	0	0	0	0
1.20134	0	0	0	0			1.20134	0	0	0	0
1.23042	0	0	0	0			1.23042	0	0	0	0
1.25638	0	0	0	0			1.25638	0	0	0	0
1.27918	0	0	0	0			1.27918	0	0	0	0
1.29963	0	0	0	0			1.29963	0	0	0	0
1.3186	0	0	0	0			1.3186	0	0	0	0
1.33694	0	0	0	0			1.33694	0	0	0	0
1.35491	0	0	0	0			1.35491	0	0	0	0
1.3723	0	0	0	0			1.3723	0	0	0	0
1.38874	0	0	0	0			1.38874	0	0	0	0
1.40411	0	0	0	0			1.40411	0	0	0	0
1.41852	0	0	0	0			1.41852	0	0	0	0
1.4322	0	0	0	0			1.4322	0	0	0	0
1.44541	0	0	0	0			1.44541	0	0	0	0
1.45825	0	0	0	0			1.45825	0	0	0	0
1.47088	0	0	0	0			1.47088	0	0	0	0
1.48355	0	0	0	0			1.48355	0	0	0	0
1.49646	0	0	0	0			1.49646	0	0	0	0
1.50975	0	0	0	0			1.50975	0	0	0	0
1.52345	0	0	0	0			1.52345	0	0	0	0
1.53768	0	0	0	0			1.53768	0	0	0	0
1.55247	0	0	0	0			1.55247	0	0	0	0
1.56783	0	0	0	0			1.56783	0	0	0	0
1.58374	0	0	0	0			1.58374	0	0	0	0
1.60018	0	0	0	0			1.60018	0	0	0	0
1.61709	0	0	0	0			1.61709	0	0	0	0
1.63438	0	0	0	0			1.63438	0	0	0	0
1.65201	0	0	0	0			1.65201	0	0	0	0
1.66992	0	0	0	0			1.66992	0	0	0	0
1.68806	0	0	0	0			1.68806	0	0	0	0
1.70634	0	0	0	0			1.70634	0	0	0	0
1.72466	0	0	0	0			1.72466	0	0	0	0
1.74295	0	0	0	0			1.74295	0	0	0	0
1.7611	0	0	0	0			1.7611	0	0	0	0
1.77907	0	0	0	0			1.77907	0	0	0	0
1.79687	0	0	0	0			1.79687	0	0	0	0
1.81451	0	0	0	0			1.81451	0	0	0	0
1.83199	0	0	0	0			1.83199	0	0	0	0
1.84935	0	0	0	0			1.84935	0	0	0	0
1.86658	0	0	0	0			1.86658	0	0	0	0
1.88372	0	0	0	0			1.88372	0	0	0	0
1.90079	0	0	0	0			1.90079	0	0	0	0
1.91782	0	0	0	0			1.91782	0	0	0	0
1.9348	0	0	0	0			1.9348	0	0	0	0
1.95177	0	0	0	0			1.95177	0	0	0	0
1.96874	0	0	0	0			1.96874	0	0	0	0
1.98573	0	0	0	0			1.98573	0	0	0	0
2.00278	0	0	0	0			2.00278	0	0	0	0
2.01987	0	0	0	0			2.01987	0	0	0	0
2.03698	0	0	0	0			2.03698	0	0	0	0
2.05415	0	0	0	0			2.05415	0	0	0	0
2.07137	0	0	0	0			2.07137	0	0	0	0
2.08865	0	0	0	0			2.08865	0	0	0	0
2.10601	0	0	0	0			2.10601	0	0	0	0
2.12342	0	0	0	0			2.12342	0	0	0	0
2.14087	0	0	0	0			2.14087	0	0	0	0
2.15834	0	0	0	0			2.15834	0	0	0	0
2.1758	0	0	0	0			2.1758	0	0	0	0
2.19323	0	0	0	0			2.19323	0	0	0	0
2.21063	0	0	0	0			2.21063	0	0	0	0
2.22798	0	0	0	0			2.22798	0	0	0	0
2.24528	0	0	0	0			2.24528	0	0	0	0
2.26256	0	0	0	0			2.26256	0	0	0	0
2.27983	0	0	0	0			2.27983	0	0	0	0
2.29711	0	0	0	0			2.29711	0	0	0	0
2.3144	0	0	0	0			2.3144	0	0	0	0
2.33173	0	0	0	0			2.33173	0	0	0	0
2.3491	0	0	0	0			2.3491	0	0	0	0
2.36651	0	0	0	0			2.36651	0	0	0	0
2.38397	0	0	0	0			2.38397	0	0	0	0
2.40147	0	0	0	0			2.40147	0	0	0	0
2.41903	0	0	0	0			2.41903	0	0	0	0
2.43665	0	0	0	0			2.43665	0	0	0	0
2.45432	0	0	0	0			2.45432	0	0	0	0
2.47204	0	0	0	0			2.47204	0	0	0	0
2.48981	0	0	0	0			2.48981	0	0	0	0
2.50761	0	0	0	0			2.50761	0	0	0	0
2.52545	0	0	0	0			2.52545	0	0	0	0
2.54331	0	0	0	0			2.54331	0	0	0	0
2.56121	0	0	0	0			2.56121	0	0	0	0
2.57914	0	0	0	0			2.57914	0	0	0	0
2.59714	0	0	0	0			2.59714	0	0	0	0
2.61519	0	0	0	0			2.61519	0	0	0	0
2.63337	0	0	0	0			2.63337	0	0	0	0
2.65163	0	0	0	0			2.65163	0	0	0	0
2.66999	0	0	0	0			2.66999	0	0	0	0
2.68853	0	0	0	0			2.68853	0	0	0	0
2.70323	0	0	0	0			2.70323	0	0	0	0
2.72248	0	0	0	0			2.72248	0	0	0	0
2.74143	0	0	0	0			2.74143	0	0	0	0
2.76104	0	0	0	0			2.76104	0	0	0	0
2.78076	0	0	0	0			2.78076	0	0	0	0
2.79598	0	0	0	0			2.79598	0	0	0	0
2.81643	0	0	0	0			2.81643	0	0	0	0
2.83779	0	0	0	0			2.83779	0	0	0	0
2.85989	0	0	0	0			2.85989	0	0	0	0
2.88263	0	0	0	0			2.88263	0	0	0	0
2.90627	0	0	0	0			2.90627	0	0	0	0
2.93083	0	0	0	0			2.93083	0	0	0	0
2.95642	0	0	0	0			2.95642	0	0	0	0
2.9832	0	0	0	0			2.9832	0	0	0	0
3.01129	0	0	0	0			3.01129	0	0	0	0
3.04074	0	0	0	0			3.04074	0	0	0	0
3.0716	0	0	0	0			3.0716	0	0	0	0
3.1039	0	0	0	0			3.1039	0	0	0	0
3.13767	0	0	0	0			3.13767	0	0	0	0
3.17291	0	0	0	0			3.17291	0	0	0	0
3.20964	0	0	0	0			3.20964	0	0	0	0
3.24785	0	0	0	0			3.24785	0	0	0	0
3.28753	0	0	0	0			3.28753	0	0	0	0
3.32866	0	0	0	0			3.32866	0	0	0	0
3.36939	0	0	0	0			3.36939	0	0	0	0
3.40938	0	0	0	0			3.40938	0	0	0	0
3.45463	0	0	0	0			3.45463	0	0	0	0
3.49709	0	0	0	0			3.49709	0	0	0	0
3.54228	0	0	0	0			3.54228	0	0	0	0
3.58931	0	0	0	0			3.58931	0	0	0	0
3.63586	0	0	0	0			3.63586	0	0	0	0
3.67953	0	0	0	0			3.67953	0	0	0	0
3.71836	0	0	0	0			3.71836	0	0	0	0
3.76455	0	0	0	0			3.76455	0	0	0	0
3.81373	0	0	0	0			3.81373	0	0	0	0
3.86244	0	0	0	0			3.86244	0	0	0	0
3.90615	0	0	0	0			3.90615	0	0	0	0
3.94151	0	0	0	0			3.94151	0	0	0	0
3.98436	0	0	0	0			3.98436	0	0	0	0
4.03081	0	0	0	0			4.03081	0	0	0	0
4.07786	0	0	0	0			4.07786	0	0	0	0
4.12351	0	0	0	0			4.12351	0	0	0	0
4.16806	0	0	0	0			4.16806	0	0	0	0
4.21187	0	0	0	0			4.21187	0	0	0	0
4.25497	0	0	0	0			4.25497	0	0	0	0
4.29723	0	0	0	0			4.29723	0	0	0	0
4.33563	0	0	0	0			4.33563	0	0	0	0
4.36597	0	0	0	0			4.36597	0	0	0	0
4.40133	0	0	0	0			4.40133	0	0	0	0
4.42494	0	0	0	0			4.42494	0	0	0	0
4.44772	0	0	0	0			4.44772	0	0	0	0
4.48499	0	0	0	0			4.48499	0	0	0	0
4.52121	0	0	0	0			4.52121	0	0	0	0
4.54928	0	0	0	0			4.54928	0	0	0	0
4.57526	0	0	0	0			4.57526	0	0	0	0
4.6044	0	0	0	0			4.6044	0	0	0	0
4.63519	0	0	0	0			4.63519	0	0	0	0
4.65454	0	0	0	0			4.65454	0	0	0	0
4.67972	0	0	0	0			4.67972	0	0	0	0
4.69672	0	0	0	0			4.69672	0	0	0	0
4.72475	0	0	0	0			4.72475	0	0	0	0
4.74907	0	0	0	0			4.74907	0	0	0	0
4.75519	0	0	0	0			4.75519	0	0	0	0
4.77194	0	0	0	0			4.77194	0	0	0	0
4.79101	0	0	0	0			4.79101	0	0	0	0
4.78944	0	0	0	0			4.78944	0	0	0	0
4.79244	0	0	0	0			4.79244	0	0	0	0
4.80503	0	0	0	0			4.80503	0	0	0	0
4.81872	0	0	0	0			4.81872	0	0	0	0
4.8192	0	0	0	0			4.8192	0	0	0	0
4.80972	0	0	0	0			4.80972	0	0	0	0
4.82227	0	0	0	0			4.82227	0	0	0	0
4.83895	0	0	0	0			4.83895	0	0	0	0
4.84694	0	0	0	0			4.84694	0	0	0	0
4.8618	0	0	0	0			4.8618	0	0	0	0
4.87052	0	0	0	0			4.87052	0	0	0	0
4.88142	0	0	0	0			4.88142	0	0	0	0
4.8878	0	0	0	0			4.8878	0	0	0	0
4.91209	0	0	0	0			4.91209	0	0	0	0
4.92622	0	0	0	0			4.92622	0	0	0	0
4.94808	0	0	0	0			4.94808	0	0	0	0
4.95849	0	0	0	0			4.95849	0	0	0	0
4.96206	0	0	0	0			4.96206	0	0	0	0
4.96258	0	0	0	0			4.96258	0	0	0	0
4.95957	0	0	0	0			4.95957	0	0	0	0
4.93319	0	0	0	0			4.93319	0	0	0	0
4.91723	0	0	0	0			4.91723	0	0	0	0
4.92845	0	0	0	0			4.92845	0	0	0	0
4.93568	0	0	0	0			4.93568	0	0	0	0
4.9581	0	0	0	0			4.9581	0	0	0	0
4.95986	0	0	0	0			4.95986	0	0	0	0
4.96408	0	0	0	0			4.96408	0	0	0	0
4.97048	0	0	0	0			4.97048	0	0	0	0
4.95694	0	0	0	0			4.95694	0	0	0	0
4.9671	0	0	0	0			4.9671	0	0	0	0
4.98233	0	0	0	0			4.98233	0	0	0	0
4.98884	0	0	0	0			4.98884	0	0	0	0
5.0011	0	0	0	0			5.0011	0	0	0	0
4.99474	0	0	0	0			4.99474	0	0	0	0
4.99943	0	0	0	0			4.99943	0	0	0	0
5.01611	0	0	0	0			5.01611	0	0	0	0
5.02551	0	0	0	0			5.02551	0	0	0	0
5.03519	0	0	0	0			5.03519	0	0	0	0
5.03029	0	0	0	0			5.03029	0	0	0	0
5.03768	0	0	0	0			5.03768	0	0	0	0
5.02919	0	0	0	0			5.02919	0	0	0	0
5.03713	0	0	0	0			5.03713	0	0	0	0
5.04561	0	0	0	0			5.04561	0	0	0	0
5.06018	0	0	0	0			5.06018	0	0	0	0
5.05831	0	0	0	0			5.05831	0	0	0	0
5.0631	0	0	0	0			5.0631	0	0	0	0
5.06367	0	0	0	0			5.06367	0	0	0	0
5.05665	0	0	0	0			5.05665	0	0	0	0
5.04776	0	0	0	0			5.04776	0	0	0	0
5.06127	0	0	0	0			5.06127	0	0	0	0
5.05173	0	0	0	0			5.05173	0	0	0	0
5.06531	0	0	0	0			5.06531	0	0	0	0
5.07276	0	0	0	0			5.07276	0	0	0	0
5.0835	0	0	0	0			5.0835	0	0	0	0
5.08179	0	0	0	0			5.08179	0	0	0	0
5.07485	0	0	0	0			5.07485	0	0	0	0
5.06611	0	0	0	0			5.06611	0	0	0	0
5.07066	0	0	0	0			5.07066	0	0	0	0
5.09113	0	0	0	0			5.09113	0	0	0	0
5.10742	0	0	0	0			5.10742	0	0	0	0
5.10462	0	0	0	0			5.10462	0	0	0	0
5.08839	0	0	0	0			5.08839	0	0	0	0
5.09183	1	0	1	0			5.09183	1	0	1	0
5.0777	1	0	1	0			5.0777	1	0	1	0
5.05644	1	0	1	0			5.05644	1	0	1	0
5.04575	1	0	1	0			5.04575	1	0	1	0
5.04541	1	0	1	0			5.04541	1	0	1	0
5.01714	1	0	1	0			5.01714	1	0	1	0
4.98941	1	0	1	0			4.98941	1	0	1	0
4.96894	1	0	1	0			4.96894	1	0	1	0
4.96215	1	0	1	0			4.96215	1	0	1	0
4.96325	1	0	1	0			4.96325	1	0	1	0
4.96331	1	0	1	0			4.96331	1	0	1	0
4.95559	1	0	1	0			4.95559	1	0	1	0
4.97373	1	0	1	0			4.97373	1	0	1	0
4.99089	1	0	1	0			4.99089	1	0	1	0
4.98817	1	0	1	0			4.98817	1	0	1	0
5.00801	1	0	1	0			5.00801	1	0	1	0
5.03546	2	0	2	0			5.03546	2	0	2	0
5.06281	2	0	2	0			5.06281	2	0	2	0
5.08946	2	0	2	0			5.08946	2	0	2	0
5.11765	2	0	2	0			5.11765	2	0	2	0
5.11693	2	0	2	0			5.11693	2	0	2	0
5.11267	2	0	2	0			5.11267	2	0	2	0
5.12346	2	0	2	0			5.12346	2	0	2	0
5.14078	2	0	2	0			5.14078	2	0	2	0
5.1714	2	0	2	0			5.1714	2	0	2	0
5.19284	2	0	2	0			5.19284	2	0	2	0
5.19684	2	0	2	0			5.19684	2	0	2	0
5.20516	2	0	2	0			5.20516	2	0	2	0
5.20486	2	0	2	0			5.20486	2	0	2	0
5.21476	2	0	2	0			5.21476	2	0	2	0
5.23471	2	0	2	0			5.23471	2	0	2	0
5.26418	2	0	2	0			5.26418	2	0	2	0
5.27829	2	0	2	0			5.27829	2	0	2	0
5.29155	2	0	2	0			5.29155	2	0	2	0
5.30997	2	0	2	0			5.30997	2	0	2	0
5.33539	2	0	2	0			5.33539	2	0	2	0
5.35767	3	0	3	0			5.35767	3	0	3	0
5.35558	3	0	3	0			5.35558	3	0	3	0
5.37211	3	0	3	0			5.37211	3	0	3	0
5.39249	3	0	3	0			5.39249	3	0	3	0
5.41303	3	0	3	0			5.41303	3	0	3	0
5.44318	3	0	3	0			5.44318	3	0	3	0
5.4666	3	0	3	0			5.4666	3	0	3	0
5.47795	3	0	3	0			5.47795	3	0	3	0
5.5018	3	0	3	0			5.5018	3	0	3	0
5.53042	3	0	3	0			5.53042	3	0	3	0
5.55954	3	0	3	0			5.55954	3	0	3	0
5.5828	3	0	3	0			5.5828	3	0	3	0
5.6051	3	0	3	0			5.6051	3	0	3	0
5.61656	3	0	3	0			5.61656	3	0	3	0
5.59778	3	0	3	0			5.59778	3	0	3	0
5.59684	4	0	4	0			5.59684	4	0	4	0
5.60917	4	0	4	0			5.60917	4	0	4	0
5.62643	4	0	4	0			5.62643	4	0	4	0
5.6494	4	0	4	0			5.6494	4	0	4	0
5.66928	4	0	4	0			5.66928	4	0	4	0
5.68195	5	0	5	0			5.68195	5	0	5	0
5.66903	5	0	5	0			5.66903	5	0	5	0
5.67185	5	0	5	0			5.67185	5	0	5	0
5.68253	7	0	7	0			5.68253	7	0	7	0
5.70036	8	0	8	0			5.70036	8	0	8	0
5.72132	8	0	8	0			5.72132	8	0	8	0
5.74583	8	0	8	0			5.74583	8	0	8	0
5.76648	8	0	8	0			5.76648	8	0	8	0
5.77275	8	0	8	0			5.77275	8	0	8	0
5.78037	8	0	8	0			5.78037	8	0	8	0
5.78538	9	0	9	0			5.78538	9	0	9	0
5.79261	9	0	9	0			5.79261	9	0	9	0
5.80811	10	0	10	0			5.80811	10	0	10	0
5.82733	10	0	10	0			5.82733	10	0	10	0
5.84881	12	0	12	0			5.84881	12	0	12	0
5.86975	12	0	12	0			5.86975	12	0	12	0
5.88562	13	0	13	0			5.88562	13	0	13	0
5.8976	14	4	10	0.4			5.8976	14	4	10	0.4
5.91042	14	4	10	0.4			5.91042	14	4	10	0.4
5.92438	14	4	10	0.4			5.92438	14	4	10	0.4
5.93827	14	4	10	0.4			5.93827	14	4	10	0.4
5.93631	14	4	10	0.4			5.93631	14	4	10	0.4
5.92824	14	4	10	0.4			5.92824	14	4	10	0.4
5.92882	14	4	10	0.4			5.92882	14	4	10	0.4
5.94033	14	4	10	0.4			5.94033	14	4	10	0.4
5.95615	15	5	10	0.5			5.95615	15	5	10	0.5
5.9634	16	5	11	0.45455			5.9634	16	5	11	0.45455
5.96096	16	5	11	0.45455			5.96096	16	5	11	0.45455
5.96278	16	5	11	0.45455			5.96278	16	5	11	0.45455
5.97529	17	6	11	0.54545			5.97529	17	6	11	0.54545
5.99131	17	6	11	0.54545			5.99131	17	6	11	0.54545
6.00805	17	6	11	0.54545			6.00805	17	6	11	0.54545
6.01804	18	6	12	0.5			6.01804	18	6	12	0.5
6.02422	19	7	12	0.58333			6.02422	19	7	12	0.58333
6.03694	19	7	12	0.58333			6.03694	19	7	12	0.58333
6.04736	19	7	12	0.58333			6.04736	19	7	12	0.58333
6.04972	19	7	12	0.58333			6.04972	19	7	12	0.58333
6.05085	20	8	12	0.66667			6.05085	20	8	12	0.66667
6.05409	20	8	12	0.66667			6.05409	20	8	12	0.66667
6.05962	20	8	12	0.66667			6.05962	20	8	12	0.66667
6.07411	20	8	12	0.66667			6.07411	20	8	12	0.66667
6.06936	20	8	12	0.66667			6.06936	20	8	12	0.66667
6.06242	20	8	12	0.66667			6.06242	20	8	12	0.66667
6.07415	23	10	13	0.76923			6.07415	23	10	13	0.76923
6.08305	23	10	13	0.76923			6.08305	23	10	13	0.76923
6.09044	23	10	13	0.76923			6.09044	23	10	13	0.76923
6.08605	25	11	14	0.78571			6.08605	25	11	14	0.78571
6.07285	25	11	14	0.78571			6.07285	25	11	14	0.78571
6.06607	26	11	15	0.73333			6.06607	26	11	15	0.73333
6.06612	26	11	15	0.73333			6.06612	26	11	15	0.73333
6.07569	26	11	15	0.73333			6.07569	26	11	15	0.73333
6.09381	27	12	15	0.8			6.09381	27	12	15	0.8
6.11092	27	12	15	0.8			6.11092	27	12	15	0.8
6.12474	27	12	15	0.8			6.12474	27	12	15	0.8
6.12839	27	12	15	0.8			6.12839	27	12	15	0.8
6.10014	30	14	16	0.875			6.10014	30	14	16	0.875
6.08874	31	14	17	0.82353			6.08874	31	14	17	0.82353
6.09938	32	15	17	0.88235			6.09938	32	15	17	0.88235
6.10715	34	15	19	0.78947			6.10715	34	15	19	0.78947
6.11109	34	15	19	0.78947			6.11109	34	15	19	0.78947
6.10451	34	15	19	0.78947			6.10451	34	15	19	0.78947
6.10751	37	18	19	0.94737			6.10751	37	18	19	0.94737
6.11844	39	19	20	0.95			6.11844	39	19	20	0.95
6.13154	39	19	20	0.95			6.13154	39	19	20	0.95
6.14512	40	20	20	1			6.14512	40	20	20	1
6.16198	40	20	20	1			6.16198	40	20	20	1
6.17192	41	21	20	1.05			6.17192	41	21	20	1.05
6.16781	41	21	20	1.05			6.16781	41	21	20	1.05
6.17271	41	21	20	1.05			6.17271	41	21	20	1.05
6.17905	41	21	20	1.05			6.17905	41	21	20	1.05
6.18019	41	21	20	1.05			6.18019	41	21	20	1.05
6.18206	42	21	21	1			6.18206	42	21	21	1
6.18081	42	21	21	1			6.18081	42	21	21	1
6.13801	43	22	21	1.04762			6.13801	43	22	21	1.04762
6.11935	43	22	21	1.04762			6.11935	43	22	21	1.04762
6.10432	43	22	21	1.04762			6.10432	43	22	21	1.04762
6.11244	44	22	22	1			6.11244	44	22	22	1
6.1282	44	22	22	1			6.1282	44	22	22	1
6.13823	44	22	22	1			6.13823	44	22	22	1
6.14821	44	22	22	1			6.14821	44	22	22	1
6.16486	44	22	22	1			6.16486	44	22	22	1
6.17975	47	23	24	0.95833			6.17975	47	23	24	0.95833
6.18315	50	25	25	1			6.18315	50	25	25	1
6.19828	51	25	26	0.96154			6.19828	51	25	26	0.96154
6.21487	52	26	26	1			6.21487	52	26	26	1
6.22989	52	26	26	1			6.22989	52	26	26	1
6.24576	56	29	27	1.07407			6.24576	56	29	27	1.07407
6.2597	57	30	27	1.11111			6.2597	57	30	27	1.11111
6.26607	57	30	27	1.11111			6.26607	57	30	27	1.11111
6.25769	57	30	27	1.11111			6.25769	57	30	27	1.11111
6.26916	57	30	27	1.11111			6.26916	57	30	27	1.11111
6.24955	58	30	28	1.07143			6.24955	58	30	28	1.07143
6.23842	60	32	28	1.14286			6.23842	60	32	28	1.14286
6.2356	63	34	29	1.17241			6.2356	63	34	29	1.17241
6.24677	66	34	32	1.0625			6.24677	66	34	32	1.0625
6.25671	66	34	32	1.0625			6.25671	66	34	32	1.0625
6.26639	66	34	32	1.0625			6.26639	66	34	32	1.0625
6.28413	66	34	32	1.0625			6.28413	66	34	32	1.0625
6.29999	67	34	33	1.0303			6.29999	67	34	33	1.0303
6.30287	68	34	34	1			6.30287	68	34	34	1
6.30806	69	35	34	1.02941			6.30806	69	35	34	1.02941
6.32671	69	35	34	1.02941			6.32671	69	35	34	1.02941
6.34891	70	36	34	1.05882			6.34891	70	36	34	1.05882
6.36519	70	36	34	1.05882			6.36519	70	36	34	1.05882
6.37438	71	37	34	1.08824			6.37438	71	37	34	1.08824
6.38072	71	37	34	1.08824			6.38072	71	37	34	1.08824
6.39273	71	37	34	1.08824			6.39273	71	37	34	1.08824
6.40175	72	38	34	1.11765			6.40175	72	38	34	1.11765
6.40711	74	39	35	1.11429			6.40711	74	39	35	1.11429
6.42104	74	39	35	1.11429			6.42104	74	39	35	1.11429
6.43862	74	39	35	1.11429			6.43862	74	39	35	1.11429
6.45765	75	40	35	1.14286			6.45765	75	40	35	1.14286
6.47464	75	40	35	1.14286			6.47464	75	40	35	1.14286
6.49321	75	40	35	1.14286			6.49321	75	40	35	1.14286
6.51299	77	40	37	1.08108			6.51299	77	40	37	1.08108
6.53297	77	40	37	1.08108			6.53297	77	40	37	1.08108
6.55113	78	41	37	1.10811			6.55113	78	41	37	1.10811
6.56347	78	41	37	1.10811			6.56347	78	41	37	1.10811
6.57193	78	41	37	1.10811			6.57193	78	41	37	1.10811
6.58204	79	42	37	1.13514			6.58204	79	42	37	1.13514
6.59431	79	42	37	1.13514			6.59431	79	42	37	1.13514
6.60407	79	42	37	1.13514			6.60407	79	42	37	1.13514
6.61217	79	42	37	1.13514			6.61217	79	42	37	1.13514
6.62641	80	43	37	1.16216			6.62641	80	43	37	1.16216
6.6439	80	43	37	1.16216			6.6439	80	43	37	1.16216
6.66288	80	43	37	1.16216			6.66288	80	43	37	1.16216
6.68193	80	43	37	1.16216			6.68193	80	43	37	1.16216
6.70174	81	44	37	1.18919			6.70174	81	44	37	1.18919
6.72001	82	44	38	1.15789			6.72001	82	44	38	1.15789
6.73804	82	44	38	1.15789			6.73804	82	44	38	1.15789
6.7432	82	44	38	1.15789			6.7432	82	44	38	1.15789
6.72714	82	44	38	1.15789			6.72714	82	44	38	1.15789
6.73112	82	44	38	1.15789			6.73112	82	44	38	1.15789
6.73787	82	44	38	1.15789			6.73787	82	44	38	1.15789
6.74076	83	45	38	1.18421			6.74076	83	45	38	1.18421
6.74656	83	45	38	1.18421			6.74656	83	45	38	1.18421
6.75668	83	45	38	1.18421			6.75668	83	45	38	1.18421
6.76701	83	45	38	1.18421			6.76701	83	45	38	1.18421
6.77749	84	46	38	1.21053			6.77749	84	46	38	1.21053
6.7876	85	47	38	1.23684			6.7876	85	47	38	1.23684
6.79995	86	48	38	1.26316			6.79995	86	48	38	1.26316
6.81319	87	49	38	1.28947			6.81319	87	49	38	1.28947
6.81579	87	49	38	1.28947			6.81579	87	49	38	1.28947
6.8187	88	50	38	1.31579			6.8187	88	50	38	1.31579
6.83531	89	51	38	1.34211			6.83531	89	51	38	1.34211
6.85021	90	51	39	1.30769			6.85021	90	51	39	1.30769
6.8651	90	51	39	1.30769			6.8651	90	51	39	1.30769
6.88176	90	51	39	1.30769			6.88176	90	51	39	1.30769
6.89874	91	51	40	1.275			6.89874	91	51	40	1.275
6.91491	93	52	41	1.26829			6.91491	93	52	41	1.26829
6.93034	94	53	41	1.29268			6.93034	94	53	41	1.29268
6.9452	95	53	42	1.2619			6.9452	95	53	42	1.2619
6.95947	96	54	42	1.28571			6.95947	96	54	42	1.28571
6.97348	96	54	42	1.28571			6.97348	96	54	42	1.28571
6.98724	96	54	42	1.28571			6.98724	96	54	42	1.28571
6.99458	99	57	42	1.35714			6.99458	99	57	42	1.35714
6.95625	101	58	43	1.34884			6.95625	101	58	43	1.34884
6.95374	102	59	43	1.37209			6.95374	102	59	43	1.37209
6.97144	104	60	44	1.36364			6.97144	104	60	44	1.36364
6.98498	107	63	44	1.43182			6.98498	107	63	44	1.43182
6.9932	108	64	44	1.45455			6.9932	108	64	44	1.45455
6.99303	109	64	45	1.42222			6.99303	109	64	45	1.42222
6.98278	113	65	48	1.35417			6.98278	113	65	48	1.35417
6.98604	116	67	49	1.36735			6.98604	116	67	49	1.36735
6.99996	118	68	50	1.36			6.99996	118	68	50	1.36
7.01048	121	68	53	1.28302			7.01048	121	68	53	1.28302
7.0191	123	69	54	1.27778			7.0191	123	69	54	1.27778
7.02974	126	71	55	1.29091			7.02974	126	71	55	1.29091
7.04144	129	73	56	1.30357			7.04144	129	73	56	1.30357
7.05365	129	73	56	1.30357			7.05365	129	73	56	1.30357
7.06722	129	73	56	1.30357			7.06722	129	73	56	1.30357
7.08036	133	75	58	1.2931			7.08036	133	75	58	1.2931
7.09326	134	75	59	1.27119			7.09326	134	75	59	1.27119
7.10573	136	77	59	1.30508			7.10573	136	77	59	1.30508
7.11634	138	78	60	1.3			7.11634	138	78	60	1.3
7.12425	138	78	60	1.3			7.12425	138	78	60	1.3
7.1312	139	78	61	1.27869			7.1312	139	78	61	1.27869
7.13774	141	79	62	1.27419			7.13774	141	79	62	1.27419
7.14241	144	80	64	1.25			7.14241	144	80	64	1.25
7.14511	147	82	65	1.26154			7.14511	147	82	65	1.26154
7.14146	149	83	66	1.25758			7.14146	149	83	66	1.25758
7.13123	150	84	66	1.27273			7.13123	150	84	66	1.27273
7.13453	150	84	66	1.27273			7.13453	150	84	66	1.27273
7.14688	150	84	66	1.27273			7.14688	150	84	66	1.27273
7.16061	150	84	66	1.27273			7.16061	150	84	66	1.27273
7.12264	152	86	66	1.30303			7.12264	152	86	66	1.30303
7.08939	152	86	66	1.30303			7.08939	152	86	66	1.30303
7.09308	153	87	66	1.31818			7.09308	153	87	66	1.31818
7.10445	154	88	66	1.33333			7.10445	154	88	66	1.33333
7.11303	154	88	66	1.33333			7.11303	154	88	66	1.33333
7.1233	155	89	66	1.34848			7.1233	155	89	66	1.34848
7.13332	156	90	66	1.36364			7.13332	156	90	66	1.36364
7.14426	157	91	66	1.37879			7.14426	157	91	66	1.37879
7.15784	158	91	67	1.35821			7.15784	158	91	67	1.35821
7.17332	158	91	67	1.35821			7.17332	158	91	67	1.35821
7.18855	159	92	67	1.37313			7.18855	159	92	67	1.37313
7.20233	159	92	67	1.37313			7.20233	159	92	67	1.37313
7.21558	160	93	67	1.38806			7.21558	160	93	67	1.38806
7.22869	162	94	68	1.38235			7.22869	162	94	68	1.38235
7.242	164	96	68	1.41176			7.242	164	96	68	1.41176
7.23448	167	98	69	1.42029			7.23448	167	98	69	1.42029
7.23363	168	99	69	1.43478			7.23363	168	99	69	1.43478
7.24618	169	100	69	1.44928			7.24618	169	100	69	1.44928
7.26153	170	101	69	1.46377			7.26153	170	101	69	1.46377
7.27607	171	102	69	1.47826			7.27607	171	102	69	1.47826
7.2901	173	104	69	1.50725			7.2901	173	104	69	1.50725
7.30288	173	104	69	1.50725			7.30288	173	104	69	1.50725
7.31319	173	104	69	1.50725			7.31319	173	104	69	1.50725
7.32299	173	104	69	1.50725			7.32299	173	104	69	1.50725
7.33516	174	105	69	1.52174			7.33516	174	105	69	1.52174
7.34943	177	107	70	1.52857			7.34943	177	107	70	1.52857
7.36481	179	107	72	1.48611			7.36481	179	107	72	1.48611
7.3797	182	109	73	1.49315			7.3797	182	109	73	1.49315
7.39146	184	111	73	1.52055			7.39146	184	111	73	1.52055
7.40201	184	111	73	1.52055			7.40201	184	111	73	1.52055
7.41478	186	113	73	1.54795			7.41478	186	113	73	1.54795
7.42969	187	114	73	1.56164			7.42969	187	114	73	1.56164
7.4466	188	114	74	1.54054			7.4466	188	114	74	1.54054
7.46383	188	114	74	1.54054			7.46383	188	114	74	1.54054
7.47645	188	114	74	1.54054			7.47645	188	114	74	1.54054
7.48421	189	114	75	1.52			7.48421	189	114	75	1.52
7.49386	189	114	75	1.52			7.49386	189	114	75	1.52
7.50455	192	116	76	1.52632			7.50455	192	116	76	1.52632
7.51807	193	116	77	1.50649			7.51807	193	116	77	1.50649
7.53006	195	118	77	1.53247			7.53006	195	118	77	1.53247
7.53729	195	118	77	1.53247			7.53729	195	118	77	1.53247
7.54633	195	118	77	1.53247			7.54633	195	118	77	1.53247
7.55983	196	119	77	1.54545			7.55983	196	119	77	1.54545
7.57478	196	119	77	1.54545			7.57478	196	119	77	1.54545
7.59048	196	119	77	1.54545			7.59048	196	119	77	1.54545
7.60749	197	120	77	1.55844			7.60749	197	120	77	1.55844
7.62532	198	120	78	1.53846			7.62532	198	120	78	1.53846
7.64016	199	121	78	1.55128			7.64016	199	121	78	1.55128
7.65723	199	121	78	1.55128			7.65723	199	121	78	1.55128
7.67309	199	121	78	1.55128			7.67309	199	121	78	1.55128
7.68768	201	123	78	1.57692			7.68768	201	123	78	1.57692
7.70201	202	124	78	1.58974			7.70201	202	124	78	1.58974
7.71651	202	124	78	1.58974			7.71651	202	124	78	1.58974
7.73164	202	124	78	1.58974			7.73164	202	124	78	1.58974
7.74768	205	126	79	1.59494			7.74768	205	126	79	1.59494
7.76439	205	126	79	1.59494			7.76439	205	126	79	1.59494
7.78116	207	127	80	1.5875			7.78116	207	127	80	1.5875
7.79718	207	127	80	1.5875			7.79718	207	127	80	1.5875
7.8115	208	127	81	1.5679			7.8115	208	127	81	1.5679
7.824	208	127	81	1.5679			7.824	208	127	81	1.5679
7.83414	208	127	81	1.5679			7.83414	208	127	81	1.5679
7.84223	208	127	81	1.5679			7.84223	208	127	81	1.5679
7.85044	208	127	81	1.5679			7.85044	208	127	81	1.5679
7.86149	208	127	81	1.5679			7.86149	208	127	81	1.5679
7.8761	208	127	81	1.5679			7.8761	208	127	81	1.5679
7.89195	209	127	82	1.54878			7.89195	209	127	82	1.54878
7.90778	210	128	82	1.56098			7.90778	210	128	82	1.56098
7.92072	214	131	83	1.57831			7.92072	214	131	83	1.57831
7.93095	216	132	84	1.57143			7.93095	216	132	84	1.57143
7.9425	220	135	85	1.58824			7.9425	220	135	85	1.58824
7.95537	221	136	85	1.6			7.95537	221	136	85	1.6
7.9701	222	137	85	1.61176			7.9701	222	137	85	1.61176
7.98568	222	137	85	1.61176			7.98568	222	137	85	1.61176
8.00107	223	137	86	1.59302			8.00107	223	137	86	1.59302
8.01553	224	138	86	1.60465			8.01553	224	138	86	1.60465
8.02949	227	140	87	1.6092			8.02949	227	140	87	1.6092
8.04298	228	141	87	1.62069			8.04298	228	141	87	1.62069
8.05493	231	141	90	1.56667			8.05493	231	141	90	1.56667
8.06663	232	142	90	1.57778			8.06663	232	142	90	1.57778
8.0791	232	142	90	1.57778			8.0791	232	142	90	1.57778
8.09043	232	142	90	1.57778			8.09043	232	142	90	1.57778
8.0989	233	143	90	1.58889			8.0989	233	143	90	1.58889
8.10601	235	144	91	1.58242			8.10601	235	144	91	1.58242
8.11469	237	145	92	1.57609			8.11469	237	145	92	1.57609
8.12497	239	146	93	1.56989			8.12497	239	146	93	1.56989
8.13519	241	148	93	1.5914			8.13519	241	148	93	1.5914
8.14409	245	151	94	1.60638			8.14409	245	151	94	1.60638
8.15408	247	152	95	1.6			8.15408	247	152	95	1.6
8.16585	250	155	95	1.63158			8.16585	250	155	95	1.63158
8.17726	251	156	95	1.64211			8.17726	251	156	95	1.64211
8.18719	255	159	96	1.65625			8.18719	255	159	96	1.65625
8.19391	256	160	96	1.66667			8.19391	256	160	96	1.66667
8.1986	256	160	96	1.66667			8.1986	256	160	96	1.66667
8.20606	257	161	96	1.67708			8.20606	257	161	96	1.67708
8.21608	258	162	96	1.6875			8.21608	258	162	96	1.6875
8.22835	258	162	96	1.6875			8.22835	258	162	96	1.6875
8.24317	258	162	96	1.6875			8.24317	258	162	96	1.6875
8.25843	258	162	96	1.6875			8.25843	258	162	96	1.6875
8.27234	259	163	96	1.69792			8.27234	259	163	96	1.69792
8.28449	259	163	96	1.69792			8.28449	259	163	96	1.69792
8.29611	260	164	96	1.70833			8.29611	260	164	96	1.70833
8.30769	260	164	96	1.70833			8.30769	260	164	96	1.70833
8.32003	261	164	97	1.69072			8.32003	261	164	97	1.69072
8.33263	261	164	97	1.69072			8.33263	261	164	97	1.69072
8.34356	263	164	99	1.65657			8.34356	263	164	99	1.65657
8.35168	264	165	99	1.66667			8.35168	264	165	99	1.66667
8.35943	264	165	99	1.66667			8.35943	264	165	99	1.66667
8.36861	264	165	99	1.66667			8.36861	264	165	99	1.66667
8.37821	264	165	99	1.66667			8.37821	264	165	99	1.66667
8.38661	265	166	99	1.67677			8.38661	265	166	99	1.67677
8.39355	265	166	99	1.67677			8.39355	265	166	99	1.67677
8.4012	267	167	100	1.67			8.4012	267	167	100	1.67
8.41126	270	169	101	1.67327			8.41126	270	169	101	1.67327
8.42083	271	169	102	1.65686			8.42083	271	169	102	1.65686
8.42995	272	170	102	1.66667			8.42995	272	170	102	1.66667
8.43902	273	170	103	1.65049			8.43902	273	170	103	1.65049
8.44525	275	172	103	1.6699			8.44525	275	172	103	1.6699
8.45108	275	172	103	1.6699			8.45108	275	172	103	1.6699
8.45716	275	172	103	1.6699			8.45716	275	172	103	1.6699
8.46415	275	172	103	1.6699			8.46415	275	172	103	1.6699
8.47263	277	172	105	1.6381			8.47263	277	172	105	1.6381
8.48275	277	172	105	1.6381			8.48275	277	172	105	1.6381
8.4947	277	172	105	1.6381			8.4947	277	172	105	1.6381
8.50721	278	172	106	1.62264			8.50721	278	172	106	1.62264
8.51909	278	172	106	1.62264			8.51909	278	172	106	1.62264
8.52977	279	173	106	1.63208			8.52977	279	173	106	1.63208
8.53939	279	173	106	1.63208			8.53939	279	173	106	1.63208
8.54752	281	174	107	1.62617			8.54752	281	174	107	1.62617
8.55413	282	175	107	1.63551			8.55413	282	175	107	1.63551
8.56034	283	175	108	1.62037			8.56034	283	175	108	1.62037
8.5652	283	175	108	1.62037			8.5652	283	175	108	1.62037
8.57165	284	175	109	1.6055			8.57165	284	175	109	1.6055
8.58155	285	175	110	1.59091			8.58155	285	175	110	1.59091
8.59016	285	175	110	1.59091			8.59016	285	175	110	1.59091
8.60006	285	175	110	1.59091			8.60006	285	175	110	1.59091
8.61119	286	176	110	1.6			8.61119	286	176	110	1.6
8.62218	287	176	111	1.58559			8.62218	287	176	111	1.58559
8.63447	288	177	111	1.59459			8.63447	288	177	111	1.59459
8.64748	290	179	111	1.61261			8.64748	290	179	111	1.61261
8.66131	291	179	112	1.59821			8.66131	291	179	112	1.59821
8.67283	293	180	113	1.59292			8.67283	293	180	113	1.59292
8.68668	296	183	113	1.61947			8.68668	296	183	113	1.61947
8.70126	296	183	113	1.61947			8.70126	296	183	113	1.61947
8.71563	296	183	113	1.61947			8.71563	296	183	113	1.61947
8.72985	296	183	113	1.61947			8.72985	296	183	113	1.61947
8.74351	296	183	113	1.61947			8.74351	296	183	113	1.61947
8.75713	297	184	113	1.62832			8.75713	297	184	113	1.62832
8.76895	298	184	114	1.61404			8.76895	298	184	114	1.61404
8.77569	300	186	114	1.63158			8.77569	300	186	114	1.63158
8.78172	304	189	115	1.64348			8.78172	304	189	115	1.64348
8.79161	304	189	115	1.64348			8.79161	304	189	115	1.64348
8.80521	306	191	115	1.66087			8.80521	306	191	115	1.66087
8.81936	306	191	115	1.66087			8.81936	306	191	115	1.66087
8.8331	307	191	116	1.64655			8.8331	307	191	116	1.64655
8.84637	313	196	117	1.67521			8.84637	313	196	117	1.67521
8.85964	316	199	117	1.70085			8.85964	316	199	117	1.70085
8.87236	318	200	118	1.69492			8.87236	318	200	118	1.69492
8.88309	318	200	118	1.69492			8.88309	318	200	118	1.69492
8.88966	318	200	118	1.69492			8.88966	318	200	118	1.69492
8.8912	318	200	118	1.69492			8.8912	318	200	118	1.69492
8.88535	319	201	118	1.70339			8.88535	319	201	118	1.70339
8.87557	320	202	118	1.71186			8.87557	320	202	118	1.71186
8.82066	321	203	118	1.72034			8.82066	321	203	118	1.72034
8.80983	325	205	120	1.70833			8.80983	325	205	120	1.70833
8.82891	328	208	120	1.73333			8.82891	328	208	120	1.73333
8.84353	330	209	121	1.72727			8.84353	330	209	121	1.72727
8.85042	330	209	121	1.72727			8.85042	330	209	121	1.72727
8.85445	331	210	121	1.73554			8.85445	331	210	121	1.73554
8.85607	333	212	121	1.75207			8.85607	333	212	121	1.75207
8.86377	333	212	121	1.75207			8.86377	333	212	121	1.75207
8.87889	335	213	122	1.7459			8.87889	335	213	122	1.7459
8.89503	338	215	123	1.74797			8.89503	338	215	123	1.74797
8.91058	338	215	123	1.74797			8.91058	338	215	123	1.74797
8.92423	338	215	123	1.74797			8.92423	338	215	123	1.74797
8.93694	338	215	123	1.74797			8.93694	338	215	123	1.74797
8.94945	340	217	123	1.76423			8.94945	340	217	123	1.76423
8.96171	340	217	123	1.76423			8.96171	340	217	123	1.76423
8.97538	340	217	123	1.76423			8.97538	340	217	123	1.76423
8.9898	341	218	123	1.77236			8.9898	341	218	123	1.77236
9.00413	342	218	124	1.75806			9.00413	342	218	124	1.75806
9.01819	342	218	124	1.75806			9.01819	342	218	124	1.75806
9.03207	342	218	124	1.75806			9.03207	342	218	124	1.75806
9.04575	343	219	124	1.76613			9.04575	343	219	124	1.76613
9.05682	343	219	124	1.76613			9.05682	343	219	124	1.76613
9.06555	343	219	124	1.76613			9.06555	343	219	124	1.76613
9.07681	344	220	124	1.77419			9.07681	344	220	124	1.77419
9.08964	345	221	124	1.78226			9.08964	345	221	124	1.78226
9.1016	345	221	124	1.78226			9.1016	345	221	124	1.78226
9.11072	345	221	124	1.78226			9.11072	345	221	124	1.78226
9.11905	345	221	124	1.78226			9.11905	345	221	124	1.78226
9.1267	346	222	124	1.79032			9.1267	346	222	124	1.79032
9.14042	346	222	124	1.79032			9.14042	346	222	124	1.79032
9.15306	346	222	124	1.79032			9.15306	346	222	124	1.79032
9.16637	346	222	124	1.79032			9.16637	346	222	124	1.79032
9.17787	346	222	124	1.79032			9.17787	346	222	124	1.79032
9.18905	347	223	124	1.79839			9.18905	347	223	124	1.79839
9.20008	347	223	124	1.79839			9.20008	347	223	124	1.79839
9.21095	347	223	124	1.79839			9.21095	347	223	124	1.79839
9.22169	347	223	124	1.79839			9.22169	347	223	124	1.79839
9.23197	347	223	124	1.79839			9.23197	347	223	124	1.79839
9.24235	347	223	124	1.79839			9.24235	347	223	124	1.79839
9.25363	348	224	124	1.80645			9.25363	348	224	124	1.80645
9.26525	348	224	124	1.80645			9.26525	348	224	124	1.80645
9.27608	348	224	124	1.80645			9.27608	348	224	124	1.80645
9.28641	348	224	124	1.80645			9.28641	348	224	124	1.80645
9.29708	348	224	124	1.80645			9.29708	348	224	124	1.80645
9.30915	348	224	124	1.80645			9.30915	348	224	124	1.80645
9.32242	348	224	124	1.80645			9.32242	348	224	124	1.80645
9.33581	348	224	124	1.80645			9.33581	348	224	124	1.80645
9.34875	349	225	124	1.81452			9.34875	349	225	124	1.81452
9.36138	350	226	124	1.82258			9.36138	350	226	124	1.82258
9.37402	351	226	125	1.808			9.37402	351	226	125	1.808
9.38674	352	227	125	1.816			9.38674	352	227	125	1.816
9.39953	352	227	125	1.816			9.39953	352	227	125	1.816
9.41164	352	227	125	1.816			9.41164	352	227	125	1.816
9.42251	352	227	125	1.816			9.42251	352	227	125	1.816
9.43221	354	229	125	1.832			9.43221	354	229	125	1.832
9.44132	356	230	126	1.8254			9.44132	356	230	126	1.8254
9.45039	357	231	126	1.83333			9.45039	357	231	126	1.83333
9.45959	359	233	126	1.84921			9.45959	359	233	126	1.84921
9.46976	359	233	126	1.84921			9.46976	359	233	126	1.84921
9.48027	360	234	126	1.85714			9.48027	360	234	126	1.85714
9.49024	360	234	126	1.85714			9.49024	360	234	126	1.85714
9.49944	360	234	126	1.85714			9.49944	360	234	126	1.85714
9.50843	361	235	126	1.86508			9.50843	361	235	126	1.86508
9.5175	361	235	126	1.86508			9.5175	361	235	126	1.86508
9.52741	361	235	126	1.86508			9.52741	361	235	126	1.86508
9.53858	361	235	126	1.86508			9.53858	361	235	126	1.86508
9.55046	361	235	126	1.86508			9.55046	361	235	126	1.86508
9.56299	361	235	126	1.86508			9.56299	361	235	126	1.86508
9.57568	361	235	126	1.86508			9.57568	361	235	126	1.86508
9.58769	361	235	126	1.86508			9.58769	361	235	126	1.86508
9.59775	361	235	126	1.86508			9.59775	361	235	126	1.86508
9.60521	363	235	128	1.83594			9.60521	363	235	128	1.83594
9.61163	364	235	129	1.82171			9.61163	364	235	129	1.82171
9.62003	364	235	129	1.82171			9.62003	364	235	129	1.82171
9.63034	364	235	129	1.82171			9.63034	364	235	129	1.82171
9.64169	364	235	129	1.82171			9.64169	364	235	129	1.82171
9.65351	364	235	129	1.82171			9.65351	364	235	129	1.82171
9.66504	365	236	129	1.82946			9.66504	365	236	129	1.82946
9.67653	365	236	129	1.82946			9.67653	365	236	129	1.82946
9.6878	365	236	129	1.82946			9.6878	365	236	129	1.82946
9.69939	365	236	129	1.82946			9.69939	365	236	129	1.82946
9.71126	365	236	129	1.82946			9.71126	365	236	129	1.82946
9.72309	366	237	129	1.83721			9.72309	366	237	129	1.83721
9.73507	366	237	129	1.83721			9.73507	366	237	129	1.83721
9.74732	368	239	129	1.85271			9.74732	368	239	129	1.85271
9.75985	368	239	129	1.85271			9.75985	368	239	129	1.85271
9.77204	369	239	130	1.83846			9.77204	369	239	130	1.83846
9.78295	369	239	130	1.83846			9.78295	369	239	130	1.83846
9.79208	369	239	130	1.83846			9.79208	369	239	130	1.83846
9.79949	369	239	130	1.83846			9.79949	369	239	130	1.83846
9.80571	369	239	130	1.83846			9.80571	369	239	130	1.83846
9.81173	369	239	130	1.83846			9.81173	369	239	130	1.83846
9.81812	369	239	130	1.83846			9.81812	369	239	130	1.83846
9.82396	369	239	130	1.83846			9.82396	369	239	130	1.83846
9.82954	369	239	130	1.83846			9.82954	369	239	130	1.83846
9.83568	369	239	130	1.83846			9.83568	369	239	130	1.83846
9.84334	369	239	130	1.83846			9.84334	369	239	130	1.83846
9.8534	370	240	130	1.84615			9.8534	370	240	130	1.84615
9.86245	370	240	130	1.84615			9.86245	370	240	130	1.84615
9.87137	370	240	130	1.84615			9.87137	370	240	130	1.84615
9.87986	370	240	130	1.84615			9.87986	370	240	130	1.84615
9.88831	371	241	130	1.85385			9.88831	371	241	130	1.85385
9.89747	372	242	130	1.86154			9.89747	372	242	130	1.86154
9.90728	372	242	130	1.86154			9.90728	372	242	130	1.86154
9.91821	372	242	130	1.86154			9.91821	372	242	130	1.86154
9.92965	372	242	130	1.86154			9.92965	372	242	130	1.86154
9.94153	373	243	130	1.86923			9.94153	373	243	130	1.86923
9.95358	376	245	131	1.87023			9.95358	376	245	131	1.87023
9.96463	376	245	131	1.87023			9.96463	376	245	131	1.87023
9.97398	376	245	131	1.87023			9.97398	376	245	131	1.87023
9.98138	376	245	131	1.87023			9.98138	376	245	131	1.87023
9.98751	376	245	131	1.87023			9.98751	376	245	131	1.87023
9.9938	376	245	131	1.87023			9.9938	376	245	131	1.87023
10.0016	377	246	131	1.87786			10.0016	377	246	131	1.87786
10.0113	378	247	131	1.8855			10.0113	378	247	131	1.8855
10.0227	378	247	131	1.8855			10.0227	378	247	131	1.8855
10.0351	379	248	131	1.89313			10.0351	379	248	131	1.89313
10.0476	379	248	131	1.89313			10.0476	379	248	131	1.89313
10.06	379	248	131	1.89313			10.06	379	248	131	1.89313
10.0724	380	249	131	1.90076			10.0724	380	249	131	1.90076
10.0838	381	250	131	1.9084			10.0838	381	250	131	1.9084
10.0934	381	250	131	1.9084			10.0934	381	250	131	1.9084
10.0959	382	250	132	1.89394			10.0959	382	250	132	1.89394
10.1103	382	250	132	1.89394			10.1103	382	250	132	1.89394
10.1213	382	250	132	1.89394			10.1213	382	250	132	1.89394
10.1319	382	250	132	1.89394			10.1319	382	250	132	1.89394
10.1413	383	251	132	1.90152			10.1413	383	251	132	1.90152
10.1505	383	251	132	1.90152			10.1505	383	251	132	1.90152
10.1537	383	251	132	1.90152			10.1537	383	251	132	1.90152
10.1709	383	251	132	1.90152			10.1709	383	251	132	1.90152
10.1755	383	251	132	1.90152			10.1755	383	251	132	1.90152
10.1768	383	251	132	1.90152			10.1768	383	251	132	1.90152
10.1917	383	251	132	1.90152			10.1917	383	251	132	1.90152
10.1952	383	251	132	1.90152			10.1952	383	251	132	1.90152
10.1989	384	252	132	1.90909			10.1989	384	252	132	1.90909
10.2182	384	252	132	1.90909			10.2182	384	252	132	1.90909
10.2263	384	252	132	1.90909			10.2263	384	252	132	1.90909
10.2339	384	252	132	1.90909			10.2339	384	252	132	1.90909
10.256	384	252	132	1.90909			10.256	384	252	132	1.90909
10.2674	384	252	132	1.90909			10.2674	384	252	132	1.90909
10.2777	386	253	133	1.90226			10.2777	386	253	133	1.90226
10.2925	387	254	133	1.90977			10.2925	387	254	133	1.90977
10.2936	387	254	133	1.90977			10.2936	387	254	133	1.90977
10.2768	387	254	133	1.90977			10.2768	387	254	133	1.90977
10.2888	387	254	133	1.90977			10.2888	387	254	133	1.90977
10.2958	388	255	133	1.91729			10.2958	388	255	133	1.91729
10.3086	388	255	133	1.91729			10.3086	388	255	133	1.91729
10.3366	388	255	133	1.91729			10.3366	388	255	133	1.91729
10.3454	388	255	133	1.91729			10.3454	388	255	133	1.91729
10.3562	389	256	133	1.92481			10.3562	389	256	133	1.92481
10.3825	390	256	134	1.91045			10.3825	390	256	134	1.91045
10.3863	393	258	135	1.91111			10.3863	393	258	135	1.91111
10.3934	394	259	135	1.91852			10.3934	394	259	135	1.91852
10.4223	395	260	135	1.92593			10.4223	395	260	135	1.92593
10.4148	395	260	135	1.92593			10.4148	395	260	135	1.92593
10.4392	395	260	135	1.92593			10.4392	395	260	135	1.92593
10.4471	395	260	135	1.92593			10.4471	395	260	135	1.92593
10.4579	396	261	135	1.93333			10.4579	396	261	135	1.93333
10.4665	396	261	135	1.93333			10.4665	396	261	135	1.93333
10.4709	397	262	135	1.94074			10.4709	397	262	135	1.94074
10.4894	397	262	135	1.94074			10.4894	397	262	135	1.94074
10.496	398	262	136	1.92647			10.496	398	262	136	1.92647
10.5012	398	262	136	1.92647			10.5012	398	262	136	1.92647
10.5219	398	262	136	1.92647			10.5219	398	262	136	1.92647
10.5281	398	262	136	1.92647			10.5281	398	262	136	1.92647
10.5318	398	262	136	1.92647			10.5318	398	262	136	1.92647
10.5568	399	263	136	1.93382			10.5568	399	263	136	1.93382
10.5618	400	264	136	1.94118			10.5618	400	264	136	1.94118
10.5686	401	264	137	1.92701			10.5686	401	264	137	1.92701
10.595	402	265	137	1.93431			10.595	402	265	137	1.93431
10.5819	402	265	137	1.93431			10.5819	402	265	137	1.93431
10.6151	403	266	137	1.94161			10.6151	403	266	137	1.94161
10.6203	403	266	137	1.94161			10.6203	403	266	137	1.94161
10.585	406	268	138	1.94203			10.585	406	268	138	1.94203
10.5707	406	268	138	1.94203			10.5707	406	268	138	1.94203
10.5015	407	268	139	1.92806			10.5015	407	268	139	1.92806
10.5349	408	269	139	1.93525			10.5349	408	269	139	1.93525
10.5534	410	270	140	1.92857			10.5534	410	270	140	1.92857
10.5641	411	270	141	1.91489			10.5641	411	270	141	1.91489
10.571	412	271	141	1.92199			10.571	412	271	141	1.92199
10.5795	413	272	141	1.92908			10.5795	413	272	141	1.92908
10.5892	413	272	141	1.92908			10.5892	413	272	141	1.92908
10.5999	413	272	141	1.92908			10.5999	413	272	141	1.92908
10.6114	415	274	141	1.94326			10.6114	415	274	141	1.94326
10.6221	416	274	142	1.92958			10.6221	416	274	142	1.92958
10.6317	416	274	142	1.92958			10.6317	416	274	142	1.92958
10.6407	416	274	142	1.92958			10.6407	416	274	142	1.92958
10.6489	416	274	142	1.92958			10.6489	416	274	142	1.92958
10.6564	416	274	142	1.92958			10.6564	416	274	142	1.92958
10.6642	416	274	142	1.92958			10.6642	416	274	142	1.92958
10.6731	419	277	142	1.9507			10.6731	419	277	142	1.9507
10.683	420	278	142	1.95775			10.683	420	278	142	1.95775
10.6939	420	278	142	1.95775			10.6939	420	278	142	1.95775
10.7057	420	278	142	1.95775			10.7057	420	278	142	1.95775
10.7184	420	278	142	1.95775			10.7184	420	278	142	1.95775
10.7316	420	278	142	1.95775			10.7316	420	278	142	1.95775
10.7447	422	279	143	1.95105			10.7447	422	279	143	1.95105
10.7573	422	279	143	1.95105			10.7573	422	279	143	1.95105
10.7692	426	280	146	1.91781			10.7692	426	280	146	1.91781
10.7806	428	281	147	1.91156			10.7806	428	281	147	1.91156
10.7917	428	281	147	1.91156			10.7917	428	281	147	1.91156
10.8028	428	281	147	1.91156			10.8028	428	281	147	1.91156
10.8142	428	281	147	1.91156			10.8142	428	281	147	1.91156
10.8256	428	281	147	1.91156			10.8256	428	281	147	1.91156
10.8369	430	282	148	1.90541			10.8369	430	282	148	1.90541
10.848	431	283	148	1.91216			10.848	431	283	148	1.91216
10.8589	431	283	148	1.91216			10.8589	431	283	148	1.91216
10.8696	431	283	148	1.91216			10.8696	431	283	148	1.91216
10.8801	433	285	148	1.92568			10.8801	433	285	148	1.92568
10.8906	433	285	148	1.92568			10.8906	433	285	148	1.92568
10.901	434	286	148	1.93243			10.901	434	286	148	1.93243
10.9114	435	286	149	1.91946			10.9114	435	286	149	1.91946
10.9217	435	286	149	1.91946			10.9217	435	286	149	1.91946
10.932	435	286	149	1.91946			10.932	435	286	149	1.91946
10.9422	435	286	149	1.91946			10.9422	435	286	149	1.91946
10.9526	437	287	150	1.91333			10.9526	437	287	150	1.91333
10.9631	437	287	150	1.91333			10.9631	437	287	150	1.91333
10.9736	437	287	150	1.91333			10.9736	437	287	150	1.91333
10.9839	437	287	150	1.91333			10.9839	437	287	150	1.91333
10.994	438	288	150	1.92			10.994	438	288	150	1.92
11.0038	439	288	151	1.90728			11.0038	439	288	151	1.90728
11.0135	439	288	151	1.90728			11.0135	439	288	151	1.90728
11.0231	439	288	151	1.90728			11.0231	439	288	151	1.90728
11.0326	439	288	151	1.90728			11.0326	439	288	151	1.90728
11.0418	440	289	151	1.91391			11.0418	440	289	151	1.91391
11.0505	441	290	151	1.92053			11.0505	441	290	151	1.92053
11.0587	442	291	151	1.92715			11.0587	442	291	151	1.92715
11.066	443	292	151	1.93377			11.066	443	292	151	1.93377
11.0721	443	292	151	1.93377			11.0721	443	292	151	1.93377
11.0776	443	292	151	1.93377			11.0776	443	292	151	1.93377
11.0843	444	292	152	1.92105			11.0843	444	292	152	1.92105
11.0936	445	293	152	1.92763			11.0936	445	293	152	1.92763
11.1056	445	293	152	1.92763			11.1056	445	293	152	1.92763
11.119	445	293	152	1.92763			11.119	445	293	152	1.92763
11.133	445	293	152	1.92763			11.133	445	293	152	1.92763
11.147	446	294	152	1.93421			11.147	446	294	152	1.93421
11.1608	447	295	152	1.94079			11.1608	447	295	152	1.94079
11.1744	447	295	152	1.94079			11.1744	447	295	152	1.94079
11.1872	449	297	152	1.95395			11.1872	449	297	152	1.95395
11.1993	450	298	152	1.96053			11.1993	450	298	152	1.96053
11.2111	451	299	152	1.96711			11.2111	451	299	152	1.96711
11.223	452	299	153	1.95425			11.223	452	299	153	1.95425
11.2352	452	299	153	1.95425			11.2352	452	299	153	1.95425
11.2479	453	299	154	1.94156			11.2479	453	299	154	1.94156
11.2609	453	299	154	1.94156			11.2609	453	299	154	1.94156
11.2742	454	300	154	1.94805			11.2742	454	300	154	1.94805
11.2873	456	301	155	1.94194			11.2873	456	301	155	1.94194
11.3005	457	302	155	1.94839			11.3005	457	302	155	1.94839
11.3136	457	302	155	1.94839			11.3136	457	302	155	1.94839
11.3267	457	302	155	1.94839			11.3267	457	302	155	1.94839
11.3398	458	303	155	1.95484			11.3398	458	303	155	1.95484
11.3529	458	303	155	1.95484			11.3529	458	303	155	1.95484
11.3658	458	303	155	1.95484			11.3658	458	303	155	1.95484
11.3784	459	304	155	1.96129			11.3784	459	304	155	1.96129
11.3909	460	305	155	1.96774			11.3909	460	305	155	1.96774
11.4033	462	307	155	1.98065			11.4033	462	307	155	1.98065
11.4157	463	308	155	1.9871			11.4157	463	308	155	1.9871
11.428	464	308	156	1.97436			11.428	464	308	156	1.97436
11.4403	464	308	156	1.97436			11.4403	464	308	156	1.97436
11.4526	465	309	156	1.98077			11.4526	465	309	156	1.98077
11.4649	466	309	157	1.96815			11.4649	466	309	157	1.96815
11.4772	466	309	157	1.96815			11.4772	466	309	157	1.96815
11.4895	467	310	157	1.97452			11.4895	467	310	157	1.97452
11.5016	468	311	157	1.98089			11.5016	468	311	157	1.98089
11.5133	468	311	157	1.98089			11.5133	468	311	157	1.98089
11.5238	469	311	158	1.96835			11.5238	469	311	158	1.96835
11.5331	469	311	158	1.96835			11.5331	469	311	158	1.96835
11.5417	470	312	158	1.97468			11.5417	470	312	158	1.97468
11.5505	471	312	159	1.96226			11.5505	471	312	159	1.96226
11.5602	471	312	159	1.96226			11.5602	471	312	159	1.96226
11.5706	472	313	159	1.96855			11.5706	472	313	159	1.96855
11.5796	474	315	159	1.98113			11.5796	474	315	159	1.98113
11.5854	474	315	159	1.98113			11.5854	474	315	159	1.98113
11.5877	474	315	159	1.98113			11.5877	474	315	159	1.98113
11.5904	474	315	159	1.98113			11.5904	474	315	159	1.98113
11.5988	474	315	159	1.98113			11.5988	474	315	159	1.98113
11.6113	474	315	159	1.98113			11.6113	474	315	159	1.98113
11.6252	475	316	159	1.98742			11.6252	475	316	159	1.98742
11.6391	475	316	159	1.98742			11.6391	475	316	159	1.98742
11.6526	475	316	159	1.98742			11.6526	475	316	159	1.98742
11.6656	477	318	159	2			11.6656	477	318	159	2
11.678	478	319	159	2.00629			11.678	478	319	159	2.00629
11.6901	479	320	159	2.01258			11.6901	479	320	159	2.01258
11.7025	479	320	159	2.01258			11.7025	479	320	159	2.01258
11.7154	479	320	159	2.01258			11.7154	479	320	159	2.01258
11.7292	480	321	159	2.01887			11.7292	480	321	159	2.01887
11.744	482	322	160	2.0125			11.744	482	322	160	2.0125
11.7596	482	322	160	2.0125			11.7596	482	322	160	2.0125
11.7753	482	322	160	2.0125			11.7753	482	322	160	2.0125
11.7905	482	322	160	2.0125			11.7905	482	322	160	2.0125
11.805	482	322	160	2.0125			11.805	482	322	160	2.0125
11.8188	482	322	160	2.0125			11.8188	482	322	160	2.0125
11.8321	482	322	160	2.0125			11.8321	482	322	160	2.0125
11.845	482	322	160	2.0125			11.845	482	322	160	2.0125
11.8578	482	322	160	2.0125			11.8578	482	322	160	2.0125
11.8707	483	322	161	2			11.8707	483	322	161	2
11.8836	483	322	161	2			11.8836	483	322	161	2
11.8965	483	322	161	2			11.8965	483	322	161	2
11.9095	483	322	161	2			11.9095	483	322	161	2
11.9226	486	324	162	2			11.9226	486	324	162	2
11.9359	486	324	162	2			11.9359	486	324	162	2
11.9491	486	324	162	2			11.9491	486	324	162	2
11.9617	487	325	162	2.00617			11.9617	487	325	162	2.00617
11.9714	488	326	162	2.01235			11.9714	488	326	162	2.01235
11.9791	488	326	162	2.01235			11.9791	488	326	162	2.01235
11.9853	488	326	162	2.01235			11.9853	488	326	162	2.01235
11.9908	488	326	162	2.01235			11.9908	488	326	162	2.01235
11.9976	490	328	162	2.02469			11.9976	490	328	162	2.02469
12.0042	491	329	162	2.03086			12.0042	491	329	162	2.03086
12.0092	493	331	162	2.04321			12.0092	493	331	162	2.04321
12.0135	493	331	162	2.04321			12.0135	493	331	162	2.04321
12.0171	494	332	162	2.04938			12.0171	494	332	162	2.04938
12.0205	494	332	162	2.04938			12.0205	494	332	162	2.04938
12.0246	494	332	162	2.04938			12.0246	494	332	162	2.04938
12.0298	494	332	162	2.04938			12.0298	494	332	162	2.04938
12.0364	495	332	163	2.03681			12.0364	495	332	163	2.03681
12.0447	496	332	164	2.02439			12.0447	496	332	164	2.02439
12.0543	496	332	164	2.02439			12.0543	496	332	164	2.02439
12.065	497	332	165	2.01212			12.065	497	332	165	2.01212
12.076	499	334	165	2.02424			12.076	499	334	165	2.02424
12.087	501	336	165	2.03636			12.087	501	336	165	2.03636
12.0983	501	336	165	2.03636			12.0983	501	336	165	2.03636
12.1099	502	336	166	2.0241			12.1099	502	336	166	2.0241
12.1218	502	336	166	2.0241			12.1218	502	336	166	2.0241
12.1335	503	337	166	2.03012			12.1335	503	337	166	2.03012
12.1449	504	337	167	2.01796			12.1449	504	337	167	2.01796
12.1561	505	337	168	2.00595			12.1561	505	337	168	2.00595
12.1669	506	338	168	2.0119			12.1669	506	338	168	2.0119
12.1775	506	338	168	2.0119			12.1775	506	338	168	2.0119
12.1879	506	338	168	2.0119			12.1879	506	338	168	2.0119
12.198	507	339	168	2.01786			12.198	507	339	168	2.01786
12.2077	507	339	168	2.01786			12.2077	507	339	168	2.01786
12.2168	507	339	168	2.01786			12.2168	507	339	168	2.01786
12.2247	507	339	168	2.01786			12.2247	507	339	168	2.01786
12.2299	510	340	170	2			12.2299	510	340	170	2
12.232	511	341	170	2.00588			12.232	511	341	170	2.00588
12.2336	512	342	170	2.01176			12.2336	512	342	170	2.01176
12.2385	513	343	170	2.01765			12.2385	513	343	170	2.01765
12.2465	513	343	170	2.01765			12.2465	513	343	170	2.01765
12.2567	514	344	170	2.02353			12.2567	514	344	170	2.02353
12.2686	514	344	170	2.02353			12.2686	514	344	170	2.02353
12.282	514	344	170	2.02353			12.282	514	344	170	2.02353
12.2968	514	344	170	2.02353			12.2968	514	344	170	2.02353
12.3124	515	345	170	2.02941			12.3124	515	345	170	2.02941
12.328	515	345	170	2.02941			12.328	515	345	170	2.02941
12.3429	515	345	170	2.02941			12.3429	515	345	170	2.02941
12.357	515	345	170	2.02941			12.357	515	345	170	2.02941
12.3705	517	346	171	2.02339			12.3705	517	346	171	2.02339
12.3835	517	346	171	2.02339			12.3835	517	346	171	2.02339
12.3963	517	346	171	2.02339			12.3963	517	346	171	2.02339
12.4088	519	348	171	2.03509			12.4088	519	348	171	2.03509
12.4214	520	349	171	2.04094			12.4214	520	349	171	2.04094
12.434	520	349	171	2.04094			12.434	520	349	171	2.04094
12.4465	521	350	171	2.04678			12.4465	521	350	171	2.04678
12.4587	521	350	171	2.04678			12.4587	521	350	171	2.04678
12.4705	521	350	171	2.04678			12.4705	521	350	171	2.04678
12.4821	522	351	171	2.05263			12.4821	522	351	171	2.05263
12.4797	522	351	171	2.05263			12.4797	522	351	171	2.05263
12.4771	522	351	171	2.05263			12.4771	522	351	171	2.05263
12.4901	522	351	171	2.05263			12.4901	522	351	171	2.05263
12.5029	523	352	171	2.05848			12.5029	523	352	171	2.05848
12.5144	523	352	171	2.05848			12.5144	523	352	171	2.05848
12.5263	523	352	171	2.05848			12.5263	523	352	171	2.05848
12.5382	523	352	171	2.05848			12.5382	523	352	171	2.05848
12.5495	523	352	171	2.05848			12.5495	523	352	171	2.05848
12.561	524	353	171	2.06433			12.561	524	353	171	2.06433
12.5722	525	354	171	2.07018			12.5722	525	354	171	2.07018
12.5834	525	354	171	2.07018			12.5834	525	354	171	2.07018
12.5947	526	355	171	2.07602			12.5947	526	355	171	2.07602
12.6058	526	355	171	2.07602			12.6058	526	355	171	2.07602
12.6169	527	356	171	2.08187			12.6169	527	356	171	2.08187
12.6279	527	356	171	2.08187			12.6279	527	356	171	2.08187
12.6387	527	356	171	2.08187			12.6387	527	356	171	2.08187
12.6495	528	357	171	2.08772			12.6495	528	357	171	2.08772
12.66	528	357	171	2.08772			12.66	528	357	171	2.08772
12.6704	528	357	171	2.08772			12.6704	528	357	171	2.08772
12.6806	528	357	171	2.08772			12.6806	528	357	171	2.08772
12.6906	528	357	171	2.08772			12.6906	528	357	171	2.08772
12.7005	529	358	171	2.09357			12.7005	529	358	171	2.09357
12.7104	532	359	173	2.07514			12.7104	532	359	173	2.07514
12.7205	533	360	173	2.08092			12.7205	533	360	173	2.08092
12.7309	533	360	173	2.08092			12.7309	533	360	173	2.08092
12.7417	533	360	173	2.08092			12.7417	533	360	173	2.08092
12.7527	533	360	173	2.08092			12.7527	533	360	173	2.08092
12.7638	533	360	173	2.08092			12.7638	533	360	173	2.08092
12.7749	533	360	173	2.08092			12.7749	533	360	173	2.08092
12.7861	534	361	173	2.08671			12.7861	534	361	173	2.08671
12.7972	535	362	173	2.09249			12.7972	535	362	173	2.09249
12.8082	535	362	173	2.09249			12.8082	535	362	173	2.09249
12.8193	535	362	173	2.09249			12.8193	535	362	173	2.09249
12.8305	535	362	173	2.09249			12.8305	535	362	173	2.09249
12.8417	535	362	173	2.09249			12.8417	535	362	173	2.09249
12.8532	535	362	173	2.09249			12.8532	535	362	173	2.09249
12.8649	535	362	173	2.09249			12.8649	535	362	173	2.09249
12.8766	535	362	173	2.09249			12.8766	535	362	173	2.09249
12.8885	535	362	173	2.09249			12.8885	535	362	173	2.09249
12.9005	535	362	173	2.09249			12.9005	535	362	173	2.09249
12.9124	536	363	173	2.09827			12.9124	536	363	173	2.09827
12.9243	536	363	173	2.09827			12.9243	536	363	173	2.09827
12.9362	536	363	173	2.09827			12.9362	536	363	173	2.09827
12.9481	536	363	173	2.09827			12.9481	536	363	173	2.09827
12.9599	536	363	173	2.09827			12.9599	536	363	173	2.09827
12.9718	537	364	173	2.10405			12.9718	537	364	173	2.10405
12.9837	538	365	173	2.10983			12.9837	538	365	173	2.10983
12.9958	539	365	174	2.0977			12.9958	539	365	174	2.0977
13.008	541	367	174	2.1092			13.008	541	367	174	2.1092
13.0202	541	367	174	2.1092			13.0202	541	367	174	2.1092
13.0324	544	369	175	2.10857			13.0324	544	369	175	2.10857
13.0447	546	370	176	2.10227			13.0447	546	370	176	2.10227
13.0569	548	371	177	2.09605			13.0569	548	371	177	2.09605
13.0692	550	372	178	2.08989			13.0692	550	372	178	2.08989
13.0813	551	373	178	2.09551			13.0813	551	373	178	2.09551
13.0934	551	373	178	2.09551			13.0934	551	373	178	2.09551
13.1055	552	374	178	2.10112			13.1055	552	374	178	2.10112
13.1175	554	376	178	2.11236			13.1175	554	376	178	2.11236
13.1294	554	376	178	2.11236			13.1294	554	376	178	2.11236
13.1411	554	376	178	2.11236			13.1411	554	376	178	2.11236
13.1527	554	376	178	2.11236			13.1527	554	376	178	2.11236
13.1643	554	376	178	2.11236			13.1643	554	376	178	2.11236
13.176	554	376	178	2.11236			13.176	554	376	178	2.11236
13.1878	554	376	178	2.11236			13.1878	554	376	178	2.11236
13.1995	554	376	178	2.11236			13.1995	554	376	178	2.11236
13.2109	554	376	178	2.11236			13.2109	554	376	178	2.11236
13.2219	554	376	178	2.11236			13.2219	554	376	178	2.11236
13.2327	555	376	179	2.10056			13.2327	555	376	179	2.10056
13.2434	556	377	179	2.10615			13.2434	556	377	179	2.10615
13.254	558	378	180	2.1			13.254	558	378	180	2.1
13.2647	559	379	180	2.10556			13.2647	559	379	180	2.10556
13.2757	560	380	180	2.11111			13.2757	560	380	180	2.11111
13.287	560	380	180	2.11111			13.287	560	380	180	2.11111
13.2988	560	380	180	2.11111			13.2988	560	380	180	2.11111
13.3109	560	380	180	2.11111			13.3109	560	380	180	2.11111
13.3232	560	380	180	2.11111			13.3232	560	380	180	2.11111
13.3355	560	380	180	2.11111			13.3355	560	380	180	2.11111
13.3477	560	380	180	2.11111			13.3477	560	380	180	2.11111
13.36	561	381	180	2.11667			13.36	561	381	180	2.11667
13.3722	562	381	181	2.10497			13.3722	562	381	181	2.10497
13.3844	564	383	181	2.11602			13.3844	564	383	181	2.11602
13.3966	564	383	181	2.11602			13.3966	564	383	181	2.11602
13.4088	565	384	181	2.12155			13.4088	565	384	181	2.12155
13.4208	567	386	181	2.1326			13.4208	567	386	181	2.1326
13.4325	567	386	181	2.1326			13.4325	567	386	181	2.1326
13.4439	567	386	181	2.1326			13.4439	567	386	181	2.1326
13.4546	567	386	181	2.1326			13.4546	567	386	181	2.1326
13.4649	567	386	181	2.1326			13.4649	567	386	181	2.1326
13.4745	567	386	181	2.1326			13.4745	567	386	181	2.1326
13.4832	567	386	181	2.1326			13.4832	567	386	181	2.1326
13.4901	567	386	181	2.1326			13.4901	567	386	181	2.1326
13.4948	567	386	181	2.1326			13.4948	567	386	181	2.1326
13.4978	567	386	181	2.1326			13.4978	567	386	181	2.1326
13.5011	567	386	181	2.1326			13.5011	567	386	181	2.1326
13.5059	567	386	181	2.1326			13.5059	567	386	181	2.1326
13.513	568	387	181	2.13812			13.513	568	387	181	2.13812
13.5223	568	387	181	2.13812			13.5223	568	387	181	2.13812
13.5334	568	387	181	2.13812			13.5334	568	387	181	2.13812
13.5463	568	387	181	2.13812			13.5463	568	387	181	2.13812
13.5599	568	387	181	2.13812			13.5599	568	387	181	2.13812
13.5742	568	387	181	2.13812			13.5742	568	387	181	2.13812
13.5889	568	387	181	2.13812			13.5889	568	387	181	2.13812
13.6036	568	387	181	2.13812			13.6036	568	387	181	2.13812
13.6182	568	387	181	2.13812			13.6182	568	387	181	2.13812
13.6325	568	387	181	2.13812			13.6325	568	387	181	2.13812
13.6466	568	387	181	2.13812			13.6466	568	387	181	2.13812
13.6605	568	387	181	2.13812			13.6605	568	387	181	2.13812
13.674	569	388	181	2.14365			13.674	569	388	181	2.14365
13.6874	569	388	181	2.14365			13.6874	569	388	181	2.14365
13.7005	570	388	182	2.13187			13.7005	570	388	182	2.13187
13.7137	570	388	182	2.13187			13.7137	570	388	182	2.13187
13.7267	570	388	182	2.13187			13.7267	570	388	182	2.13187
13.7397	570	388	182	2.13187			13.7397	570	388	182	2.13187
13.753	570	388	182	2.13187			13.753	570	388	182	2.13187
13.7667	570	388	182	2.13187			13.7667	570	388	182	2.13187
13.7806	570	388	182	2.13187			13.7806	570	388	182	2.13187
13.7945	571	389	182	2.13736			13.7945	571	389	182	2.13736
13.8083	574	391	183	2.13661			13.8083	574	391	183	2.13661
13.8219	574	391	183	2.13661			13.8219	574	391	183	2.13661
13.8355	575	392	183	2.14208			13.8355	575	392	183	2.14208
13.849	576	393	183	2.14754			13.849	576	393	183	2.14754
13.8624	578	394	184	2.1413			13.8624	578	394	184	2.1413
13.8758	579	395	184	2.14674			13.8758	579	395	184	2.14674
13.889	579	395	184	2.14674			13.889	579	395	184	2.14674
13.902	579	395	184	2.14674			13.902	579	395	184	2.14674
13.9147	579	395	184	2.14674			13.9147	579	395	184	2.14674
13.927	579	395	184	2.14674			13.927	579	395	184	2.14674
13.939	579	395	184	2.14674			13.939	579	395	184	2.14674
13.9507	579	395	184	2.14674			13.9507	579	395	184	2.14674
13.9621	581	396	185	2.14054			13.9621	581	396	185	2.14054
13.9733	582	396	186	2.12903			13.9733	582	396	186	2.12903
13.9844	583	396	187	2.11765			13.9844	583	396	187	2.11765
13.9953	585	398	187	2.12834			13.9953	585	398	187	2.12834
14.0063	585	398	187	2.12834			14.0063	585	398	187	2.12834
14.0175	585	398	187	2.12834			14.0175	585	398	187	2.12834
14.0289	585	398	187	2.12834			14.0289	585	398	187	2.12834
14.0405	586	398	188	2.11702			14.0405	586	398	188	2.11702
14.0523	586	398	188	2.11702			14.0523	586	398	188	2.11702
14.0642	586	398	188	2.11702			14.0642	586	398	188	2.11702
14.0762	586	398	188	2.11702			14.0762	586	398	188	2.11702
14.0882	586	398	188	2.11702			14.0882	586	398	188	2.11702
14.1002	586	398	188	2.11702			14.1002	586	398	188	2.11702
14.1123	586	398	188	2.11702			14.1123	586	398	188	2.11702
14.1245	587	399	188	2.12234			14.1245	587	399	188	2.12234
14.1369	589	401	188	2.13298			14.1369	589	401	188	2.13298
14.1494	589	401	188	2.13298			14.1494	589	401	188	2.13298
14.162	589	401	188	2.13298			14.162	589	401	188	2.13298
14.1745	589	401	188	2.13298			14.1745	589	401	188	2.13298
14.1871	589	401	188	2.13298			14.1871	589	401	188	2.13298
14.1995	589	401	188	2.13298			14.1995	589	401	188	2.13298
14.2118	589	401	188	2.13298			14.2118	589	401	188	2.13298
14.2238	591	402	189	2.12698			14.2238	591	402	189	2.12698
14.2355	591	402	189	2.12698			14.2355	591	402	189	2.12698
14.2471	593	404	189	2.13757			14.2471	593	404	189	2.13757
14.2587	593	404	189	2.13757			14.2587	593	404	189	2.13757
14.2702	593	404	189	2.13757			14.2702	593	404	189	2.13757
14.2816	593	404	189	2.13757			14.2816	593	404	189	2.13757
14.293	593	404	189	2.13757			14.293	593	404	189	2.13757
14.3043	593	404	189	2.13757			14.3043	593	404	189	2.13757
14.3155	593	404	189	2.13757			14.3155	593	404	189	2.13757
14.3268	595	406	189	2.14815			14.3268	595	406	189	2.14815
14.3382	595	406	189	2.14815			14.3382	595	406	189	2.14815
14.3497	595	406	189	2.14815			14.3497	595	406	189	2.14815
14.3613	596	407	189	2.15344			14.3613	596	407	189	2.15344
14.3732	597	408	189	2.15873			14.3732	597	408	189	2.15873
14.3852	597	408	189	2.15873			14.3852	597	408	189	2.15873
14.3972	597	408	189	2.15873			14.3972	597	408	189	2.15873
14.4095	597	408	189	2.15873			14.4095	597	408	189	2.15873
14.4219	597	408	189	2.15873			14.4219	597	408	189	2.15873
14.4342	598	408	190	2.14737			14.4342	598	408	190	2.14737
14.4463	598	408	190	2.14737			14.4463	598	408	190	2.14737
14.458	599	409	190	2.15263			14.458	599	409	190	2.15263
14.4692	599	409	190	2.15263			14.4692	599	409	190	2.15263
14.48	600	410	190	2.15789			14.48	600	410	190	2.15789
14.4903	601	410	191	2.1466			14.4903	601	410	191	2.1466
14.5006	602	411	191	2.15183			14.5006	602	411	191	2.15183
14.5111	602	411	191	2.15183			14.5111	602	411	191	2.15183
14.5221	604	413	191	2.1623			14.5221	604	413	191	2.1623
14.5338	606	414	192	2.15625			14.5338	606	414	192	2.15625
14.546	606	414	192	2.15625			14.546	606	414	192	2.15625
14.5585	608	416	192	2.16667			14.5585	608	416	192	2.16667
14.5712	608	416	192	2.16667			14.5712	608	416	192	2.16667
14.5838	610	418	192	2.17708			14.5838	610	418	192	2.17708
14.5963	610	418	192	2.17708			14.5963	610	418	192	2.17708
14.6088	611	419	192	2.18229			14.6088	611	419	192	2.18229
14.6211	613	421	192	2.19271			14.6211	613	421	192	2.19271
14.6333	613	421	192	2.19271			14.6333	613	421	192	2.19271
14.6453	614	422	192	2.19792			14.6453	614	422	192	2.19792
14.6569	614	422	192	2.19792			14.6569	614	422	192	2.19792
14.6682	615	422	193	2.18653			14.6682	615	422	193	2.18653
14.6791	615	422	193	2.18653			14.6791	615	422	193	2.18653
14.6894	615	422	193	2.18653			14.6894	615	422	193	2.18653
14.6993	616	423	193	2.19171			14.6993	616	423	193	2.19171
14.7088	616	423	193	2.19171			14.7088	616	423	193	2.19171
14.7182	617	424	193	2.19689			14.7182	617	424	193	2.19689
14.7276	617	424	193	2.19689			14.7276	617	424	193	2.19689
14.737	618	425	193	2.20207			14.737	618	425	193	2.20207
14.7467	618	425	193	2.20207			14.7467	618	425	193	2.20207
14.7566	618	425	193	2.20207			14.7566	618	425	193	2.20207
14.7665	618	425	193	2.20207			14.7665	618	425	193	2.20207
14.7765	618	425	193	2.20207			14.7765	618	425	193	2.20207
14.7866	618	425	193	2.20207			14.7866	618	425	193	2.20207
14.7969	618	425	193	2.20207			14.7969	618	425	193	2.20207
14.8074	618	425	193	2.20207			14.8074	618	425	193	2.20207
14.8181	618	425	193	2.20207			14.8181	618	425	193	2.20207
14.8291	619	425	194	2.19072			14.8291	619	425	194	2.19072
14.8403	619	425	194	2.19072			14.8403	619	425	194	2.19072
14.8518	619	425	194	2.19072			14.8518	619	425	194	2.19072
14.8635	620	426	194	2.19588			14.8635	620	426	194	2.19588
14.8754	620	426	194	2.19588			14.8754	620	426	194	2.19588
14.8874	621	427	194	2.20103			14.8874	621	427	194	2.20103
14.8994	622	428	194	2.20619			14.8994	622	428	194	2.20619
14.9113	623	429	194	2.21134			14.9113	623	429	194	2.21134
14.9231	623	429	194	2.21134			14.9231	623	429	194	2.21134
14.9348	624	430	194	2.21649			14.9348	624	430	194	2.21649
14.9464	624	430	194	2.21649			14.9464	624	430	194	2.21649
14.958	624	430	194	2.21649			14.958	624	430	194	2.21649
14.9695	624	430	194	2.21649			14.9695	624	430	194	2.21649
14.9811	625	430	195	2.20513			14.9811	625	430	195	2.20513
14.9928	625	430	195	2.20513			14.9928	625	430	195	2.20513
15.0045	626	430	196	2.19388			15.0045	626	430	196	2.19388
15.0163	626	430	196	2.19388			15.0163	626	430	196	2.19388
15.028	628	431	197	2.18782			15.028	628	431	197	2.18782
15.0396	630	433	197	2.19797			15.0396	630	433	197	2.19797
15.0514	630	433	197	2.19797			15.0514	630	433	197	2.19797
15.0635	631	434	197	2.20305			15.0635	631	434	197	2.20305
15.0761	632	435	197	2.20812			15.0761	632	435	197	2.20812
15.0889	633	436	197	2.2132			15.0889	633	436	197	2.2132
15.1018	634	436	198	2.20202			15.1018	634	436	198	2.20202
15.1146	635	436	199	2.19095			15.1146	635	436	199	2.19095
15.1273	636	437	199	2.19598			15.1273	636	437	199	2.19598
15.1398	636	437	199	2.19598			15.1398	636	437	199	2.19598
15.1522	637	438	199	2.20101			15.1522	637	438	199	2.20101
15.1647	637	438	199	2.20101			15.1647	637	438	199	2.20101
15.1772	637	438	199	2.20101			15.1772	637	438	199	2.20101
15.19	637	438	199	2.20101			15.19	637	438	199	2.20101
15.203	637	438	199	2.20101			15.203	637	438	199	2.20101
15.2163	638	439	199	2.20603			15.2163	638	439	199	2.20603
15.2297	638	439	199	2.20603			15.2297	638	439	199	2.20603
15.2432	639	440	199	2.21106			15.2432	639	440	199	2.21106
15.2567	640	440	200	2.2			15.2567	640	440	200	2.2
15.2701	641	441	200	2.205			15.2701	641	441	200	2.205
15.2835	642	441	201	2.19403			15.2835	642	441	201	2.19403
15.2967	642	441	201	2.19403			15.2967	642	441	201	2.19403
15.3097	643	441	202	2.18317			15.3097	643	441	202	2.18317
15.3225	643	441	202	2.18317			15.3225	643	441	202	2.18317
15.335	645	442	203	2.17734			15.335	645	442	203	2.17734
15.3473	647	444	203	2.18719			15.3473	647	444	203	2.18719
15.3593	650	446	204	2.18627			15.3593	650	446	204	2.18627
15.3713	650	446	204	2.18627			15.3713	650	446	204	2.18627
15.3832	650	446	204	2.18627			15.3832	650	446	204	2.18627
15.3951	651	447	204	2.19118			15.3951	651	447	204	2.19118
15.4072	652	448	204	2.19608			15.4072	652	448	204	2.19608
15.4191	653	449	204	2.20098			15.4191	653	449	204	2.20098
15.4306	654	450	204	2.20588			15.4306	654	450	204	2.20588
15.4417	655	451	204	2.21078			15.4417	655	451	204	2.21078
15.4528	656	452	204	2.21569			15.4528	656	452	204	2.21569
15.4641	658	453	205	2.20976			15.4641	658	453	205	2.20976
15.4759	658	453	205	2.20976			15.4759	658	453	205	2.20976
15.488	659	454	205	2.21463			15.488	659	454	205	2.21463
15.5004	660	455	205	2.21951			15.5004	660	455	205	2.21951
15.5129	661	456	205	2.22439			15.5129	661	456	205	2.22439
15.5256	661	456	205	2.22439			15.5256	661	456	205	2.22439
15.5384	661	456	205	2.22439			15.5384	661	456	205	2.22439
15.551	662	457	205	2.22927			15.551	662	457	205	2.22927
15.5635	664	459	205	2.23902			15.5635	664	459	205	2.23902
15.5758	664	459	205	2.23902			15.5758	664	459	205	2.23902
15.5879	664	459	205	2.23902			15.5879	664	459	205	2.23902
15.5998	664	459	205	2.23902			15.5998	664	459	205	2.23902
15.6113	664	459	205	2.23902			15.6113	664	459	205	2.23902
15.6223	664	459	205	2.23902			15.6223	664	459	205	2.23902
15.6328	665	460	205	2.2439			15.6328	665	460	205	2.2439
15.6427	665	460	205	2.2439			15.6427	665	460	205	2.2439
15.6521	667	462	205	2.25366			15.6521	667	462	205	2.25366
15.6611	667	462	205	2.25366			15.6611	667	462	205	2.25366
15.6699	667	462	205	2.25366			15.6699	667	462	205	2.25366
15.6785	669	464	205	2.26341			15.6785	669	464	205	2.26341
15.6872	669	464	205	2.26341			15.6872	669	464	205	2.26341
15.6956	669	464	205	2.26341			15.6956	669	464	205	2.26341
15.704	669	464	205	2.26341			15.704	669	464	205	2.26341
15.7124	669	464	205	2.26341			15.7124	669	464	205	2.26341
15.7211	669	464	205	2.26341			15.7211	669	464	205	2.26341
15.7303	670	465	205	2.26829			15.7303	670	465	205	2.26829
15.7401	670	465	205	2.26829			15.7401	670	465	205	2.26829
15.7505	670	465	205	2.26829			15.7505	670	465	205	2.26829
15.7611	670	465	205	2.26829			15.7611	670	465	205	2.26829
15.7717	670	465	205	2.26829			15.7717	670	465	205	2.26829
15.782	671	465	206	2.25728			15.782	671	465	206	2.25728
15.7922	671	465	206	2.25728			15.7922	671	465	206	2.25728
15.8023	672	465	207	2.24638			15.8023	672	465	207	2.24638
15.8125	673	466	207	2.25121			15.8125	673	466	207	2.25121
15.823	673	466	207	2.25121			15.823	673	466	207	2.25121
15.8336	674	467	207	2.25604			15.8336	674	467	207	2.25604
15.8441	675	468	207	2.26087			15.8441	675	468	207	2.26087
15.8546	676	468	208	2.25			15.8546	676	468	208	2.25
15.8648	676	468	208	2.25			15.8648	676	468	208	2.25
15.8745	677	469	208	2.25481			15.8745	677	469	208	2.25481
15.8838	677	469	208	2.25481			15.8838	677	469	208	2.25481
15.8927	677	469	208	2.25481			15.8927	677	469	208	2.25481
15.9015	677	469	208	2.25481			15.9015	677	469	208	2.25481
15.9102	677	469	208	2.25481			15.9102	677	469	208	2.25481
15.9193	678	469	209	2.24402			15.9193	678	469	209	2.24402
15.929	678	469	209	2.24402			15.929	678	469	209	2.24402
15.9393	680	471	209	2.25359			15.9393	680	471	209	2.25359
15.9501	682	473	209	2.26316			15.9501	682	473	209	2.26316
15.9614	682	473	209	2.26316			15.9614	682	473	209	2.26316
15.9729	683	474	209	2.26794			15.9729	683	474	209	2.26794
15.9846	683	474	209	2.26794			15.9846	683	474	209	2.26794
15.9964	683	474	209	2.26794			15.9964	683	474	209	2.26794
16.0081	683	474	209	2.26794			16.0081	683	474	209	2.26794
16.0194	683	474	209	2.26794			16.0194	683	474	209	2.26794
16.0304	686	476	210	2.26667			16.0304	686	476	210	2.26667
16.0409	686	476	210	2.26667			16.0409	686	476	210	2.26667
16.0509	688	477	211	2.26066			16.0509	688	477	211	2.26066
16.0605	688	477	211	2.26066			16.0605	688	477	211	2.26066
16.0698	688	477	211	2.26066			16.0698	688	477	211	2.26066
16.079	688	477	211	2.26066			16.079	688	477	211	2.26066
16.0877	688	477	211	2.26066			16.0877	688	477	211	2.26066
16.096	689	478	211	2.2654			16.096	689	478	211	2.2654
16.1037	689	478	211	2.2654			16.1037	689	478	211	2.2654
16.1106	689	478	211	2.2654			16.1106	689	478	211	2.2654
16.1167	690	479	211	2.27014			16.1167	690	479	211	2.27014
16.1222	690	479	211	2.27014			16.1222	690	479	211	2.27014
16.1273	690	479	211	2.27014			16.1273	690	479	211	2.27014
16.1323	690	479	211	2.27014			16.1323	690	479	211	2.27014
16.1378	690	479	211	2.27014			16.1378	690	479	211	2.27014
16.1443	690	479	211	2.27014			16.1443	690	479	211	2.27014
16.1518	690	479	211	2.27014			16.1518	690	479	211	2.27014
16.1603	690	479	211	2.27014			16.1603	690	479	211	2.27014
16.1699	691	480	211	2.27488			16.1699	691	480	211	2.27488
16.1807	693	482	211	2.28436			16.1807	693	482	211	2.28436
16.1928	694	483	211	2.2891			16.1928	694	483	211	2.2891
16.2056	695	483	212	2.2783			16.2056	695	483	212	2.2783
16.2188	696	484	212	2.28302			16.2188	696	484	212	2.28302
16.2321	696	484	212	2.28302			16.2321	696	484	212	2.28302
16.2454	697	485	212	2.28774			16.2454	697	485	212	2.28774
16.2586	698	486	212	2.29245			16.2586	698	486	212	2.29245
16.2717	698	486	212	2.29245			16.2717	698	486	212	2.29245
16.2844	698	486	212	2.29245			16.2844	698	486	212	2.29245
16.297	698	486	212	2.29245			16.297	698	486	212	2.29245
16.3093	700	487	213	2.28638			16.3093	700	487	213	2.28638
16.3214	700	487	213	2.28638			16.3214	700	487	213	2.28638
16.3334	701	487	214	2.2757			16.3334	701	487	214	2.2757
16.3453	701	487	214	2.2757			16.3453	701	487	214	2.2757
16.357	703	488	215	2.26977			16.357	703	488	215	2.26977
16.3686	705	490	215	2.27907			16.3686	705	490	215	2.27907
16.3802	705	490	215	2.27907			16.3802	705	490	215	2.27907
16.3918	705	490	215	2.27907			16.3918	705	490	215	2.27907
16.4033	706	490	216	2.26852			16.4033	706	490	216	2.26852
16.4149	708	492	216	2.27778			16.4149	708	492	216	2.27778
16.4265	708	492	216	2.27778			16.4265	708	492	216	2.27778
16.4381	709	493	216	2.28241			16.4381	709	493	216	2.28241
16.4495	709	493	216	2.28241			16.4495	709	493	216	2.28241
16.4608	709	493	216	2.28241			16.4608	709	493	216	2.28241
16.4719	709	493	216	2.28241			16.4719	709	493	216	2.28241
16.4825	709	493	216	2.28241			16.4825	709	493	216	2.28241
16.4929	709	493	216	2.28241			16.4929	709	493	216	2.28241
16.5032	711	495	216	2.29167			16.5032	711	495	216	2.29167
16.5134	711	495	216	2.29167			16.5134	711	495	216	2.29167
16.5236	711	495	216	2.29167			16.5236	711	495	216	2.29167
16.5337	711	495	216	2.29167			16.5337	711	495	216	2.29167
16.5437	711	495	216	2.29167			16.5437	711	495	216	2.29167
16.5536	711	495	216	2.29167			16.5536	711	495	216	2.29167
16.5634	711	495	216	2.29167			16.5634	711	495	216	2.29167
16.5733	711	495	216	2.29167			16.5733	711	495	216	2.29167
16.5831	711	495	216	2.29167			16.5831	711	495	216	2.29167
16.5917	712	496	216	2.2963			16.5917	712	496	216	2.2963
16.5984	712	496	216	2.2963			16.5984	712	496	216	2.2963
16.6027	712	496	216	2.2963			16.6027	712	496	216	2.2963
16.6046	712	496	216	2.2963			16.6046	712	496	216	2.2963
16.6073	712	496	216	2.2963			16.6073	712	496	216	2.2963
16.612	712	496	216	2.2963			16.612	712	496	216	2.2963
16.6176	712	496	216	2.2963			16.6176	712	496	216	2.2963
16.6242	713	497	216	2.30093			16.6242	713	497	216	2.30093
16.6291	714	498	216	2.30556			16.6291	714	498	216	2.30556
16.634	715	499	216	2.31019			16.634	715	499	216	2.31019
16.6401	716	500	216	2.31481			16.6401	716	500	216	2.31481
16.6468	718	501	217	2.30876			16.6468	718	501	217	2.30876
16.6544	718	501	217	2.30876			16.6544	718	501	217	2.30876
16.6623	719	502	217	2.31336			16.6623	719	502	217	2.31336
16.6698	720	503	217	2.31797			16.6698	720	503	217	2.31797
16.6775	721	504	217	2.32258			16.6775	721	504	217	2.32258
16.6854	721	504	217	2.32258			16.6854	721	504	217	2.32258
16.6939	721	504	217	2.32258			16.6939	721	504	217	2.32258
16.7031	722	505	217	2.32719			16.7031	722	505	217	2.32719
16.7131	722	505	217	2.32719			16.7131	722	505	217	2.32719
16.7236	722	505	217	2.32719			16.7236	722	505	217	2.32719
16.7345	722	505	217	2.32719			16.7345	722	505	217	2.32719
16.7454	722	505	217	2.32719			16.7454	722	505	217	2.32719
16.7562	724	506	218	2.3211			16.7562	724	506	218	2.3211
16.7668	725	507	218	2.32569			16.7668	725	507	218	2.32569
16.7771	726	508	218	2.33028			16.7771	726	508	218	2.33028
16.7868	728	509	219	2.3242			16.7868	728	509	219	2.3242
16.796	729	510	219	2.32877			16.796	729	510	219	2.32877
16.8046	730	510	220	2.31818			16.8046	730	510	220	2.31818
16.8129	730	510	220	2.31818			16.8129	730	510	220	2.31818
16.8212	731	511	220	2.32273			16.8212	731	511	220	2.32273
16.8301	732	512	220	2.32727			16.8301	732	512	220	2.32727
16.8397	732	512	220	2.32727			16.8397	732	512	220	2.32727
16.85	732	512	220	2.32727			16.85	732	512	220	2.32727
16.8608	732	512	220	2.32727			16.8608	732	512	220	2.32727
16.8716	732	512	220	2.32727			16.8716	732	512	220	2.32727
16.8822	733	513	220	2.33182			16.8822	733	513	220	2.33182
16.8927	733	513	220	2.33182			16.8927	733	513	220	2.33182
16.9034	734	514	220	2.33636			16.9034	734	514	220	2.33636
16.9147	735	514	221	2.32579			16.9147	735	514	221	2.32579
16.927	735	514	221	2.32579			16.927	735	514	221	2.32579
16.9401	736	515	221	2.33032			16.9401	736	515	221	2.33032
16.9537	736	515	221	2.33032			16.9537	736	515	221	2.33032
16.9675	736	515	221	2.33032			16.9675	736	515	221	2.33032
16.9811	736	515	221	2.33032			16.9811	736	515	221	2.33032
16.9943	737	516	221	2.33484			16.9943	737	516	221	2.33484
17.0068	737	516	221	2.33484			17.0068	737	516	221	2.33484
17.0186	737	516	221	2.33484			17.0186	737	516	221	2.33484
17.0302	737	516	221	2.33484			17.0302	737	516	221	2.33484
17.0419	737	516	221	2.33484			17.0419	737	516	221	2.33484
17.054	737	516	221	2.33484			17.054	737	516	221	2.33484
17.0666	738	517	221	2.33937			17.0666	738	517	221	2.33937
17.0797	738	517	221	2.33937			17.0797	738	517	221	2.33937
17.0933	738	517	221	2.33937			17.0933	738	517	221	2.33937
17.107	738	517	221	2.33937			17.107	738	517	221	2.33937
17.1208	738	517	221	2.33937			17.1208	738	517	221	2.33937
17.1345	739	518	221	2.34389			17.1345	739	518	221	2.34389
17.148	739	518	221	2.34389			17.148	739	518	221	2.34389
17.1614	739	518	221	2.34389			17.1614	739	518	221	2.34389
17.1746	739	518	221	2.34389			17.1746	739	518	221	2.34389
17.1876	741	519	222	2.33784			17.1876	741	519	222	2.33784
17.2002	742	520	222	2.34234			17.2002	742	520	222	2.34234
17.2122	742	520	222	2.34234			17.2122	742	520	222	2.34234
17.2233	742	520	222	2.34234			17.2233	742	520	222	2.34234
17.2332	744	522	222	2.35135			17.2332	744	522	222	2.35135
17.2421	745	523	222	2.35586			17.2421	745	523	222	2.35586
17.2505	746	524	222	2.36036			17.2505	746	524	222	2.36036
17.2588	749	527	222	2.37387			17.2588	749	527	222	2.37387
17.2677	749	527	222	2.37387			17.2677	749	527	222	2.37387
17.2773	749	527	222	2.37387			17.2773	749	527	222	2.37387
17.2874	750	528	222	2.37838			17.2874	750	528	222	2.37838
17.2978	750	528	222	2.37838			17.2978	750	528	222	2.37838
17.3065	750	528	222	2.37838			17.3065	750	528	222	2.37838
17.3108	750	528	222	2.37838			17.3108	750	528	222	2.37838
17.3156	750	528	222	2.37838			17.3156	750	528	222	2.37838
17.325	750	528	222	2.37838			17.325	750	528	222	2.37838
17.3361	751	529	222	2.38288			17.3361	751	529	222	2.38288
17.3466	752	530	222	2.38739			17.3466	752	530	222	2.38739
17.3569	753	531	222	2.39189			17.3569	753	531	222	2.39189
17.3677	754	532	222	2.3964			17.3677	754	532	222	2.3964
17.3788	754	532	222	2.3964			17.3788	754	532	222	2.3964
17.3896	754	532	222	2.3964			17.3896	754	532	222	2.3964
17.4	754	532	222	2.3964			17.4	754	532	222	2.3964
17.4103	754	532	222	2.3964			17.4103	754	532	222	2.3964
17.4207	755	532	223	2.38565			17.4207	755	532	223	2.38565
17.4311	755	532	223	2.38565			17.4311	755	532	223	2.38565
17.4414	755	532	223	2.38565			17.4414	755	532	223	2.38565
17.4511	755	532	223	2.38565			17.4511	755	532	223	2.38565
17.4602	755	532	223	2.38565			17.4602	755	532	223	2.38565
17.4687	756	533	223	2.39013			17.4687	756	533	223	2.39013
17.4767	756	533	223	2.39013			17.4767	756	533	223	2.39013
17.4846	756	533	223	2.39013			17.4846	756	533	223	2.39013
17.4926	756	533	223	2.39013			17.4926	756	533	223	2.39013
17.5009	756	533	223	2.39013			17.5009	756	533	223	2.39013
17.51	756	533	223	2.39013			17.51	756	533	223	2.39013
17.5194	758	535	223	2.3991			17.5194	758	535	223	2.3991
17.5284	759	535	224	2.38839			17.5284	759	535	224	2.38839
17.5362	759	535	224	2.38839			17.5362	759	535	224	2.38839
17.5426	759	535	224	2.38839			17.5426	759	535	224	2.38839
17.5472	759	535	224	2.38839			17.5472	759	535	224	2.38839
17.55	759	535	224	2.38839			17.55	759	535	224	2.38839
17.5516	759	535	224	2.38839			17.5516	759	535	224	2.38839
17.5527	759	535	224	2.38839			17.5527	759	535	224	2.38839
17.554	759	535	224	2.38839			17.554	759	535	224	2.38839
17.5561	759	535	224	2.38839			17.5561	759	535	224	2.38839
17.5595	759	535	224	2.38839			17.5595	759	535	224	2.38839
17.5641	759	535	224	2.38839			17.5641	759	535	224	2.38839
17.5699	761	536	225	2.38222			17.5699	761	536	225	2.38222
17.5768	763	538	225	2.39111			17.5768	763	538	225	2.39111
17.5848	764	539	225	2.39556			17.5848	764	539	225	2.39556
17.5939	765	539	226	2.38496			17.5939	765	539	226	2.38496
17.6039	766	540	226	2.38938			17.6039	766	540	226	2.38938
17.6146	767	540	227	2.37885			17.6146	767	540	227	2.37885
17.6256	767	540	227	2.37885			17.6256	767	540	227	2.37885
17.6369	767	540	227	2.37885			17.6369	767	540	227	2.37885
17.6483	768	541	227	2.38326			17.6483	768	541	227	2.38326
17.6596	769	542	227	2.38767			17.6596	769	542	227	2.38767
17.6707	769	542	227	2.38767			17.6707	769	542	227	2.38767
17.6816	769	542	227	2.38767			17.6816	769	542	227	2.38767
17.6923	769	542	227	2.38767			17.6923	769	542	227	2.38767
17.7029	769	542	227	2.38767			17.7029	769	542	227	2.38767
17.7131	769	542	227	2.38767			17.7131	769	542	227	2.38767
17.7231	770	543	227	2.39207			17.7231	770	543	227	2.39207
17.7329	771	544	227	2.39648			17.7329	771	544	227	2.39648
17.7427	772	545	227	2.40088			17.7427	772	545	227	2.40088
17.7529	772	545	227	2.40088			17.7529	772	545	227	2.40088
17.7633	772	545	227	2.40088			17.7633	772	545	227	2.40088
17.7741	772	545	227	2.40088			17.7741	772	545	227	2.40088
17.7854	772	545	227	2.40088			17.7854	772	545	227	2.40088
17.7971	774	547	227	2.40969			17.7971	774	547	227	2.40969
17.8092	775	548	227	2.4141			17.8092	775	548	227	2.4141
17.8214	775	548	227	2.4141			17.8214	775	548	227	2.4141
17.8336	776	548	228	2.40351			17.8336	776	548	228	2.40351
17.8457	777	549	228	2.40789			17.8457	777	549	228	2.40789
17.8576	777	549	228	2.40789			17.8576	777	549	228	2.40789
17.8692	777	549	228	2.40789			17.8692	777	549	228	2.40789
17.8806	777	549	228	2.40789			17.8806	777	549	228	2.40789
17.8917	777	549	228	2.40789			17.8917	777	549	228	2.40789
17.9027	777	549	228	2.40789			17.9027	777	549	228	2.40789
17.9139	777	549	228	2.40789			17.9139	777	549	228	2.40789
17.9254	777	549	228	2.40789			17.9254	777	549	228	2.40789
17.9374	778	550	228	2.41228			17.9374	778	550	228	2.41228
17.9498	778	550	228	2.41228			17.9498	778	550	228	2.41228
17.9625	778	550	228	2.41228			17.9625	778	550	228	2.41228
17.9755	780	552	228	2.42105			17.9755	780	552	228	2.42105
17.9885	780	552	228	2.42105			17.9885	780	552	228	2.42105
18.0015	780	552	228	2.42105			18.0015	780	552	228	2.42105
18.0144	781	552	229	2.41048			18.0144	781	552	229	2.41048
18.0272	783	553	230	2.40435			18.0272	783	553	230	2.40435
18.04	784	554	230	2.4087			18.04	784	554	230	2.4087
18.0526	784	554	230	2.4087			18.0526	784	554	230	2.4087
18.0651	786	554	232	2.38793			18.0651	786	554	232	2.38793
18.0774	787	555	232	2.39224			18.0774	787	555	232	2.39224
18.0897	787	555	232	2.39224			18.0897	787	555	232	2.39224
18.1023	789	557	232	2.40086			18.1023	789	557	232	2.40086
18.115	789	557	232	2.40086			18.115	789	557	232	2.40086
18.1278	789	557	232	2.40086			18.1278	789	557	232	2.40086
18.1407	789	557	232	2.40086			18.1407	789	557	232	2.40086
18.1535	791	558	233	2.39485			18.1535	791	558	233	2.39485
18.1664	792	559	233	2.39914			18.1664	792	559	233	2.39914
18.1793	792	559	233	2.39914			18.1793	792	559	233	2.39914
18.1922	792	559	233	2.39914			18.1922	792	559	233	2.39914
18.2052	792	559	233	2.39914			18.2052	792	559	233	2.39914
18.2184	792	559	233	2.39914			18.2184	792	559	233	2.39914
18.2315	793	560	233	2.40343			18.2315	793	560	233	2.40343
18.2448	795	561	234	2.39744			18.2448	795	561	234	2.39744
18.258	796	562	234	2.40171			18.258	796	562	234	2.40171
18.271	796	562	234	2.40171			18.271	796	562	234	2.40171
18.2839	797	563	234	2.40598			18.2839	797	563	234	2.40598
18.2966	798	563	235	2.39574			18.2966	798	563	235	2.39574
18.3092	798	563	235	2.39574			18.3092	798	563	235	2.39574
18.3215	801	566	235	2.40851			18.3215	801	566	235	2.40851
18.3335	801	566	235	2.40851			18.3335	801	566	235	2.40851
18.3453	802	567	235	2.41277			18.3453	802	567	235	2.41277
18.3568	802	567	235	2.41277			18.3568	802	567	235	2.41277
18.368	802	567	235	2.41277			18.368	802	567	235	2.41277
18.379	804	569	235	2.42128			18.379	804	569	235	2.42128
18.3898	804	569	235	2.42128			18.3898	804	569	235	2.42128
18.4004	805	570	235	2.42553			18.4004	805	570	235	2.42553
18.411	805	570	235	2.42553			18.411	805	570	235	2.42553
18.4216	806	570	236	2.41525			18.4216	806	570	236	2.41525
18.4323	808	572	236	2.42373			18.4323	808	572	236	2.42373
18.443	808	572	236	2.42373			18.443	808	572	236	2.42373
18.4539	809	573	236	2.42797			18.4539	809	573	236	2.42797
18.4648	809	573	236	2.42797			18.4648	809	573	236	2.42797
18.4758	810	573	237	2.41772			18.4758	810	573	237	2.41772
18.4868	811	573	238	2.40756			18.4868	811	573	238	2.40756
18.4978	811	573	238	2.40756			18.4978	811	573	238	2.40756
18.5089	812	574	238	2.41176			18.5089	812	574	238	2.41176
18.5199	813	575	238	2.41597			18.5199	813	575	238	2.41597
18.5307	813	575	238	2.41597			18.5307	813	575	238	2.41597
18.5413	815	576	239	2.41004			18.5413	815	576	239	2.41004
18.5516	815	576	239	2.41004			18.5516	815	576	239	2.41004
18.5618	816	577	239	2.41423			18.5618	816	577	239	2.41423
18.5718	816	577	239	2.41423			18.5718	816	577	239	2.41423
18.5817	818	579	239	2.42259			18.5817	818	579	239	2.42259
18.5915	818	579	239	2.42259			18.5915	818	579	239	2.42259
18.6009	819	580	239	2.42678			18.6009	819	580	239	2.42678
18.6097	819	580	239	2.42678			18.6097	819	580	239	2.42678
18.6179	819	580	239	2.42678			18.6179	819	580	239	2.42678
18.6254	819	580	239	2.42678			18.6254	819	580	239	2.42678
18.6321	819	580	239	2.42678			18.6321	819	580	239	2.42678
18.6379	819	580	239	2.42678			18.6379	819	580	239	2.42678
18.6428	820	580	240	2.41667			18.6428	820	580	240	2.41667
18.6466	820	580	240	2.41667			18.6466	820	580	240	2.41667
18.6493	820	580	240	2.41667			18.6493	820	580	240	2.41667
18.6513	820	580	240	2.41667			18.6513	820	580	240	2.41667
18.6528	820	580	240	2.41667			18.6528	820	580	240	2.41667
18.6547	820	580	240	2.41667			18.6547	820	580	240	2.41667
18.6578	820	580	240	2.41667			18.6578	820	580	240	2.41667
18.6624	821	581	240	2.42083			18.6624	821	581	240	2.42083
18.6681	822	582	240	2.425			18.6681	822	582	240	2.425
18.6741	822	582	240	2.425			18.6741	822	582	240	2.425
18.6799	823	582	241	2.41494			18.6799	823	582	241	2.41494
18.6848	824	583	241	2.41909			18.6848	824	583	241	2.41909
18.6883	825	584	241	2.42324			18.6883	825	584	241	2.42324
18.6901	827	586	241	2.43154			18.6901	827	586	241	2.43154
18.6908	827	586	241	2.43154			18.6908	827	586	241	2.43154
18.6911	828	586	242	2.42149			18.6911	828	586	242	2.42149
18.6916	828	586	242	2.42149			18.6916	828	586	242	2.42149
18.6926	828	586	242	2.42149			18.6926	828	586	242	2.42149
18.6943	829	586	243	2.41152			18.6943	829	586	243	2.41152
18.6963	829	586	243	2.41152			18.6963	829	586	243	2.41152
18.6986	830	587	243	2.41564			18.6986	830	587	243	2.41564
18.7007	831	587	244	2.40574			18.7007	831	587	244	2.40574
18.7027	832	588	244	2.40984			18.7027	832	588	244	2.40984
18.7046	833	588	245	2.4			18.7046	833	588	245	2.4
18.7069	834	588	246	2.39024			18.7069	834	588	246	2.39024
18.7101	834	588	246	2.39024			18.7101	834	588	246	2.39024
18.7153	834	588	246	2.39024			18.7153	834	588	246	2.39024
18.7225	834	588	246	2.39024			18.7225	834	588	246	2.39024
18.7319	836	589	247	2.38462			18.7319	836	589	247	2.38462
18.7431	837	590	247	2.38866			18.7431	837	590	247	2.38866
18.7556	837	590	247	2.38866			18.7556	837	590	247	2.38866
18.769	837	590	247	2.38866			18.769	837	590	247	2.38866
18.7832	837	590	247	2.38866			18.7832	837	590	247	2.38866
18.7978	839	592	247	2.39676			18.7978	839	592	247	2.39676
18.8125	840	593	247	2.40081			18.8125	840	593	247	2.40081
18.8271	840	593	247	2.40081			18.8271	840	593	247	2.40081
18.8415	840	593	247	2.40081			18.8415	840	593	247	2.40081
18.8554	841	594	247	2.40486			18.8554	841	594	247	2.40486
18.8685	842	594	248	2.39516			18.8685	842	594	248	2.39516
18.8806	842	594	248	2.39516			18.8806	842	594	248	2.39516
18.8919	843	595	248	2.39919			18.8919	843	595	248	2.39919
18.9023	845	597	248	2.40726			18.9023	845	597	248	2.40726
18.9123	845	597	248	2.40726			18.9123	845	597	248	2.40726
18.9225	845	597	248	2.40726			18.9225	845	597	248	2.40726
18.9331	845	597	248	2.40726			18.9331	845	597	248	2.40726
18.9443	845	597	248	2.40726			18.9443	845	597	248	2.40726
18.9559	847	599	248	2.41532			18.9559	847	599	248	2.41532
18.9679	847	599	248	2.41532			18.9679	847	599	248	2.41532
18.9802	849	600	249	2.40964			18.9802	849	600	249	2.40964
18.9928	849	600	249	2.40964			18.9928	849	600	249	2.40964
19.0058	850	600	250	2.4			19.0058	850	600	250	2.4
19.0193	850	600	250	2.4			19.0193	850	600	250	2.4
19.0333	850	600	250	2.4			19.0333	850	600	250	2.4
19.0475	853	603	250	2.412			19.0475	853	603	250	2.412
19.0615	854	604	250	2.416			19.0615	854	604	250	2.416
19.0755	855	605	250	2.42			19.0755	855	605	250	2.42
19.0893	855	605	250	2.42			19.0893	855	605	250	2.42
19.103	855	605	250	2.42			19.103	855	605	250	2.42
19.1167	855	605	250	2.42			19.1167	855	605	250	2.42
19.1305	857	607	250	2.428			19.1305	857	607	250	2.428
19.1444	857	607	250	2.428			19.1444	857	607	250	2.428
19.1583	857	607	250	2.428			19.1583	857	607	250	2.428
19.1723	859	608	251	2.42231			19.1723	859	608	251	2.42231
19.1863	860	609	251	2.42629			19.1863	860	609	251	2.42629
19.2004	861	610	251	2.43028			19.2004	861	610	251	2.43028
19.2144	863	612	251	2.43825			19.2144	863	612	251	2.43825
19.2284	865	614	251	2.44622			19.2284	865	614	251	2.44622
19.2424	865	614	251	2.44622			19.2424	865	614	251	2.44622
19.2564	867	616	251	2.45418			19.2564	867	616	251	2.45418
19.2703	867	616	251	2.45418			19.2703	867	616	251	2.45418
19.2841	867	616	251	2.45418			19.2841	867	616	251	2.45418
19.2976	868	617	251	2.45817			19.2976	868	617	251	2.45817
19.3108	870	619	251	2.46614			19.3108	870	619	251	2.46614
19.3236	870	619	251	2.46614			19.3236	870	619	251	2.46614
19.336	871	620	251	2.47012			19.336	871	620	251	2.47012
19.3479	872	620	252	2.46032			19.3479	872	620	252	2.46032
19.3593	872	620	252	2.46032			19.3593	872	620	252	2.46032
19.3702	872	620	252	2.46032			19.3702	872	620	252	2.46032
19.3805	873	621	252	2.46429			19.3805	873	621	252	2.46429
19.3903	874	622	252	2.46825			19.3903	874	622	252	2.46825
19.3996	874	622	252	2.46825			19.3996	874	622	252	2.46825
19.4079	874	622	252	2.46825			19.4079	874	622	252	2.46825
19.415	874	622	252	2.46825			19.415	874	622	252	2.46825
19.4207	874	622	252	2.46825			19.4207	874	622	252	2.46825
19.4252	877	624	253	2.4664			19.4252	877	624	253	2.4664
19.4288	877	624	253	2.4664			19.4288	877	624	253	2.4664
19.4319	880	627	253	2.47826			19.4319	880	627	253	2.47826
19.4348	880	627	253	2.47826			19.4348	880	627	253	2.47826
19.4377	881	628	253	2.48221			19.4377	881	628	253	2.48221
19.4405	885	631	254	2.48425			19.4405	885	631	254	2.48425
19.443	887	633	254	2.49213			19.443	887	633	254	2.49213
19.4451	889	634	255	2.48627			19.4451	889	634	255	2.48627
19.4474	891	635	256	2.48047			19.4474	891	635	256	2.48047
19.4499	891	635	256	2.48047			19.4499	891	635	256	2.48047
19.4529	891	635	256	2.48047			19.4529	891	635	256	2.48047
19.4563	893	637	256	2.48828			19.4563	893	637	256	2.48828
19.46	896	639	257	2.48638			19.46	896	639	257	2.48638
19.4642	896	639	257	2.48638			19.4642	896	639	257	2.48638
19.4688	897	639	258	2.47674			19.4688	897	639	258	2.47674
19.4737	897	639	258	2.47674			19.4737	897	639	258	2.47674
19.479	897	639	258	2.47674			19.479	897	639	258	2.47674
19.4846	899	641	258	2.4845			19.4846	899	641	258	2.4845
19.4909	899	641	258	2.4845			19.4909	899	641	258	2.4845
19.4983	899	641	258	2.4845			19.4983	899	641	258	2.4845
19.5066	899	641	258	2.4845			19.5066	899	641	258	2.4845
19.5157	899	641	258	2.4845			19.5157	899	641	258	2.4845
19.5255	899	641	258	2.4845			19.5255	899	641	258	2.4845
19.5359	900	642	258	2.48837			19.5359	900	642	258	2.48837
19.5463	900	642	258	2.48837			19.5463	900	642	258	2.48837
19.5559	900	642	258	2.48837			19.5559	900	642	258	2.48837
19.5636	900	642	258	2.48837			19.5636	900	642	258	2.48837
19.5686	902	644	258	2.49612			19.5686	902	644	258	2.49612
19.5709	903	644	259	2.48649			19.5709	903	644	259	2.48649
19.5723	906	647	259	2.49807			19.5723	906	647	259	2.49807
19.5754	908	648	260	2.49231			19.5754	908	648	260	2.49231
19.5802	908	648	260	2.49231			19.5802	908	648	260	2.49231
19.586	909	649	260	2.49615			19.586	909	649	260	2.49615
19.5924	909	649	260	2.49615			19.5924	909	649	260	2.49615
19.5991	910	650	260	2.5			19.5991	910	650	260	2.5
19.6067	912	651	261	2.49425			19.6067	912	651	261	2.49425
19.6152	912	651	261	2.49425			19.6152	912	651	261	2.49425
19.6245	913	652	261	2.49808			19.6245	913	652	261	2.49808
19.6346	913	652	261	2.49808			19.6346	913	652	261	2.49808
19.6452	914	653	261	2.50192			19.6452	914	653	261	2.50192
19.6561	914	653	261	2.50192			19.6561	914	653	261	2.50192
19.6674	915	654	261	2.50575			19.6674	915	654	261	2.50575
19.6789	918	656	262	2.50382			19.6789	918	656	262	2.50382
19.6906	919	657	262	2.50763			19.6906	919	657	262	2.50763
19.7026	922	658	264	2.49242			19.7026	922	658	264	2.49242
19.715	923	659	264	2.49621			19.715	923	659	264	2.49621
19.7277	925	661	264	2.50379			19.7277	925	661	264	2.50379
19.7405	925	661	264	2.50379			19.7405	925	661	264	2.50379
19.7534	925	661	264	2.50379			19.7534	925	661	264	2.50379
19.7664	926	662	264	2.50758			19.7664	926	662	264	2.50758
19.7795	927	663	264	2.51136			19.7795	927	663	264	2.51136
19.7924	928	663	265	2.50189			19.7924	928	663	265	2.50189
19.8051	928	663	265	2.50189			19.8051	928	663	265	2.50189
19.8177	928	663	265	2.50189			19.8177	928	663	265	2.50189
19.8304	928	663	265	2.50189			19.8304	928	663	265	2.50189
19.8431	929	664	265	2.50566			19.8431	929	664	265	2.50566
19.8556	929	664	265	2.50566			19.8556	929	664	265	2.50566
19.8679	929	664	265	2.50566			19.8679	929	664	265	2.50566
19.8801	929	664	265	2.50566			19.8801	929	664	265	2.50566
19.892	930	665	265	2.50943			19.892	930	665	265	2.50943
19.9037	930	665	265	2.50943			19.9037	930	665	265	2.50943
19.9153	932	667	265	2.51698			19.9153	932	667	265	2.51698
19.9266	935	668	267	2.50187			19.9266	935	668	267	2.50187
19.9377	938	671	267	2.51311			19.9377	938	671	267	2.51311
19.9487	938	671	267	2.51311			19.9487	938	671	267	2.51311
19.9595	939	672	267	2.51685			19.9595	939	672	267	2.51685
19.9701	939	672	267	2.51685			19.9701	939	672	267	2.51685
19.9806	939	672	267	2.51685			19.9806	939	672	267	2.51685
19.9908	940	673	267	2.5206			19.9908	940	673	267	2.5206
20.0006	940	673	267	2.5206			20.0006	940	673	267	2.5206
20.0102	940	673	267	2.5206			20.0102	940	673	267	2.5206
20.0196	940	673	267	2.5206			20.0196	940	673	267	2.5206
20.029	940	673	267	2.5206			20.029	940	673	267	2.5206
20.0384	940	673	267	2.5206			20.0384	940	673	267	2.5206
20.048	941	674	267	2.52434			20.048	941	674	267	2.52434
20.0578	942	675	267	2.52809			20.0578	942	675	267	2.52809
20.0679	944	677	267	2.53558			20.0679	944	677	267	2.53558
20.0783	944	677	267	2.53558			20.0783	944	677	267	2.53558
20.0889	944	677	267	2.53558			20.0889	944	677	267	2.53558
20.099	945	678	267	2.53933			20.099	945	678	267	2.53933
20.1081	947	680	267	2.54682			20.1081	947	680	267	2.54682
20.1155	950	682	268	2.54478			20.1155	950	682	268	2.54478
20.1208	952	683	269	2.53903			20.1208	952	683	269	2.53903
20.1242	952	683	269	2.53903			20.1242	952	683	269	2.53903
20.1262	952	683	269	2.53903			20.1262	952	683	269	2.53903
20.1277	952	683	269	2.53903			20.1277	952	683	269	2.53903
20.1294	953	684	269	2.54275			20.1294	953	684	269	2.54275
20.1318	953	684	269	2.54275			20.1318	953	684	269	2.54275
20.1351	953	684	269	2.54275			20.1351	953	684	269	2.54275
20.1392	953	684	269	2.54275			20.1392	953	684	269	2.54275
20.1442	953	684	269	2.54275			20.1442	953	684	269	2.54275
20.1505	955	685	270	2.53704			20.1505	955	685	270	2.53704
20.1578	955	685	270	2.53704			20.1578	955	685	270	2.53704
20.1661	955	685	270	2.53704			20.1661	955	685	270	2.53704
20.1751	956	686	270	2.54074			20.1751	956	686	270	2.54074
20.1845	956	686	270	2.54074			20.1845	956	686	270	2.54074
20.1944	958	688	270	2.54815			20.1944	958	688	270	2.54815
20.2047	958	688	270	2.54815			20.2047	958	688	270	2.54815
20.2152	960	689	271	2.54244			20.2152	960	689	271	2.54244
20.2259	963	691	272	2.54044			20.2259	963	691	272	2.54044
20.2364	964	691	273	2.53114			20.2364	964	691	273	2.53114
20.2468	965	691	274	2.5219			20.2468	965	691	274	2.5219
20.2569	965	691	274	2.5219			20.2569	965	691	274	2.5219
20.2669	966	692	274	2.52555			20.2669	966	692	274	2.52555
20.2765	968	694	274	2.53285			20.2765	968	694	274	2.53285
20.2856	969	695	274	2.5365			20.2856	969	695	274	2.5365
20.2944	969	695	274	2.5365			20.2944	969	695	274	2.5365
20.3032	969	695	274	2.5365			20.3032	969	695	274	2.5365
20.3119	969	695	274	2.5365			20.3119	969	695	274	2.5365
20.3205	971	697	274	2.5438			20.3205	971	697	274	2.5438
20.329	972	698	274	2.54745			20.329	972	698	274	2.54745
20.3372	972	698	274	2.54745			20.3372	972	698	274	2.54745
20.3451	972	698	274	2.54745			20.3451	972	698	274	2.54745
20.3528	972	698	274	2.54745			20.3528	972	698	274	2.54745
20.36	972	698	274	2.54745			20.36	972	698	274	2.54745
20.367	974	699	275	2.54182			20.367	974	699	275	2.54182
20.374	976	701	275	2.54909			20.374	976	701	275	2.54909
20.3808	979	703	276	2.5471			20.3808	979	703	276	2.5471
20.3869	980	704	276	2.55072			20.3869	980	704	276	2.55072
20.3919	981	705	276	2.55435			20.3919	981	705	276	2.55435
20.3953	981	705	276	2.55435			20.3953	981	705	276	2.55435
20.3963	981	705	276	2.55435			20.3963	981	705	276	2.55435
20.395	982	705	277	2.54513			20.395	982	705	277	2.54513
20.3925	983	706	277	2.54874			20.3925	983	706	277	2.54874
20.3903	984	706	278	2.53957			20.3903	984	706	278	2.53957
20.3896	984	706	278	2.53957			20.3896	984	706	278	2.53957
20.3911	985	707	278	2.54317			20.3911	985	707	278	2.54317
20.3949	986	708	278	2.54676			20.3949	986	708	278	2.54676
20.4009	986	708	278	2.54676			20.4009	986	708	278	2.54676
20.4091	987	709	278	2.55036			20.4091	987	709	278	2.55036
20.4187	989	710	279	2.5448			20.4187	989	710	279	2.5448
20.4295	989	710	279	2.5448			20.4295	989	710	279	2.5448
20.4412	989	710	279	2.5448			20.4412	989	710	279	2.5448
20.4537	989	710	279	2.5448			20.4537	989	710	279	2.5448
20.4668	989	710	279	2.5448			20.4668	989	710	279	2.5448
20.4801	989	710	279	2.5448			20.4801	989	710	279	2.5448
20.4932	991	711	280	2.53929			20.4932	991	711	280	2.53929
20.5061	991	711	280	2.53929			20.5061	991	711	280	2.53929
20.5189	991	711	280	2.53929			20.5189	991	711	280	2.53929
20.5316	991	711	280	2.53929			20.5316	991	711	280	2.53929
20.5441	992	712	280	2.54286			20.5441	992	712	280	2.54286
20.5565	992	712	280	2.54286			20.5565	992	712	280	2.54286
20.5684	993	713	280	2.54643			20.5684	993	713	280	2.54643
20.5799	994	714	280	2.55			20.5799	994	714	280	2.55
20.5908	995	715	280	2.55357			20.5908	995	715	280	2.55357
20.601	995	715	280	2.55357			20.601	995	715	280	2.55357
20.6103	997	716	281	2.54804			20.6103	997	716	281	2.54804
20.6189	997	716	281	2.54804			20.6189	997	716	281	2.54804
20.6269	998	717	281	2.5516			20.6269	998	717	281	2.5516
20.6346	999	718	281	2.55516			20.6346	999	718	281	2.55516
20.6422	1002	720	282	2.55319			20.6422	1002	720	282	2.55319
20.6499	1004	722	282	2.56028			20.6499	1004	722	282	2.56028
20.6578	1006	723	283	2.55477			20.6578	1006	723	283	2.55477
20.6657	1007	723	284	2.54577			20.6657	1007	723	284	2.54577
20.6736	1007	723	284	2.54577			20.6736	1007	723	284	2.54577
20.6818	1007	723	284	2.54577			20.6818	1007	723	284	2.54577
20.6902	1007	723	284	2.54577			20.6902	1007	723	284	2.54577
20.699	1010	726	284	2.55634			20.699	1010	726	284	2.55634
20.7082	1012	728	284	2.56338			20.7082	1012	728	284	2.56338
20.7177	1013	729	284	2.5669			20.7177	1013	729	284	2.5669
20.7275	1013	729	284	2.5669			20.7275	1013	729	284	2.5669
20.7376	1015	731	284	2.57394			20.7376	1015	731	284	2.57394
20.7481	1015	731	284	2.57394			20.7481	1015	731	284	2.57394
20.759	1017	733	284	2.58099			20.759	1017	733	284	2.58099
20.7701	1017	733	284	2.58099			20.7701	1017	733	284	2.58099
20.7814	1017	733	284	2.58099			20.7814	1017	733	284	2.58099
20.7929	1018	734	284	2.58451			20.7929	1018	734	284	2.58451
20.8043	1019	735	284	2.58803			20.8043	1019	735	284	2.58803
20.816	1020	736	284	2.59155			20.816	1020	736	284	2.59155
20.8281	1021	737	284	2.59507			20.8281	1021	737	284	2.59507
20.8401	1021	737	284	2.59507			20.8401	1021	737	284	2.59507
20.8518	1024	740	284	2.60563			20.8518	1024	740	284	2.60563
20.8632	1024	740	284	2.60563			20.8632	1024	740	284	2.60563
20.874	1026	742	284	2.61268			20.874	1026	742	284	2.61268
20.8842	1028	744	284	2.61972			20.8842	1028	744	284	2.61972
20.8939	1028	744	284	2.61972			20.8939	1028	744	284	2.61972
20.9032	1028	744	284	2.61972			20.9032	1028	744	284	2.61972
20.9121	1028	744	284	2.61972			20.9121	1028	744	284	2.61972
20.9207	1028	744	284	2.61972			20.9207	1028	744	284	2.61972
20.929	1028	744	284	2.61972			20.929	1028	744	284	2.61972
20.9371	1030	746	284	2.62676			20.9371	1030	746	284	2.62676
20.945	1031	747	284	2.63028			20.945	1031	747	284	2.63028
20.9528	1033	748	285	2.62456			20.9528	1033	748	285	2.62456
20.9606	1033	748	285	2.62456			20.9606	1033	748	285	2.62456
20.9684	1033	748	285	2.62456			20.9684	1033	748	285	2.62456
20.9765	1035	749	286	2.61888			20.9765	1035	749	286	2.61888
20.9849	1036	750	286	2.62238			20.9849	1036	750	286	2.62238
20.9936	1037	751	286	2.62587			20.9936	1037	751	286	2.62587
21.0029	1037	751	286	2.62587			21.0029	1037	751	286	2.62587
21.0126	1037	751	286	2.62587			21.0126	1037	751	286	2.62587
21.0227	1037	751	286	2.62587			21.0227	1037	751	286	2.62587
21.0332	1037	751	286	2.62587			21.0332	1037	751	286	2.62587
21.044	1037	751	286	2.62587			21.044	1037	751	286	2.62587
21.0549	1038	752	286	2.62937			21.0549	1038	752	286	2.62937
21.0658	1038	752	286	2.62937			21.0658	1038	752	286	2.62937
21.0768	1038	752	286	2.62937			21.0768	1038	752	286	2.62937
21.0878	1038	752	286	2.62937			21.0878	1038	752	286	2.62937
21.0986	1039	752	287	2.62021			21.0986	1039	752	287	2.62021
21.1094	1039	752	287	2.62021			21.1094	1039	752	287	2.62021
21.12	1042	755	287	2.63066			21.12	1042	755	287	2.63066
21.1305	1042	755	287	2.63066			21.1305	1042	755	287	2.63066
21.1408	1042	755	287	2.63066			21.1408	1042	755	287	2.63066
21.1509	1042	755	287	2.63066			21.1509	1042	755	287	2.63066
21.1609	1042	755	287	2.63066			21.1609	1042	755	287	2.63066
21.1707	1042	755	287	2.63066			21.1707	1042	755	287	2.63066
21.1804	1042	755	287	2.63066			21.1804	1042	755	287	2.63066
21.1899	1042	755	287	2.63066			21.1899	1042	755	287	2.63066
21.1993	1042	755	287	2.63066			21.1993	1042	755	287	2.63066
21.2084	1042	755	287	2.63066			21.2084	1042	755	287	2.63066
21.2174	1044	756	288	2.625			21.2174	1044	756	288	2.625
21.2262	1047	759	288	2.63542			21.2262	1047	759	288	2.63542
21.2348	1048	760	288	2.63889			21.2348	1048	760	288	2.63889
21.2433	1048	760	288	2.63889			21.2433	1048	760	288	2.63889
21.2518	1049	761	288	2.64236			21.2518	1049	761	288	2.64236
21.2602	1050	762	288	2.64583			21.2602	1050	762	288	2.64583
21.2688	1050	762	288	2.64583			21.2688	1050	762	288	2.64583
21.2775	1051	763	288	2.64931			21.2775	1051	763	288	2.64931
21.2863	1051	763	288	2.64931			21.2863	1051	763	288	2.64931
21.2954	1052	764	288	2.65278			21.2954	1052	764	288	2.65278
21.3049	1052	764	288	2.65278			21.3049	1052	764	288	2.65278
21.3147	1053	765	288	2.65625			21.3147	1053	765	288	2.65625
21.3248	1053	765	288	2.65625			21.3248	1053	765	288	2.65625
21.3353	1054	765	289	2.64706			21.3353	1054	765	289	2.64706
21.3462	1054	765	289	2.64706			21.3462	1054	765	289	2.64706
21.3573	1055	766	289	2.65052			21.3573	1055	766	289	2.65052
21.3687	1055	766	289	2.65052			21.3687	1055	766	289	2.65052
21.3802	1056	767	289	2.65398			21.3802	1056	767	289	2.65398
21.3917	1056	767	289	2.65398			21.3917	1056	767	289	2.65398
21.4033	1056	767	289	2.65398			21.4033	1056	767	289	2.65398
21.4147	1056	767	289	2.65398			21.4147	1056	767	289	2.65398
21.426	1057	768	289	2.65744			21.426	1057	768	289	2.65744
21.4369	1057	768	289	2.65744			21.4369	1057	768	289	2.65744
21.4477	1059	770	289	2.66436			21.4477	1059	770	289	2.66436
21.4581	1060	771	289	2.66782			21.4581	1060	771	289	2.66782
21.4682	1061	772	289	2.67128			21.4682	1061	772	289	2.67128
21.4777	1061	772	289	2.67128			21.4777	1061	772	289	2.67128
21.4864	1062	773	289	2.67474			21.4864	1062	773	289	2.67474
21.494	1064	774	290	2.66897			21.494	1064	774	290	2.66897
21.5005	1064	774	290	2.66897			21.5005	1064	774	290	2.66897
21.5061	1064	774	290	2.66897			21.5061	1064	774	290	2.66897
21.5116	1066	774	292	2.65068			21.5116	1066	774	292	2.65068
21.5173	1067	774	293	2.64164			21.5173	1067	774	293	2.64164
21.5236	1067	774	293	2.64164			21.5236	1067	774	293	2.64164
21.5308	1068	775	293	2.64505			21.5308	1068	775	293	2.64505
21.5387	1070	777	293	2.65188			21.5387	1070	777	293	2.65188
21.547	1070	777	293	2.65188			21.547	1070	777	293	2.65188
21.5558	1072	779	293	2.6587			21.5558	1072	779	293	2.6587
21.5648	1074	780	294	2.65306			21.5648	1074	780	294	2.65306
21.5739	1075	781	294	2.65646			21.5739	1075	781	294	2.65646
21.5833	1076	782	294	2.65986			21.5833	1076	782	294	2.65986
21.5928	1077	783	294	2.66327			21.5928	1077	783	294	2.66327
21.6025	1079	784	295	2.65763			21.6025	1079	784	295	2.65763
21.6123	1079	784	295	2.65763			21.6123	1079	784	295	2.65763
21.6224	1081	785	296	2.65203			21.6224	1081	785	296	2.65203
21.6325	1081	785	296	2.65203			21.6325	1081	785	296	2.65203
21.6427	1082	786	296	2.65541			21.6427	1082	786	296	2.65541
21.6531	1082	786	296	2.65541			21.6531	1082	786	296	2.65541
21.6636	1082	786	296	2.65541			21.6636	1082	786	296	2.65541
21.6743	1082	786	296	2.65541			21.6743	1082	786	296	2.65541
21.6852	1082	786	296	2.65541			21.6852	1082	786	296	2.65541
21.6963	1082	786	296	2.65541			21.6963	1082	786	296	2.65541
21.7076	1082	786	296	2.65541			21.7076	1082	786	296	2.65541
21.7191	1082	786	296	2.65541			21.7191	1082	786	296	2.65541
21.731	1083	787	296	2.65878			21.731	1083	787	296	2.65878
21.7432	1084	788	296	2.66216			21.7432	1084	788	296	2.66216
21.7557	1085	789	296	2.66554			21.7557	1085	789	296	2.66554
21.7683	1088	792	296	2.67568			21.7683	1088	792	296	2.67568
21.7812	1090	793	297	2.67003			21.7812	1090	793	297	2.67003
21.794	1091	794	297	2.6734			21.794	1091	794	297	2.6734
21.807	1092	795	297	2.67677			21.807	1092	795	297	2.67677
21.8199	1092	795	297	2.67677			21.8199	1092	795	297	2.67677
21.8327	1092	795	297	2.67677			21.8327	1092	795	297	2.67677
21.8455	1093	795	298	2.66779			21.8455	1093	795	298	2.66779
21.8583	1093	795	298	2.66779			21.8583	1093	795	298	2.66779
21.8712	1096	798	298	2.67785			21.8712	1096	798	298	2.67785
21.8841	1098	800	298	2.68456			21.8841	1098	800	298	2.68456
21.8973	1099	801	298	2.68792			21.8973	1099	801	298	2.68792
21.9107	1099	801	298	2.68792			21.9107	1099	801	298	2.68792
21.9242	1099	801	298	2.68792			21.9242	1099	801	298	2.68792
21.9379	1099	801	298	2.68792			21.9379	1099	801	298	2.68792
21.9517	1101	802	299	2.68227			21.9517	1101	802	299	2.68227
21.9655	1102	802	300	2.67333			21.9655	1102	802	300	2.67333
21.9791	1103	803	300	2.67667			21.9791	1103	803	300	2.67667
21.9926	1103	803	300	2.67667			21.9926	1103	803	300	2.67667
22.0059	1104	804	300	2.68			22.0059	1104	804	300	2.68
22.0189	1104	804	300	2.68			22.0189	1104	804	300	2.68
22.0316	1106	806	300	2.68667			22.0316	1106	806	300	2.68667
22.044	1108	808	300	2.69333			22.044	1108	808	300	2.69333
22.0561	1109	809	300	2.69667			22.0561	1109	809	300	2.69667
22.0679	1109	809	300	2.69667			22.0679	1109	809	300	2.69667
22.0789	1110	810	300	2.7			22.0789	1110	810	300	2.7
22.0885	1110	810	300	2.7			22.0885	1110	810	300	2.7
22.0957	1111	811	300	2.70333			22.0957	1111	811	300	2.70333
22.1001	1112	812	300	2.70667			22.1001	1112	812	300	2.70667
22.1025	1113	812	301	2.69767			22.1025	1113	812	301	2.69767
22.1046	1113	812	301	2.69767			22.1046	1113	812	301	2.69767
22.1086	1115	813	302	2.69205			22.1086	1115	813	302	2.69205
22.1137	1115	813	302	2.69205			22.1137	1115	813	302	2.69205
22.1194	1115	813	302	2.69205			22.1194	1115	813	302	2.69205
22.1257	1115	813	302	2.69205			22.1257	1115	813	302	2.69205
22.1326	1115	813	302	2.69205			22.1326	1115	813	302	2.69205
22.1404	1116	814	302	2.69536			22.1404	1116	814	302	2.69536
22.149	1117	815	302	2.69868			22.149	1117	815	302	2.69868
22.1582	1117	815	302	2.69868			22.1582	1117	815	302	2.69868
22.1675	1117	815	302	2.69868			22.1675	1117	815	302	2.69868
22.1769	1118	815	303	2.68977			22.1769	1118	815	303	2.68977
22.1862	1118	815	303	2.68977			22.1862	1118	815	303	2.68977
22.1953	1120	817	303	2.69637			22.1953	1120	817	303	2.69637
22.2043	1122	819	303	2.70297			22.2043	1122	819	303	2.70297
22.2132	1122	819	303	2.70297			22.2132	1122	819	303	2.70297
22.2221	1124	821	303	2.70957			22.2221	1124	821	303	2.70957
22.231	1125	821	304	2.70066			22.231	1125	821	304	2.70066
22.24	1125	821	304	2.70066			22.24	1125	821	304	2.70066
22.249	1125	821	304	2.70066			22.249	1125	821	304	2.70066
22.2582	1126	822	304	2.70395			22.2582	1126	822	304	2.70395
22.2674	1126	822	304	2.70395			22.2674	1126	822	304	2.70395
22.2767	1128	824	304	2.71053			22.2767	1128	824	304	2.71053
22.2859	1131	826	305	2.7082			22.2859	1131	826	305	2.7082
22.2951	1132	827	305	2.71148			22.2951	1132	827	305	2.71148
22.3045	1133	827	306	2.70261			22.3045	1133	827	306	2.70261
22.314	1133	827	306	2.70261			22.314	1133	827	306	2.70261
22.3234	1133	827	306	2.70261			22.3234	1133	827	306	2.70261
22.3321	1134	828	306	2.70588			22.3321	1134	828	306	2.70588
22.3393	1135	829	306	2.70915			22.3393	1135	829	306	2.70915
22.3445	1137	830	307	2.70358			22.3445	1137	830	307	2.70358
22.3477	1137	830	307	2.70358			22.3477	1137	830	307	2.70358
22.3494	1138	830	308	2.69481			22.3494	1138	830	308	2.69481
22.3509	1139	830	309	2.68608			22.3509	1139	830	309	2.68608
22.353	1139	830	309	2.68608			22.353	1139	830	309	2.68608
22.3564	1139	830	309	2.68608			22.3564	1139	830	309	2.68608
22.361	1139	830	309	2.68608			22.361	1139	830	309	2.68608
22.3664	1140	830	310	2.67742			22.3664	1140	830	310	2.67742
22.3725	1140	830	310	2.67742			22.3725	1140	830	310	2.67742
22.3792	1140	830	310	2.67742			22.3792	1140	830	310	2.67742
22.3862	1142	832	310	2.68387			22.3862	1142	832	310	2.68387
22.3934	1143	833	310	2.6871			22.3934	1143	833	310	2.6871
22.4006	1143	833	310	2.6871			22.4006	1143	833	310	2.6871
22.4076	1145	834	311	2.68167			22.4076	1145	834	311	2.68167
22.4142	1146	835	311	2.68489			22.4142	1146	835	311	2.68489
22.4205	1147	835	312	2.67628			22.4205	1147	835	312	2.67628
22.4268	1149	836	313	2.67093			22.4268	1149	836	313	2.67093
22.4331	1151	837	314	2.66561			22.4331	1151	837	314	2.66561
22.4397	1155	840	315	2.66667			22.4397	1155	840	315	2.66667
22.4466	1156	841	315	2.66984			22.4466	1156	841	315	2.66984
22.454	1157	842	315	2.67302			22.454	1157	842	315	2.67302
22.4622	1159	844	315	2.67937			22.4622	1159	844	315	2.67937
22.4711	1159	844	315	2.67937			22.4711	1159	844	315	2.67937
22.4804	1159	844	315	2.67937			22.4804	1159	844	315	2.67937
22.4899	1160	845	315	2.68254			22.4899	1160	845	315	2.68254
22.4994	1160	845	315	2.68254			22.4994	1160	845	315	2.68254
22.509	1160	845	315	2.68254			22.509	1160	845	315	2.68254
22.5183	1161	846	315	2.68571			22.5183	1161	846	315	2.68571
22.5267	1161	846	315	2.68571			22.5267	1161	846	315	2.68571
22.5336	1161	846	315	2.68571			22.5336	1161	846	315	2.68571
22.5387	1161	846	315	2.68571			22.5387	1161	846	315	2.68571
22.542	1162	847	315	2.68889			22.542	1162	847	315	2.68889
22.5444	1163	848	315	2.69206			22.5444	1163	848	315	2.69206
22.5469	1163	848	315	2.69206			22.5469	1163	848	315	2.69206
22.5509	1163	848	315	2.69206			22.5509	1163	848	315	2.69206
22.5572	1164	848	316	2.68354			22.5572	1164	848	316	2.68354
22.5651	1164	848	316	2.68354			22.5651	1164	848	316	2.68354
22.5741	1166	850	316	2.68987			22.5741	1166	850	316	2.68987
22.5837	1168	852	316	2.6962			22.5837	1168	852	316	2.6962
22.5936	1168	852	316	2.6962			22.5936	1168	852	316	2.6962
22.6032	1169	853	316	2.69937			22.6032	1169	853	316	2.69937
[truncated: 16,471 more rows]
